# Supplementary material for: Identification of Novel SARS-CoV-2 Drug Targets by Host MicroRNAs and Transcription Factors Co-regulatory Interaction Network Analysis
Source: Front Genet. 2020 Oct 14;11:571274. doi: 10.3389/fgene.2020.571274 (PMC7591747; doi:10.3389/fgene.2020.571274)
Supplement: TABLE S3 — List of reported anti-viral miRna interactions. [file Table_3.XLSX]

## Sheet: ANTI-VIRAL
Host.miRNA	Target	Bait	reference
hsa-mir-1-3p	GNB1	SARS-CoV2 nsp7	https://doi.org/10.1016/j.omtn.2017.12.016
hsa-mir-1-3p	CENPF	SARS-CoV2 nsp13	https://doi.org/10.1016/j.omtn.2017.12.016
hsa-mir-1-3p	CHMP2A	SARS-CoV2 orf9b	https://doi.org/10.1016/j.omtn.2017.12.016
hsa-mir-1-3p	G3BP2	SARS-CoV2 N	https://doi.org/10.1016/j.omtn.2017.12.016
hsa-mir-1-3p	DCAKD	SARS-CoV2 nsp7	https://doi.org/10.1016/j.omtn.2017.12.016
hsa-mir-1-3p	DCTPP1	SARS-CoV2 orf9b	https://doi.org/10.1016/j.omtn.2017.12.016
hsa-mir-1-3p	ATP6V1A	SARS-CoV2 M	https://doi.org/10.1016/j.omtn.2017.12.016
hsa-mir-1-3p	BAG5	SARS-CoV2 orf9b	https://doi.org/10.1016/j.omtn.2017.12.016
hsa-mir-1-3p	ABCC1	SARS-CoV2 orf9c	https://doi.org/10.1016/j.omtn.2017.12.016
hsa-mir-1-3p	AP3B1	SARS-CoV2 E	https://doi.org/10.1016/j.omtn.2017.12.016
hsa-mir-1-3p	HMOX1	SARS-CoV2 orf3a	https://doi.org/10.1016/j.omtn.2017.12.016
hsa-mir-1-3p	DPY19L1	SARS-CoV2 orf9c	https://doi.org/10.1016/j.omtn.2017.12.016
hsa-mir-1-3p	CSNK2A2	SARS-CoV2 N	https://doi.org/10.1016/j.omtn.2017.12.016
hsa-mir-1-3p	HDAC2	SARS-CoV2 nsp5	https://doi.org/10.1016/j.omtn.2017.12.016
hsa-mir-1-3p	EXOSC2	SARS-CoV2 nsp8	https://doi.org/10.1016/j.omtn.2017.12.016
hsa-mir-1-3p	F2RL1	SARS-CoV2 orf9c	https://doi.org/10.1016/j.omtn.2017.12.016
hsa-mir-1-3p	FBN1	SARS-CoV2 nsp9	https://doi.org/10.1016/j.omtn.2017.12.016
hsa-mir-1-3p	G3BP1	SARS-CoV2 N	https://doi.org/10.1016/j.omtn.2017.12.016
hsa-mir-1-3p	PTBP2	SARS-CoV2 orf9b	https://doi.org/10.1016/j.omtn.2017.12.016
hsa-mir-1-3p	GNG5	SARS-CoV2 nsp7	https://doi.org/10.1016/j.omtn.2017.12.016
hsa-mir-1-3p	GOLGA7	SARS-CoV2 Spike	https://doi.org/10.1016/j.omtn.2017.12.016
hsa-mir-1-3p	SIGMAR1	SARS-CoV2 nsp6	https://doi.org/10.1016/j.omtn.2017.12.016
hsa-mir-1-3p	SRP19	SARS-CoV2 nsp8	https://doi.org/10.1016/j.omtn.2017.12.016
hsa-mir-1-3p	UGGT2	SARS-CoV2 orf8	https://doi.org/10.1016/j.omtn.2017.12.016
hsa-mir-1-3p	HOOK1	SARS-CoV2 nsp13	https://doi.org/10.1016/j.omtn.2017.12.016
hsa-mir-1-3p	HS2ST1	SARS-CoV2 nsp7	https://doi.org/10.1016/j.omtn.2017.12.016
hsa-mir-1-3p	MOV10	SARS-CoV2 N	https://doi.org/10.1016/j.omtn.2017.12.016
hsa-mir-1-3p	MRPS27	SARS-CoV2 nsp8	https://doi.org/10.1016/j.omtn.2017.12.016
hsa-mir-1-3p	NAT14	SARS-CoV2 nsp7	https://doi.org/10.1016/j.omtn.2017.12.016
hsa-mir-1-3p	NUP210	SARS-CoV2 nsp4	https://doi.org/10.1016/j.omtn.2017.12.016
hsa-mir-1-3p	POLA2	SARS-CoV2 nsp1	https://doi.org/10.1016/j.omtn.2017.12.016
hsa-mir-1-3p	RAB5C	SARS-CoV2 nsp7	https://doi.org/10.1016/j.omtn.2017.12.016
hsa-mir-1-3p	RBM28	SARS-CoV2 N	https://doi.org/10.1016/j.omtn.2017.12.016
hsa-mir-1-3p	GPAA1	SARS-CoV2 orf9c	https://doi.org/10.1016/j.omtn.2017.12.016
hsa-mir-101-5p	RAB1A	SARS-CoV2 nsp7	21291913
hsa-mir-10b-5p	PABPC1	SARS-CoV2 N	21565290
hsa-mir-10b-5p	EXOSC2	SARS-CoV2 nsp8	21565290
hsa-mir-10b-5p	ZC3H18	SARS-CoV2 E	21565290
hsa-mir-10b-5p	SRP19	SARS-CoV2 nsp8	21565290
hsa-mir-10b-5p	ZNF318	SARS-CoV2 nsp12	21565290
hsa-mir-10b-5p	CHPF2	SARS-CoV2 orf8	21565290
hsa-mir-10b-5p	FOXRED2	SARS-CoV2 orf8	21565290
hsa-mir-10b-5p	NPTX1	SARS-CoV2 orf8	21565290
hsa-mir-10b-5p	TMED5	SARS-CoV2 orf9c	21565290
hsa-mir-122-5p	PIGO	SARS-CoV2 orf9c	21821155
hsa-mir-122-5p	PIGO	SARS-CoV2 orf9c	doi: 10.1371/journal.pone.0097078
hsa-mir-122-5p	CENPF	SARS-CoV2 nsp13	21821155
hsa-mir-122-5p	CENPF	SARS-CoV2 nsp13	doi: 10.1371/journal.pone.0097078
hsa-mir-122-5p	RHOA	SARS-CoV2 nsp7	21821155
hsa-mir-122-5p	RHOA	SARS-CoV2 nsp7	doi: 10.1371/journal.pone.0097078
hsa-mir-122-5p	SBNO1	SARS-CoV2 nsp12	21821155
hsa-mir-122-5p	SBNO1	SARS-CoV2 nsp12	doi: 10.1371/journal.pone.0097078
hsa-mir-122-5p	POFUT1	SARS-CoV2 orf8	21821155
hsa-mir-122-5p	POFUT1	SARS-CoV2 orf8	doi: 10.1371/journal.pone.0097078
hsa-mir-122-5p	TOMM70	SARS-CoV2 orf9b	21821155
hsa-mir-122-5p	TOMM70	SARS-CoV2 orf9b	doi: 10.1371/journal.pone.0097078
hsa-mir-122-5p	DCAF7	SARS-CoV2 nsp9	21821155
hsa-mir-122-5p	DCAF7	SARS-CoV2 nsp9	doi: 10.1371/journal.pone.0097078
hsa-mir-122-5p	ERC1	SARS-CoV2 nsp13	21821155
hsa-mir-122-5p	ERC1	SARS-CoV2 nsp13	doi: 10.1371/journal.pone.0097078
hsa-mir-122-5p	ATP13A3	SARS-CoV2 nsp6	21821155
hsa-mir-122-5p	ATP13A3	SARS-CoV2 nsp6	doi: 10.1371/journal.pone.0097078
hsa-mir-122-5p	HMOX1	SARS-CoV2 orf3a	21821155
hsa-mir-122-5p	HMOX1	SARS-CoV2 orf3a	doi: 10.1371/journal.pone.0097078
hsa-mir-122-5p	MRPS25	SARS-CoV2 nsp8	21821155
hsa-mir-122-5p	MRPS25	SARS-CoV2 nsp8	doi: 10.1371/journal.pone.0097078
hsa-mir-122-5p	NOL10	SARS-CoV2 nsp8	21821155
hsa-mir-122-5p	NOL10	SARS-CoV2 nsp8	doi: 10.1371/journal.pone.0097078
hsa-mir-122-5p	UBAP2	SARS-CoV2 nsp12	21821155
hsa-mir-122-5p	UBAP2	SARS-CoV2 nsp12	doi: 10.1371/journal.pone.0097078
hsa-mir-122-5p	TIMM29	SARS-CoV2 nsp4	21821155
hsa-mir-122-5p	TIMM29	SARS-CoV2 nsp4	doi: 10.1371/journal.pone.0097078
hsa-mir-122-5p	RAB10	SARS-CoV2 nsp7	21821155
hsa-mir-122-5p	RAB10	SARS-CoV2 nsp7	doi: 10.1371/journal.pone.0097078
hsa-mir-122-5p	F2RL1	SARS-CoV2 orf9c	21821155
hsa-mir-122-5p	F2RL1	SARS-CoV2 orf9c	doi: 10.1371/journal.pone.0097078
hsa-mir-122-5p	ZYG11B	SARS-CoV2 orf10	21821155
hsa-mir-122-5p	ZYG11B	SARS-CoV2 orf10	doi: 10.1371/journal.pone.0097078
hsa-mir-125a-5p	ERMP1	SARS-CoV2 orf9c	21565290
hsa-mir-125a-5p	NIN	SARS-CoV2 nsp13	21565290
hsa-mir-125a-5p	ADAM9	SARS-CoV2 orf8	21565290
hsa-mir-125a-5p	ELOB	SARS-CoV2 orf10	21565290
hsa-mir-127-3p	BAG5	SARS-CoV2 orf9b	https://doi.org/10.1016/j.omtn.2017.12.016
hsa-mir-15a-5p	CSDE1	SARS-CoV2 orf9b	22080513
hsa-mir-15a-5p	MIB1	SARS-CoV2 nsp9	22080513
hsa-mir-15a-5p	PRIM1	SARS-CoV2 nsp1	22080513
hsa-mir-15a-5p	RPL36	SARS-CoV2 N	22080513
hsa-mir-15a-5p	RTN4	SARS-CoV2 M	22080513
hsa-mir-15a-5p	SBNO1	SARS-CoV2 nsp12	22080513
hsa-mir-15a-5p	ATP13A3	SARS-CoV2 nsp6	22080513
hsa-mir-15a-5p	ATP6AP1	SARS-CoV2 nsp6	22080513
hsa-mir-15a-5p	CLCC1	SARS-CoV2 orf3a	22080513
hsa-mir-15a-5p	CLIP4	SARS-CoV2 nsp13	22080513
hsa-mir-15a-5p	CUL2	SARS-CoV2 orf10	22080513
hsa-mir-15a-5p	GNB1	SARS-CoV2 nsp7	22080513
hsa-mir-15a-5p	HYOU1	SARS-CoV2 orf8	22080513
hsa-mir-15a-5p	PRKAR2A	SARS-CoV2 nsp13	22080513
hsa-mir-15b-5p	CSDE1	SARS-CoV2 orf9b	22080513
hsa-mir-15b-5p	GNB1	SARS-CoV2 nsp7	22080513
hsa-mir-15b-5p	MIB1	SARS-CoV2 nsp9	22080513
hsa-mir-15b-5p	MYCBP2	SARS-CoV2 nsp12	22080513
hsa-mir-15b-5p	NUP210	SARS-CoV2 nsp4	22080513
hsa-mir-15b-5p	NUP214	SARS-CoV2 nsp9	22080513
hsa-mir-15b-5p	AP2M1	SARS-CoV2 nsp10	22080513
hsa-mir-15b-5p	ATP13A3	SARS-CoV2 nsp6	22080513
hsa-mir-15b-5p	CHPF	SARS-CoV2 orf8	22080513
hsa-mir-15b-5p	CLIP4	SARS-CoV2 nsp13	22080513
hsa-mir-15b-5p	RPL36	SARS-CoV2 N	22080513
hsa-mir-15b-5p	RTN4	SARS-CoV2 M	22080513
hsa-mir-15b-5p	CUL2	SARS-CoV2 orf10	22080513
hsa-mir-15b-5p	SCCPDH	SARS-CoV2 nsp7	22080513
hsa-mir-15b-5p	RAE1	SARS-CoV2 orf6	22080513
hsa-mir-15b-5p	HYOU1	SARS-CoV2 orf8	22080513
hsa-mir-15b-5p	PRKAR2A	SARS-CoV2 nsp13	22080513
hsa-mir-15b-5p	RAB1A	SARS-CoV2 nsp7	22080513
hsa-mir-15b-5p	PPT1	SARS-CoV2 orf10	22080513
hsa-mir-15b-5p	SBNO1	SARS-CoV2 nsp12	22080513
hsa-mir-17-3p	FAM98A	SARS-CoV2 N	https://doi.org/10.1186/s41544-018-0004-33
hsa-mir-17-3p	IMPDH2	SARS-CoV2 nsp14	https://doi.org/10.1186/s41544-018-0004-33
hsa-mir-17-3p	NUP98	SARS-CoV2 orf6	https://doi.org/10.1186/s41544-018-0004-33
hsa-mir-17-3p	SBNO1	SARS-CoV2 nsp12	https://doi.org/10.1186/s41544-018-0004-33
hsa-mir-17-3p	GCC1	SARS-CoV2 nsp13	https://doi.org/10.1186/s41544-018-0004-33
hsa-mir-17-3p	MARK2	SARS-CoV2 orf9b	https://doi.org/10.1186/s41544-018-0004-33
hsa-mir-17-3p	QSOX2	SARS-CoV2 nsp7	https://doi.org/10.1186/s41544-018-0004-33
hsa-mir-17-3p	RAB1A	SARS-CoV2 nsp7	https://doi.org/10.1186/s41544-018-0004-33
hsa-mir-17-3p	PABPC1	SARS-CoV2 N	https://doi.org/10.1186/s41544-018-0004-33
hsa-mir-17-3p	PRKAR2A	SARS-CoV2 nsp13	https://doi.org/10.1186/s41544-018-0004-33
hsa-mir-17-5p	CRTC3	SARS-CoV2 nsp12	doi: 10.1371/journal.pone.0097078
hsa-mir-17-5p	CRTC3	SARS-CoV2 nsp12	PMC4018277
hsa-mir-17-5p	CSDE1	SARS-CoV2 orf9b	doi: 10.1371/journal.pone.0097078
hsa-mir-17-5p	CSDE1	SARS-CoV2 orf9b	PMC4018277
hsa-mir-17-5p	GNB1	SARS-CoV2 nsp7	doi: 10.1371/journal.pone.0097078
hsa-mir-17-5p	GNB1	SARS-CoV2 nsp7	PMC4018277
hsa-mir-17-5p	DNMT1	SARS-CoV2 orf8	doi: 10.1371/journal.pone.0097078
hsa-mir-17-5p	DNMT1	SARS-CoV2 orf8	PMC4018277
hsa-mir-17-5p	EIF4H	SARS-CoV2 nsp9	doi: 10.1371/journal.pone.0097078
hsa-mir-17-5p	EIF4H	SARS-CoV2 nsp9	PMC4018277
hsa-mir-17-5p	ELOC	SARS-CoV2 orf10	doi: 10.1371/journal.pone.0097078
hsa-mir-17-5p	ELOC	SARS-CoV2 orf10	PMC4018277
hsa-mir-17-5p	FYCO1	SARS-CoV2 nsp13	doi: 10.1371/journal.pone.0097078
hsa-mir-17-5p	FYCO1	SARS-CoV2 nsp13	PMC4018277
hsa-mir-17-5p	C1orf50	SARS-CoV2 nsp13	doi: 10.1371/journal.pone.0097078
hsa-mir-17-5p	C1orf50	SARS-CoV2 nsp13	PMC4018277
hsa-mir-17-5p	CIT	SARS-CoV2 nsp13	doi: 10.1371/journal.pone.0097078
hsa-mir-17-5p	CIT	SARS-CoV2 nsp13	PMC4018277
hsa-mir-17-5p	CLIP4	SARS-CoV2 nsp13	doi: 10.1371/journal.pone.0097078
hsa-mir-17-5p	CLIP4	SARS-CoV2 nsp13	PMC4018277
hsa-mir-17-5p	ITGB1	SARS-CoV2 orf8	doi: 10.1371/journal.pone.0097078
hsa-mir-17-5p	ITGB1	SARS-CoV2 orf8	PMC4018277
hsa-mir-17-5p	DCTPP1	SARS-CoV2 orf9b	doi: 10.1371/journal.pone.0097078
hsa-mir-17-5p	DCTPP1	SARS-CoV2 orf9b	PMC4018277
hsa-mir-17-5p	MYCBP2	SARS-CoV2 nsp12	doi: 10.1371/journal.pone.0097078
hsa-mir-17-5p	MYCBP2	SARS-CoV2 nsp12	PMC4018277
hsa-mir-17-5p	NIN	SARS-CoV2 nsp13	doi: 10.1371/journal.pone.0097078
hsa-mir-17-5p	NIN	SARS-CoV2 nsp13	PMC4018277
hsa-mir-17-5p	NSD2	SARS-CoV2 nsp8	doi: 10.1371/journal.pone.0097078
hsa-mir-17-5p	NSD2	SARS-CoV2 nsp8	PMC4018277
hsa-mir-17-5p	NUP98	SARS-CoV2 orf6	doi: 10.1371/journal.pone.0097078
hsa-mir-17-5p	NUP98	SARS-CoV2 orf6	PMC4018277
hsa-mir-17-5p	EMC1	SARS-CoV2 orf8	doi: 10.1371/journal.pone.0097078
hsa-mir-17-5p	EMC1	SARS-CoV2 orf8	PMC4018277
hsa-mir-17-5p	F2RL1	SARS-CoV2 orf9c	doi: 10.1371/journal.pone.0097078
hsa-mir-17-5p	F2RL1	SARS-CoV2 orf9c	PMC4018277
hsa-mir-17-5p	FAM8A1	SARS-CoV2 M	doi: 10.1371/journal.pone.0097078
hsa-mir-17-5p	FAM8A1	SARS-CoV2 M	PMC4018277
hsa-mir-17-5p	FOXRED2	SARS-CoV2 orf8	doi: 10.1371/journal.pone.0097078
hsa-mir-17-5p	FOXRED2	SARS-CoV2 orf8	PMC4018277
hsa-mir-17-5p	PVR	SARS-CoV2 orf8	doi: 10.1371/journal.pone.0097078
hsa-mir-17-5p	PVR	SARS-CoV2 orf8	PMC4018277
hsa-mir-17-5p	RAB10	SARS-CoV2 nsp7	doi: 10.1371/journal.pone.0097078
hsa-mir-17-5p	RAB10	SARS-CoV2 nsp7	PMC4018277
hsa-mir-17-5p	GOLGA2	SARS-CoV2 nsp13	doi: 10.1371/journal.pone.0097078
hsa-mir-17-5p	GOLGA2	SARS-CoV2 nsp13	PMC4018277
hsa-mir-17-5p	REEP5	SARS-CoV2 M	doi: 10.1371/journal.pone.0097078
hsa-mir-17-5p	REEP5	SARS-CoV2 M	PMC4018277
hsa-mir-17-5p	SLC30A7	SARS-CoV2 M	doi: 10.1371/journal.pone.0097078
hsa-mir-17-5p	SLC30A7	SARS-CoV2 M	PMC4018277
hsa-mir-17-5p	SMOC1	SARS-CoV2 orf8	doi: 10.1371/journal.pone.0097078
hsa-mir-17-5p	SMOC1	SARS-CoV2 orf8	PMC4018277
hsa-mir-17-5p	ZC3H18	SARS-CoV2 E	doi: 10.1371/journal.pone.0097078
hsa-mir-17-5p	ZC3H18	SARS-CoV2 E	PMC4018277
hsa-mir-17-5p	POFUT1	SARS-CoV2 orf8	doi: 10.1371/journal.pone.0097078
hsa-mir-17-5p	POFUT1	SARS-CoV2 orf8	PMC4018277
hsa-mir-17-5p	PRIM1	SARS-CoV2 nsp1	doi: 10.1371/journal.pone.0097078
hsa-mir-17-5p	PRIM1	SARS-CoV2 nsp1	PMC4018277
hsa-mir-17-5p	PDZD11	SARS-CoV2 nsp12	doi: 10.1371/journal.pone.0097078
hsa-mir-17-5p	PDZD11	SARS-CoV2 nsp12	PMC4018277
hsa-mir-17-5p	PIGO	SARS-CoV2 orf9c	doi: 10.1371/journal.pone.0097078
hsa-mir-17-5p	PIGO	SARS-CoV2 orf9c	PMC4018277
hsa-mir-17-5p	RBM41	SARS-CoV2 nsp12	doi: 10.1371/journal.pone.0097078
hsa-mir-17-5p	RBM41	SARS-CoV2 nsp12	PMC4018277
hsa-mir-17-5p	LARP1	SARS-CoV2 N	doi: 10.1371/journal.pone.0097078
hsa-mir-17-5p	LARP1	SARS-CoV2 N	PMC4018277
hsa-mir-18a-5p	DCAF7	SARS-CoV2 nsp9	21565290
hsa-mir-18a-5p	TLE3	SARS-CoV2 nsp13	21565290
hsa-mir-18a-5p	ARF6	SARS-CoV2 nsp15	21565290
hsa-mir-18a-5p	MAP7D1	SARS-CoV2 orf10	21565290
hsa-mir-18a-5p	RAB5C	SARS-CoV2 nsp7	21565290
hsa-mir-18a-5p	ZC3H18	SARS-CoV2 E	21565290
hsa-mir-18a-5p	ETFA	SARS-CoV2 M	21565290
hsa-mir-18a-5p	DNMT1	SARS-CoV2 orf8	21565290
hsa-mir-196a-5p	PSMD8	SARS-CoV2 M	17943132
hsa-mir-196a-5p	RDX	SARS-CoV2 nsp13	17943132
hsa-mir-196a-5p	SLC30A6	SARS-CoV2 orf9c	17943132
hsa-mir-196a-5p	BCS1L	SARS-CoV2 orf9c	17943132
hsa-mir-196a-5p	HMOX1	SARS-CoV2 orf3a	17943132
hsa-mir-196a-5p	MYCBP2	SARS-CoV2 nsp12	17943132
hsa-mir-196a-5p	SBNO1	SARS-CoV2 nsp12	17943132
hsa-mir-198	MRPS27	SARS-CoV2 nsp8	19148268
hsa-mir-198	MRPS27	SARS-CoV2 nsp8	https://doi.org/10.1186/s41544-018-0004-24
hsa-mir-198	PRRC2B	SARS-CoV2 nsp12	19148268
hsa-mir-198	PRRC2B	SARS-CoV2 nsp12	https://doi.org/10.1186/s41544-018-0004-24
hsa-mir-199a-3p	TMED5	SARS-CoV2 orf9c	DOI: 10.1073/pnas.1008861107
hsa-mir-199a-3p	STC2	SARS-CoV2 orf8	DOI: 10.1073/pnas.1008861107
hsa-mir-199a-3p	NOL10	SARS-CoV2 nsp8	DOI: 10.1073/pnas.1008861107
hsa-mir-199a-3p	SLC30A6	SARS-CoV2 orf9c	DOI: 10.1073/pnas.1008861107
hsa-mir-20a-5p	DNMT1	SARS-CoV2 orf8	17322031
hsa-mir-20a-5p	CIT	SARS-CoV2 nsp13	17322031
hsa-mir-20a-5p	F2RL1	SARS-CoV2 orf9c	17322031
hsa-mir-20a-5p	EIF4H	SARS-CoV2 nsp9	17322031
hsa-mir-20a-5p	ELOC	SARS-CoV2 orf10	17322031
hsa-mir-20a-5p	EMC1	SARS-CoV2 orf8	17322031
hsa-mir-20a-5p	C1orf50	SARS-CoV2 nsp13	17322031
hsa-mir-20a-5p	NIN	SARS-CoV2 nsp13	17322031
hsa-mir-20a-5p	CLIP4	SARS-CoV2 nsp13	17322031
hsa-mir-20a-5p	CRTC3	SARS-CoV2 nsp12	17322031
hsa-mir-20a-5p	NUP98	SARS-CoV2 orf6	17322031
hsa-mir-20a-5p	PDZD11	SARS-CoV2 nsp12	17322031
hsa-mir-20a-5p	PIGO	SARS-CoV2 orf9c	17322031
hsa-mir-20a-5p	POFUT1	SARS-CoV2 orf8	17322031
hsa-mir-20a-5p	PRIM1	SARS-CoV2 nsp1	17322031
hsa-mir-20a-5p	PVR	SARS-CoV2 orf8	17322031
hsa-mir-20a-5p	FOXRED2	SARS-CoV2 orf8	17322031
hsa-mir-20a-5p	FYCO1	SARS-CoV2 nsp13	17322031
hsa-mir-20a-5p	GOLGA2	SARS-CoV2 nsp13	17322031
hsa-mir-20a-5p	ITGB1	SARS-CoV2 orf8	17322031
hsa-mir-20a-5p	SMOC1	SARS-CoV2 orf8	17322031
hsa-mir-20a-5p	NSD2	SARS-CoV2 nsp8	17322031
hsa-mir-20a-5p	NUP214	SARS-CoV2 nsp9	17322031
hsa-mir-20a-5p	REEP5	SARS-CoV2 M	17322031
hsa-mir-20a-5p	SLC30A7	SARS-CoV2 M	17322031
hsa-mir-20a-5p	CSDE1	SARS-CoV2 orf9b	17322031
hsa-mir-20a-5p	RBM41	SARS-CoV2 nsp12	17322031
hsa-mir-20a-5p	RAB10	SARS-CoV2 nsp7	17322031
hsa-mir-20a-5p	TMEM97	SARS-CoV2 orf9c	17322031
hsa-mir-20b-5p	CLIP4	SARS-CoV2 nsp13	19812400
hsa-mir-20b-5p	CRTC3	SARS-CoV2 nsp12	19812400
hsa-mir-20b-5p	ELOC	SARS-CoV2 orf10	19812400
hsa-mir-20b-5p	EMC1	SARS-CoV2 orf8	19812400
hsa-mir-20b-5p	ITGB1	SARS-CoV2 orf8	19812400
hsa-mir-20b-5p	EIF4H	SARS-CoV2 nsp9	19812400
hsa-mir-20b-5p	C1orf50	SARS-CoV2 nsp13	19812400
hsa-mir-20b-5p	CIT	SARS-CoV2 nsp13	19812400
hsa-mir-20b-5p	NSD2	SARS-CoV2 nsp8	19812400
hsa-mir-20b-5p	CSDE1	SARS-CoV2 orf9b	19812400
hsa-mir-20b-5p	PDZD11	SARS-CoV2 nsp12	19812400
hsa-mir-20b-5p	PIGO	SARS-CoV2 orf9c	19812400
hsa-mir-20b-5p	POFUT1	SARS-CoV2 orf8	19812400
hsa-mir-20b-5p	PRIM1	SARS-CoV2 nsp1	19812400
hsa-mir-20b-5p	F2RL1	SARS-CoV2 orf9c	19812400
hsa-mir-20b-5p	FOXRED2	SARS-CoV2 orf8	19812400
hsa-mir-20b-5p	FYCO1	SARS-CoV2 nsp13	19812400
hsa-mir-20b-5p	GOLGA2	SARS-CoV2 nsp13	19812400
hsa-mir-20b-5p	SLC30A7	SARS-CoV2 M	19812400
hsa-mir-20b-5p	SMOC1	SARS-CoV2 orf8	19812400
hsa-mir-20b-5p	NIN	SARS-CoV2 nsp13	19812400
hsa-mir-20b-5p	RBM41	SARS-CoV2 nsp12	19812400
hsa-mir-20b-5p	REEP5	SARS-CoV2 M	19812400
hsa-mir-20b-5p	NUP98	SARS-CoV2 orf6	19812400
hsa-mir-20b-5p	RAB10	SARS-CoV2 nsp7	19812400
hsa-mir-20b-5p	PVR	SARS-CoV2 orf8	19812400
hsa-mir-23b-5p	RAB5C	SARS-CoV2 nsp7	23594713
hsa-mir-23b-5p	NEK9	SARS-CoV2 nsp9	23594713
hsa-mir-28-3p	CYB5B	SARS-CoV2 nsp7	doi: 10.1074/jbc.M114.626325
hsa-mir-29b-1-5p	ZDHHC5	SARS-CoV2 Spike	22112720
hsa-mir-29b-1-5p	CRTC3	SARS-CoV2 nsp12	22112720
hsa-mir-301a-5p	RAB8A	SARS-CoV2 nsp7	23418453
hsa-mir-323a-5p	DNAJC11	SARS-CoV2 nsp4	DOI: 10.1128/JVI.00456-10
hsa-mir-323a-5p	EMC1	SARS-CoV2 orf8	DOI: 10.1128/JVI.00456-10
hsa-mir-323a-5p	NUP62	SARS-CoV2 nsp9	DOI: 10.1128/JVI.00456-10
hsa-mir-324-5p	GNB1	SARS-CoV2 nsp7	DOI: 10.1128/JVI.01057-18
hsa-mir-324-5p	GNB1	SARS-CoV2 nsp7	DOI: 10.1128/JVI.01057-18
hsa-mir-324-5p	COL6A1	SARS-CoV2 orf8	DOI: 10.1128/JVI.01057-18
hsa-mir-324-5p	COL6A1	SARS-CoV2 orf8	DOI: 10.1128/JVI.01057-18
hsa-mir-324-5p	DNAJC11	SARS-CoV2 nsp4	DOI: 10.1128/JVI.01057-18
hsa-mir-324-5p	DNAJC11	SARS-CoV2 nsp4	DOI: 10.1128/JVI.01057-18
hsa-mir-324-5p	SCARB1	SARS-CoV2 nsp7	DOI: 10.1128/JVI.01057-18
hsa-mir-324-5p	SCARB1	SARS-CoV2 nsp7	DOI: 10.1128/JVI.01057-18
hsa-mir-324-5p	NSD2	SARS-CoV2 nsp8	DOI: 10.1128/JVI.01057-18
hsa-mir-324-5p	NSD2	SARS-CoV2 nsp8	DOI: 10.1128/JVI.01057-18
hsa-mir-342-5p	RAB5C	SARS-CoV2 nsp7	22197249
hsa-mir-342-5p	PRRC2B	SARS-CoV2 nsp12	22197249
hsa-mir-342-5p	FOXRED2	SARS-CoV2 orf8	22197249
hsa-mir-34a-5p	AP2M1	SARS-CoV2 nsp10	21821155
hsa-mir-34a-5p	AP2M1	SARS-CoV2 nsp10	WO_2010_101663_A2
hsa-mir-34a-5p	G3BP2	SARS-CoV2 N	21821155
hsa-mir-34a-5p	G3BP2	SARS-CoV2 N	WO_2010_101663_A2
hsa-mir-34a-5p	GIGYF2	SARS-CoV2 nsp2	21821155
hsa-mir-34a-5p	GIGYF2	SARS-CoV2 nsp2	WO_2010_101663_A2
hsa-mir-34a-5p	ARF6	SARS-CoV2 nsp15	21821155
hsa-mir-34a-5p	ARF6	SARS-CoV2 nsp15	WO_2010_101663_A2
hsa-mir-34a-5p	CYB5B	SARS-CoV2 nsp7	21821155
hsa-mir-34a-5p	CYB5B	SARS-CoV2 nsp7	WO_2010_101663_A2
hsa-mir-34a-5p	LARP1	SARS-CoV2 N	21821155
hsa-mir-34a-5p	LARP1	SARS-CoV2 N	WO_2010_101663_A2
hsa-mir-34a-5p	AP2A2	SARS-CoV2 nsp10	21821155
hsa-mir-34a-5p	AP2A2	SARS-CoV2 nsp10	WO_2010_101663_A2
hsa-mir-34a-5p	NUP62	SARS-CoV2 nsp9	21821155
hsa-mir-34a-5p	NUP62	SARS-CoV2 nsp9	WO_2010_101663_A2
hsa-mir-34a-5p	NUP98	SARS-CoV2 orf6	21821155
hsa-mir-34a-5p	NUP98	SARS-CoV2 orf6	WO_2010_101663_A2
hsa-mir-34a-5p	PKP2	SARS-CoV2 nsp1	21821155
hsa-mir-34a-5p	PKP2	SARS-CoV2 nsp1	WO_2010_101663_A2
hsa-mir-34a-5p	PRIM1	SARS-CoV2 nsp1	21821155
hsa-mir-34a-5p	PRIM1	SARS-CoV2 nsp1	WO_2010_101663_A2
hsa-mir-34a-5p	DCTPP1	SARS-CoV2 orf9b	21821155
hsa-mir-34a-5p	DCTPP1	SARS-CoV2 orf9b	WO_2010_101663_A2
hsa-mir-34a-5p	DDX10	SARS-CoV2 nsp8	21821155
hsa-mir-34a-5p	DDX10	SARS-CoV2 nsp8	WO_2010_101663_A2
hsa-mir-34a-5p	DDX21	SARS-CoV2 N	21821155
hsa-mir-34a-5p	DDX21	SARS-CoV2 N	WO_2010_101663_A2
hsa-mir-34a-5p	EDEM3	SARS-CoV2 orf8	21821155
hsa-mir-34a-5p	EDEM3	SARS-CoV2 orf8	WO_2010_101663_A2
hsa-mir-34a-5p	UBAP2	SARS-CoV2 nsp12	21821155
hsa-mir-34a-5p	UBAP2	SARS-CoV2 nsp12	WO_2010_101663_A2
hsa-mir-34a-5p	MOV10	SARS-CoV2 N	21821155
hsa-mir-34a-5p	MOV10	SARS-CoV2 N	WO_2010_101663_A2
hsa-mir-34a-5p	IMPDH2	SARS-CoV2 nsp14	21821155
hsa-mir-34a-5p	IMPDH2	SARS-CoV2 nsp14	WO_2010_101663_A2
hsa-mir-34a-5p	RTN4	SARS-CoV2 M	21821155
hsa-mir-34a-5p	RTN4	SARS-CoV2 M	WO_2010_101663_A2
hsa-mir-34a-5p	TLE3	SARS-CoV2 nsp13	21821155
hsa-mir-34a-5p	TLE3	SARS-CoV2 nsp13	WO_2010_101663_A2
hsa-mir-34a-5p	PRRC2B	SARS-CoV2 nsp12	21821155
hsa-mir-34a-5p	PRRC2B	SARS-CoV2 nsp12	WO_2010_101663_A2
hsa-mir-34a-5p	RAE1	SARS-CoV2 orf6	21821155
hsa-mir-34a-5p	RAE1	SARS-CoV2 orf6	WO_2010_101663_A2
hsa-mir-382-5p	ZNF318	SARS-CoV2 nsp12	17906637
hsa-mir-382-5p	EXOSC2	SARS-CoV2 nsp8	17906637
hsa-mir-382-5p	G3BP2	SARS-CoV2 N	17906637
hsa-mir-429	DNMT1	SARS-CoV2 orf8	https://doi.org/10.1186/s41544-018-0004-26
hsa-mir-429	ERMP1	SARS-CoV2 orf9c	https://doi.org/10.1186/s41544-018-0004-26
hsa-mir-429	TBK1	SARS-CoV2 nsp13	https://doi.org/10.1186/s41544-018-0004-26
hsa-mir-429	ELOC	SARS-CoV2 orf10	https://doi.org/10.1186/s41544-018-0004-26
hsa-mir-429	PABPC1	SARS-CoV2 N	https://doi.org/10.1186/s41544-018-0004-26
hsa-mir-449a	EDEM3	SARS-CoV2 orf8	21565290
hsa-mir-486-5p	G3BP2	SARS-CoV2 N	https://doi.org/10.1016/j.omtn.2017.12.016
hsa-mir-486-5p	CIT	SARS-CoV2 nsp13	https://doi.org/10.1016/j.omtn.2017.12.016
hsa-mir-486-5p	FBN1	SARS-CoV2 nsp9	https://doi.org/10.1016/j.omtn.2017.12.016
hsa-mir-486-5p	ARF6	SARS-CoV2 nsp15	https://doi.org/10.1016/j.omtn.2017.12.016
hsa-mir-491-5p	LARP1	SARS-CoV2 N	DOI: 10.1128/JVI.00456-10
hsa-mir-491-5p	LARP1	SARS-CoV2 N	DOI: 10.1128/JVI.00456-10
hsa-mir-491-5p	DCAKD	SARS-CoV2 nsp7	DOI: 10.1128/JVI.00456-10
hsa-mir-491-5p	DCAKD	SARS-CoV2 nsp7	DOI: 10.1128/JVI.00456-10
hsa-mir-506-5p	NPTX1	SARS-CoV2 orf8	24878990
hsa-mir-520a-5p	HMOX1	SARS-CoV2 orf3a	https://doi.org/10.1186/s41544-018-0004-27
hsa-mir-520a-5p	NOL10	SARS-CoV2 nsp8	https://doi.org/10.1186/s41544-018-0004-27
hsa-mir-520a-5p	CSDE1	SARS-CoV2 orf9b	https://doi.org/10.1186/s41544-018-0004-27
hsa-mir-520a-5p	ALG8	SARS-CoV2 orf9c	https://doi.org/10.1186/s41544-018-0004-27
hsa-mir-520a-5p	NEK9	SARS-CoV2 nsp9	https://doi.org/10.1186/s41544-018-0004-27
hsa-mir-532-5p	RNF41	SARS-CoV2 nsp15	10.1128/JVI.02608-15
hsa-mir-593-5p	MIPOL1	SARS-CoV2 nsp13	https://doi.org/10.1016/j.omtn.2017.12.016
hsa-mir-654-5p	AP2M1	SARS-CoV2 nsp10	DOI: 10.1128/JVI.00456-10
hsa-mir-654-5p	AP2M1	SARS-CoV2 nsp10	DOI: 10.1128/JVI.00456-10
hsa-mir-654-5p	FOXRED2	SARS-CoV2 orf8	DOI: 10.1128/JVI.00456-10
hsa-mir-654-5p	FOXRED2	SARS-CoV2 orf8	DOI: 10.1128/JVI.00456-10
hsa-mir-654-5p	RHOA	SARS-CoV2 nsp7	DOI: 10.1128/JVI.00456-10
hsa-mir-654-5p	RHOA	SARS-CoV2 nsp7	DOI: 10.1128/JVI.00456-10
hsa-mir-654-5p	SPART	SARS-CoV2 nsp9	DOI: 10.1128/JVI.00456-10
hsa-mir-654-5p	SPART	SARS-CoV2 nsp9	DOI: 10.1128/JVI.00456-10
hsa-mir-93-5p	RBM41	SARS-CoV2 nsp12	21431677
hsa-mir-93-5p	REEP5	SARS-CoV2 M	21431677
hsa-mir-93-5p	STC2	SARS-CoV2 orf8	21431677
hsa-mir-93-5p	TLE3	SARS-CoV2 nsp13	21431677
hsa-mir-93-5p	SLC30A7	SARS-CoV2 M	21431677
hsa-mir-93-5p	SMOC1	SARS-CoV2 orf8	21431677
hsa-mir-93-5p	UPF1	SARS-CoV2 N	21431677
hsa-mir-93-5p	ZC3H7A	SARS-CoV2 nsp12	21431677
hsa-mir-93-5p	TYSND1	SARS-CoV2 nsp12	21431677
hsa-mir-93-5p	UBAP2L	SARS-CoV2 nsp12	21431677
hsa-mir-93-5p	RAB10	SARS-CoV2 nsp7	21431677
hsa-mir-93-5p	AP2A2	SARS-CoV2 nsp10	21431677
hsa-mir-93-5p	C1orf50	SARS-CoV2 nsp13	21431677
hsa-mir-93-5p	CIT	SARS-CoV2 nsp13	21431677
hsa-mir-93-5p	CLIP4	SARS-CoV2 nsp13	21431677
hsa-mir-93-5p	CRTC3	SARS-CoV2 nsp12	21431677
hsa-mir-93-5p	CSDE1	SARS-CoV2 orf9b	21431677
hsa-mir-93-5p	EIF4H	SARS-CoV2 nsp9	21431677
hsa-mir-93-5p	ELOC	SARS-CoV2 orf10	21431677
hsa-mir-93-5p	EMC1	SARS-CoV2 orf8	21431677
hsa-mir-93-5p	F2RL1	SARS-CoV2 orf9c	21431677
hsa-mir-93-5p	FKBP7	SARS-CoV2 orf8	21431677
hsa-mir-93-5p	FOXRED2	SARS-CoV2 orf8	21431677
hsa-mir-93-5p	FYCO1	SARS-CoV2 nsp13	21431677
hsa-mir-93-5p	GOLGA2	SARS-CoV2 nsp13	21431677
hsa-mir-93-5p	HOOK1	SARS-CoV2 nsp13	21431677
hsa-mir-93-5p	ITGB1	SARS-CoV2 orf8	21431677
hsa-mir-93-5p	MARK2	SARS-CoV2 orf9b	21431677
hsa-mir-93-5p	NIN	SARS-CoV2 nsp13	21431677
hsa-mir-93-5p	NSD2	SARS-CoV2 nsp8	21431677
hsa-mir-93-5p	NUP58	SARS-CoV2 nsp9	21431677
hsa-mir-93-5p	NUP98	SARS-CoV2 orf6	21431677
hsa-mir-93-5p	PDZD11	SARS-CoV2 nsp12	21431677
hsa-mir-93-5p	PIGO	SARS-CoV2 orf9c	21431677
hsa-mir-93-5p	POFUT1	SARS-CoV2 orf8	21431677
hsa-mir-93-5p	PRIM1	SARS-CoV2 nsp1	21431677
hsa-mir-93-5p	PVR	SARS-CoV2 orf8	21431677
