# Supplementary material for: Identification of Novel SARS-CoV-2 Drug Targets by Host MicroRNAs and Transcription Factors Co-regulatory Interaction Network Analysis
Source: Front Genet. 2020 Oct 14;11:571274. doi: 10.3389/fgene.2020.571274 (PMC7591747; doi:10.3389/fgene.2020.571274)
Supplement: TABLE S4 — GRN interactions. [file Table_4.XLSX]

## Sheet: GRN
ID	Accession	Target	TargetID	Experiment	Literature
APC	324	DNMT1	1786	-	12538344
AR	367	HMOX1	3162	+	11965035
ASCL1	429	PCSK6	5046	-	11736660
ATF2	1386	IMPDH2	3615	Unknown	9278455
ATF2	1386	PLAT	5327	+	8647095
ATF3	467	GDF15	9518	+	15670751
ATF4	468	SIGMAR1	10280	+	22079628
ATM	472	PVR	5817	+	21406724
ATM	472	PVR	5817	-	21406724
BACH1	571	HMOX1	3162	+	17942419
BACH1	571	HMOX1	3162	-	17409198;18550526;21982894
BRD7	29117	BRD2	6046	+	12600283
CBFA2T3	863	TCF12	6938	Unknown	18456661
CEBPB	1051	GDF15	9518	+	24086573
CEBPB	1051	GFER	2671	-	20690902
CEBPB	1051	GFER	2671	Unknown	20382118
CREB1	1385	HMOX1	3162	-	14523007
CREB1	1385	PLAT	5327	-	8647095
CREB5	9586	RDX	5962	-	21132541
CREM	1390	PLAT	5327	Unknown	9851700
DMAP1	55929	DNMT1	1786	Unknown	20864525
E2F1	1869	DNMT1	1786	-	24502362
E2F1	1869	PCSK6	5046	+	17825503
EGR1	1958	GDF15	9518	+	17715378
EGR1	1958	GDF15	9518	Unknown	14662774
EGR1	1958	IMPDH2	3615	Unknown	7896827
EGR1	1958	POR	5447	Unknown	10864447
EP300	2033	DNMT1	1786	+	19275888
ERG	2078	ADAMTS1	9510	+	19396168
ERG	2078	HMOX1	3162	Unknown	10022513
ETS1	2113	CSNK2B	1460	Unknown	11389726
ETS1	2113	HMOX1	3162	Unknown	10022513
EZH2	2146	ADAMTS1	9510	-	22514714
FLI1	2313	HMOX1	3162	Unknown	10022513
FOXA2	3170	GFER	2671	Unknown	20382118
FOXF2	2295	ITGB1	3688	-	19562724
FOXO1	2308	HYOU1	10525	Unknown	21296878
GABPA	2551	TOMM70	9868	+	17167546
GATA3	2625	LOX	4015	-	21892208
HBP1	26959	DNMT1	1786	-	23249948
HDAC1	3065	DNMT1	1786	Unknown	23242655
HDAC2	3066	DNMT1	1786	-	22328086
HHEX	3087	TLE1	7088	Unknown	15187083
HIF1A	3091	FAM162A	26355	Unknown	15082785
HIF1A	3091	LOX	4015	Unknown	17685448
HNF4A	3172	GFER	2671	-	18513187
HOXD1	3231	ITGB1	3688	Unknown	21501586
HOXD3	3232	ITGB1	3688	Unknown	14610084
JUN	3725	DDX21	9188	Unknown	22550165
JUN	3725	PLAT	5327	+	1963081
JUN	3725	PLAT	5327	Unknown	9851700
JUND	3727	PLAT	5327	Unknown	9851700
KLF4	9314	GDF15	9518	-	22750490
KLF4	9314	GDF15	9518	Unknown	20385121
MYC	4609	HDAC2	3066	+	20697349
MYCN	4613	ABCC1	4363	+	10348353;14737110;7923112
MYCN	4613	ABCC1	4363	Unknown	9516823
MYCN	4613	HDAC2	3066	+	20697349
NF1	4763	PLAT	5327	-	15044208
NFE2L2	4780	HMOX1	3162	+	16551619;21982894;22484158
NFE2L2	4780	HMOX1	3162	-	22459801
NFE2L2	4780	HMOX1	3162	Unknown	17942419;24035498
NFKB1	4790	HMOX1	3162	Unknown	8016102
NPM1	4869	BRD4	23476	Unknown	24220271
NPM1	4869	DNMT1	1786	Unknown	19887607
NR1H4	9971	SCARB1	949	+	20956002
NR3C1	2908	ATP1B1	481	-	9694812
NR3C1	2908	ATP1B1	481	Unknown	11216640
NR3C2	4306	ATP1B1	481	-	9694812
NR3C2	4306	ATP1B1	481	Unknown	11216640
NRF1	4899	IDE	3416	+	22870279
PARP1	142	FBN1	2200	Unknown	23860323
PAX6	5080	ITGB1	3688	Unknown	10954416
PGR	5241	ATP1B1	481	Unknown	22330642
PPARA	5465	HMOX1	3162	Unknown	17413033
PPARG	5468	ERP44	23071	+	20484463
PPARG	5468	ERP44	23071	-	20484463
PPARG	5468	GDF15	9518	Unknown	14662774
PPARG	5468	HMOX1	3162	Unknown	17413033
PTTG1	9232	RHOA	387	+	22081074
RELA	5970	HMOX1	3162	Unknown	8016102
RFX5	5993	HDAC2	3066	Unknown	16464847
SIRT1	23411	HYOU1	10525	+	22564731
SMAD3	4088	POR	5447	Unknown	21393444
SMAD4	4089	POR	5447	Unknown	21393444
SMAD7	4092	HMOX1	3162	Unknown	11018038
SMG6	23293	UPF1	5976	Unknown	25053839
SP1	6667	ABCC1	4363	-	23765166
SP1	6667	ARF6	382	+	19642173
SP1	6667	DNMT1	1786	+	19211935;20570896
SP1	6667	DNMT1	1786	-	20570896
SP1	6667	DNMT1	1786	Unknown	19201992
SP1	6667	FBN1	2200	Unknown	23860323
SP1	6667	GFER	2671	+	18513187
SP1	6667	IMPDH2	3615	Unknown	7896827
SP1	6667	MAT2B	27430	+	11337507
SP1	6667	PLAT	5327	Unknown	21437359;9851700
SP1	6667	POR	5447	+	8660656
SP1	6667	POR	5447	-	8660656
SP1	6667	POR	5447	Unknown	10864447;21900384
SP3	6670	PLAT	5327	Unknown	21437359
SPI1	6688	SCARB1	949	Unknown	8007948
SREBF1	6720	HMOX1	3162	Unknown	17452746
STAT1	6772	HMOX1	3162	+	19129475
STAT1	6772	SCARB1	949	Unknown	17998316
STAT2	6773	SCARB1	949	Unknown	17998316
STAT3	6774	DNMT1	1786	+	16861352;21944426
STAT3	6774	DNMT1	1786	Unknown	19887607;23604529
STAT3	6774	HMOX1	3162	+	19129475
STAT6	6778	RHOA	387	+	19857574
TFAP2A	7020	HMOX1	3162	Unknown	8016102
TFAP2A	7020	IMPDH2	3615	Unknown	7896827
TFAP2A	7020	PVR	5817	Unknown	9880562
TFAP2C	7022	GPX1	2876	+	22964634
THRB	7068	POR	5447	Unknown	21393444
TP53	7157	DNMT1	1786	+	20570896
TP53	7157	DNMT1	1786	-	20570896;21478913
TP53	7157	DNMT1	1786	Unknown	18555750
TP53	7157	GDF15	9518	+	10618379
TP53	7157	GDF15	9518	Unknown	10777512
TP53	7157	REEP5	7905	-	8557038
TWIST1	7291	GDF15	9518	+	19051271
TWIST1	7291	ITGB1	3688	+	17487558
TWIST2	117581	GDF15	9518	+	19051271
TWIST2	117581	ITGB1	3688	+	17487558
UPF2	26019	UPF1	5976	Unknown	19095803
USF1	7391	HMOX1	3162	+	15242350
USF2	7392	HMOX1	3162	+	15242350
WWP1	11059	SPART	23111	Unknown	19307600
XBP1	7494	WFS1	7466	Unknown	16539657
YY1	7528	HDAC2	3066	Unknown	11532945
