# Supplementary material for: Identification of Novel SARS-CoV-2 Drug Targets by Host MicroRNAs and Transcription Factors Co-regulatory Interaction Network Analysis
Source: Front Genet. 2020 Oct 14;11:571274. doi: 10.3389/fgene.2020.571274 (PMC7591747; doi:10.3389/fgene.2020.571274)
Supplement: TABLE S6 — miRNA identification in SARS-CoV-2 using miRanda. [file Table_6.xlsx]

## Sheet: SARS-CoV-2
miRNA	Genome_Id	miRanda Score	Binding Energy	miRNA start site	miRNA ending site	target start site	target end site	Alignment lenght	Similiarity %
hsa-miR-3622b-3p	NC_045512.2	150	-20.17	2	11	10942	10962	9	100.00%
hsa-miR-2276-3p	NC_045512.2	165	-23.37	2	14	24030	24051	12	100.00%
hsa-miR-4747-5p	NC_045512.2	145	-20.61	2	10	24700	24721	8	100.00%
hsa-miR-4715-3p	NC_045512.2	140	-20.13	2	9	4169	4191	7	100.00%
hsa-miR-151b	NC_045512.2	140	-20.55	2	9	23591	23608	7	100.00%
hsa-miR-211-3p	NC_045512.2	145	-22.36	2	10	24751	24771	8	100.00%
hsa-miR-4718	NC_045512.2	155	-21.7	2	12	20887	20907	10	100.00%
hsa-miR-6795-3p	NC_045512.2	140	-21.26	2	9	18299	18319	7	100.00%
hsa-miR-1914-5p	NC_045512.2	145	-20.23	2	10	13494	13515	8	100.00%
hsa-miR-5702	NC_045512.2	150	-20.65	2	11	29500	29521	9	100.00%
hsa-miR-6821-5p	NC_045512.2	150	-25.38	2	11	17443	17465	9	100.00%
hsa-miR-1236-5p	NC_045512.2	150	-20.04	2	11	80	101	9	100.00%
hsa-miR-5694	NC_045512.2	150	-20.06	2	11	18796	18816	9	100.00%
hsa-miR-3065-3p	NC_045512.2	150	-20.69	2	11	22328	22350	9	100.00%
hsa-miR-892b	NC_045512.2	145	-20.35	2	10	25333	25354	8	100.00%
hsa-miR-10398-5p	NC_045512.2	140	-22.03	3	13	28783	28803	10	100.00%
hsa-miR-767-3p	NC_045512.2	150	-20.39	2	11	12142	12164	9	100.00%
hsa-miR-9900	NC_045512.2	150	-20.09	2	11	1387	1407	9	100.00%
hsa-miR-5087	NC_045512.2	140	-21.3	2	9	29098	29120	7	100.00%
hsa-miR-6877-3p	NC_045512.2	145	-20.44	2	10	1866	1886	8	100.00%
hsa-miR-4643	NC_045512.2	165	-20.22	2	14	15427	15448	12	100.00%
hsa-miR-6765-5p	NC_045512.2	145	-20.26	2	10	25098	25122	8	100.00%
hsa-miR-10392-3p	NC_045512.2	140	-23.99	2	9	15939	15962	7	100.00%
hsa-miR-5193	NC_045512.2	155	-21.97	2	12	4269	4290	10	100.00%
hsa-miR-6715b-5p	NC_045512.2	155	-22.46	2	12	8848	8868	10	100.00%
hsa-miR-942-5p	NC_045512.2	150	-22.36	2	11	7050	7071	9	100.00%
hsa-miR-1233-3p	NC_045512.2	150	-20.65	2	11	17834	17853	9	100.00%
hsa-miR-1183	NC_045512.2	155	-20.17	2	26	14375	14400	24	50.00%
hsa-miR-6165	NC_045512.2	141	-20.32	2	18	25305	25323	16	50.00%
hsa-miR-6849-5p	NC_045512.2	141	-21.14	2	22	6980	7002	20	50.00%
hsa-miR-12120	NC_045512.2	155	-21.35	2	25	8580	8609	27	51.85%
hsa-miR-137-5p	NC_045512.2	144	-20.26	2	21	20012	20034	19	52.63%
hsa-miR-1202	NC_045512.2	142	-22.1	2	19	15217	15237	17	52.94%
hsa-miR-12120	NC_045512.2	142	-22.52	2	24	6965	6994	26	53.85%
hsa-miR-12119	NC_045512.2	159	-24.35	2	24	28315	28339	22	54.55%
hsa-miR-12119	NC_045512.2	147	-23.76	2	24	25449	25473	22	54.55%
hsa-miR-12120	NC_045512.2	153	-28.49	2	24	16235	16259	22	54.55%
hsa-miR-4793-3p	NC_045512.2	149	-24.47	2	22	23603	23625	20	55.00%
hsa-miR-6790-5p	NC_045512.2	149	-25.44	2	22	13340	13362	20	55.00%
hsa-miR-7114-5p	NC_045512.2	141	-22.27	2	19	23457	23478	18	55.56%
hsa-miR-198	NC_045512.2	143	-21.46	2	20	9664	9685	18	55.56%
hsa-miR-6779-5p	NC_045512.2	141	-22.28	2	19	12101	12122	18	55.56%
hsa-miR-125a-3p	NC_045512.2	147	-20.7	2	20	4686	4707	18	55.56%
hsa-miR-593-3p	NC_045512.2	141	-23.26	2	18	373	391	16	56.25%
hsa-miR-6863	NC_045512.2	140	-20.76	2	22	18724	18749	23	56.52%
hsa-miR-1229-5p	NC_045512.2	140	-23.16	2	23	16020	16045	23	56.52%
hsa-miR-3137	NC_045512.2	153	-20.66	2	23	27097	27122	23	56.52%
hsa-miR-1244	NC_045512.2	142	-21.37	2	25	26174	26206	30	56.67%
hsa-miR-103a-3p	NC_045512.2	147	-21.32	2	21	28903	28927	21	57.14%
hsa-miR-3188	NC_045512.2	148	-21.22	2	22	29026	29049	21	57.14%
hsa-miR-298	NC_045512.2	147	-21.31	2	21	3141	3166	21	57.14%
hsa-miR-4741	NC_045512.2	148	-20.41	2	22	444	467	21	57.14%
hsa-miR-107	NC_045512.2	147	-21.21	2	21	28903	28927	21	57.14%
hsa-miR-12122	NC_045512.2	146	-24.33	2	24	2730	2758	26	57.69%
hsa-miR-154-5p	NC_045512.2	144	-21.75	2	21	18777	18798	19	57.89%
hsa-miR-6516-5p	NC_045512.2	152	-20.23	2	21	25472	25493	19	57.89%
hsa-miR-6860	NC_045512.2	140	-20.48	2	21	13703	13724	19	57.89%
hsa-miR-3934-5p	NC_045512.2	144	-20.49	2	21	2010	2031	19	57.89%
hsa-miR-9851-3p	NC_045512.2	146	-20.88	2	20	3136	3158	19	57.89%
hsa-miR-4776-5p	NC_045512.2	144	-22.96	2	21	26451	26472	19	57.89%
hsa-miR-29c-3p	NC_045512.2	146	-20.12	2	21	3714	3734	19	57.89%
hsa-miR-6869-5p	NC_045512.2	140	-21.03	2	21	11001	11022	19	57.89%
hsa-miR-3154	NC_045512.2	140	-21.16	2	21	25687	25708	19	57.89%
hsa-miR-29a-3p	NC_045512.2	146	-20.12	2	21	3714	3734	19	57.89%
hsa-miR-10226	NC_045512.2	145	-20.69	2	19	4609	4632	19	57.89%
hsa-miR-593-5p	NC_045512.2	147	-20.56	2	22	3130	3158	24	58.33%
hsa-miR-7854-3p	NC_045512.2	142	-21.02	2	19	9948	9968	17	58.82%
hsa-miR-6813-5p	NC_045512.2	146	-21.97	2	19	25683	25705	17	58.82%
hsa-miR-4433b-3p	NC_045512.2	142	-23.79	2	19	1902	1922	17	58.82%
hsa-miR-10526-3p	NC_045512.2	140	-21.07	2	19	11639	11657	17	58.82%
hsa-miR-4701-3p	NC_045512.2	146	-22.86	2	19	18248	18267	17	58.82%
hsa-miR-6812-5p	NC_045512.2	141	-21.65	2	24	1328	1351	22	59.09%
hsa-miR-4732-5p	NC_045512.2	140	-22.23	2	22	22272	22296	22	59.09%
hsa-miR-6081	NC_045512.2	140	-25.42	2	22	28905	28930	22	59.09%
hsa-miR-3137	NC_045512.2	141	-20.95	2	23	7042	7066	22	59.09%
hsa-miR-6735-5p	NC_045512.2	141	-20.45	2	24	3143	3172	27	59.26%
hsa-miR-4722-5p	NC_045512.2	142	-24.32	2	22	3146	3166	20	60.00%
hsa-miR-3162-5p	NC_045512.2	141	-20.98	2	22	9140	9162	20	60.00%
hsa-miR-323b-5p	NC_045512.2	141	-23.45	2	22	12599	12621	20	60.00%
hsa-miR-7114-5p	NC_045512.2	142	-20.74	2	20	5969	5991	20	60.00%
hsa-miR-614	NC_045512.2	149	-23.02	2	22	23194	23216	20	60.00%
hsa-miR-4640-5p	NC_045512.2	143	-24.14	2	22	25674	25695	20	60.00%
hsa-miR-4469	NC_045512.2	145	-23.94	2	21	28665	28686	20	60.00%
hsa-miR-1249-5p	NC_045512.2	142	-23.02	3	23	22193	22216	20	60.00%
hsa-miR-421	NC_045512.2	149	-21.01	2	22	8172	8194	20	60.00%
hsa-miR-1469	NC_045512.2	147	-23.35	2	21	660	682	20	60.00%
hsa-miR-4793-5p	NC_045512.2	149	-22.07	2	22	14754	14777	20	60.00%
hsa-miR-4793-5p	NC_045512.2	140	-25.03	2	23	12009	12036	25	60.00%
hsa-miR-6815-5p	NC_045512.2	147	-22.23	2	21	24129	24152	20	60.00%
hsa-miR-637	NC_045512.2	141	-22.58	2	22	22194	22217	20	60.00%
hsa-miR-3187-3p	NC_045512.2	146	-20.25	2	16	26680	26700	15	60.00%
hsa-miR-6732-5p	NC_045512.2	145	-25.96	2	19	21619	21641	20	60.00%
hsa-miR-544b	NC_045512.2	148	-20.54	2	18	22193	22218	20	60.00%
hsa-miR-6718-5p	NC_045512.2	146	-20.63	2	20	3534	3556	20	60.00%
hsa-miR-1271-3p	NC_045512.2	144	-20.93	2	17	13497	13518	15	60.00%
hsa-miR-6730-5p	NC_045512.2	157	-20.81	2	22	9658	9680	20	60.00%
hsa-miR-937-5p	NC_045512.2	140	-20.69	2	17	6136	6155	15	60.00%
hsa-miR-6851-5p	NC_045512.2	141	-28.21	2	22	3142	3164	20	60.00%
hsa-miR-3127-5p	NC_045512.2	147	-21.62	2	21	25675	25698	20	60.00%
hsa-miR-6807-3p	NC_045512.2	141	-22.03	2	22	18503	18525	20	60.00%
hsa-miR-6861-5p	NC_045512.2	140	-20.73	2	17	1161	1182	15	60.00%
hsa-miR-503-5p	NC_045512.2	147	-22.34	2	21	10665	10688	20	60.00%
hsa-miR-574-5p	NC_045512.2	141	-21.27	2	22	2385	2404	20	60.00%
hsa-miR-4661-5p	NC_045512.2	145	-20.77	2	19	23606	23630	20	60.00%
hsa-miR-211-3p	NC_045512.2	143	-21.85	2	20	23407	23427	18	61.11%
hsa-miR-885-3p	NC_045512.2	141	-23.31	2	20	14570	14590	18	61.11%
hsa-miR-6821-5p	NC_045512.2	143	-23.76	2	20	17998	18020	18	61.11%
hsa-miR-6860	NC_045512.2	143	-20.57	2	20	14752	14773	18	61.11%
hsa-miR-138-5p	NC_045512.2	141	-20.44	2	20	2593	2614	18	61.11%
hsa-miR-6129	NC_045512.2	140	-21.9	2	18	22433	22453	18	61.11%
hsa-miR-12119	NC_045512.2	147	-21.1	2	20	5815	5839	18	61.11%
hsa-miR-3130-3p	NC_045512.2	151	-23.88	2	20	23548	23568	18	61.11%
hsa-miR-4507	NC_045512.2	141	-23.68	2	19	29507	29527	18	61.11%
hsa-miR-2278	NC_045512.2	157	-21.88	2	20	28910	28930	18	61.11%
hsa-miR-4302	NC_045512.2	143	-21.28	2	17	13153	13173	18	61.11%
hsa-miR-504-3p	NC_045512.2	147	-20.38	2	20	1901	1921	18	61.11%
hsa-miR-4758-5p	NC_045512.2	145	-21.04	2	19	19956	19979	18	61.11%
hsa-miR-181d-3p	NC_045512.2	147	-20.02	2	20	22300	22320	18	61.11%
hsa-miR-6876-3p	NC_045512.2	147	-24.03	2	20	4277	4300	18	61.11%
hsa-miR-6852-5p	NC_045512.2	143	-21.15	2	20	16378	16398	18	61.11%
hsa-miR-6746-3p	NC_045512.2	143	-22.15	2	20	15434	15455	18	61.11%
hsa-miR-7845-5p	NC_045512.2	141	-20.91	2	20	24751	24770	18	61.11%
hsa-miR-6790-5p	NC_045512.2	141	-20.07	2	19	18540	18563	18	61.11%
hsa-miR-1248	NC_045512.2	150	-21.17	2	26	4120	4147	26	61.54%
hsa-miR-4691-5p	NC_045512.2	145	-28.04	2	22	349	376	26	61.54%
hsa-miR-1193	NC_045512.2	147	-23.19	2	21	10400	10424	21	61.90%
hsa-miR-4682	NC_045512.2	140	-23.15	2	22	27074	27097	21	61.90%
hsa-miR-6856-5p	NC_045512.2	158	-21.78	2	23	22429	22452	21	61.90%
hsa-miR-6812-5p	NC_045512.2	140	-26.53	2	23	17758	17781	21	61.90%
hsa-miR-3934-5p	NC_045512.2	146	-20.33	2	20	4734	4758	21	61.90%
hsa-miR-6510-5p	NC_045512.2	151	-21.52	2	21	17729	17752	21	61.90%
hsa-miR-622	NC_045512.2	145	-23.57	2	20	26806	26829	21	61.90%
hsa-miR-4676-5p	NC_045512.2	150	-21.8	2	20	16968	16991	21	61.90%
hsa-miR-526b-5p	NC_045512.2	144	-22.21	2	22	4121	4144	21	61.90%
hsa-miR-7108-5p	NC_045512.2	145	-25.59	2	20	17689	17712	21	61.90%
hsa-miR-758-5p	NC_045512.2	143	-20.71	2	21	20058	20081	21	61.90%
hsa-miR-769-5p	NC_045512.2	141	-20.64	2	19	26576	26601	21	61.90%
hsa-miR-3670	NC_045512.2	140	-20.02	2	22	22010	22034	21	61.90%
hsa-miR-1202	NC_045512.2	153	-26.18	2	20	28888	28911	21	61.90%
hsa-miR-2355-3p	NC_045512.2	142	-20.98	2	21	27499	27522	21	61.90%
hsa-miR-3911	NC_045512.2	143	-22.98	2	21	4807	4830	21	61.90%
hsa-miR-6869-5p	NC_045512.2	143	-24.05	2	21	12125	12148	21	61.90%
hsa-miR-432-5p	NC_045512.2	148	-20.25	2	22	25144	25167	21	61.90%
hsa-miR-6823-5p	NC_045512.2	142	-23.04	2	20	13324	13347	21	61.90%
hsa-miR-12120	NC_045512.2	152	-24.92	2	22	9988	10014	21	61.90%
hsa-miR-324-3p	NC_045512.2	141	-31.37	2	22	28344	28375	29	62.07%
hsa-miR-1248	NC_045512.2	143	-20.27	2	25	12306	12333	24	62.50%
hsa-miR-4722-5p	NC_045512.2	149	-24.65	2	18	28875	28897	16	62.50%
hsa-miR-323b-5p	NC_045512.2	141	-22.89	2	18	21213	21235	16	62.50%
hsa-miR-889-5p	NC_045512.2	143	-20.68	2	17	12234	12256	16	62.50%
hsa-miR-6722-3p	NC_045512.2	149	-22.36	2	18	21622	21643	16	62.50%
hsa-miR-637	NC_045512.2	149	-25.92	2	23	29177	29203	24	62.50%
hsa-miR-769-5p	NC_045512.2	141	-23.39	2	18	1583	1604	16	62.50%
hsa-miR-7161-3p	NC_045512.2	147	-20.58	2	25	4642	4670	24	62.50%
hsa-miR-4433a-3p	NC_045512.2	141	-21.55	2	18	24781	24801	16	62.50%
hsa-miR-6823-5p	NC_045512.2	145	-20.64	2	18	14162	14182	16	62.50%
hsa-miR-6165	NC_045512.2	141	-22.41	2	18	25537	25555	16	62.50%
hsa-miR-6817-5p	NC_045512.2	144	-25.4	2	23	19972	19998	24	62.50%
hsa-miR-1288-5p	NC_045512.2	141	-21.7	2	20	10155	10186	27	62.96%
hsa-miR-6877-5p	NC_045512.2	154	-22.5	2	20	3603	3625	19	63.16%
hsa-miR-6858-5p	NC_045512.2	144	-22.37	2	21	28741	28762	19	63.16%
hsa-miR-3917	NC_045512.2	141	-21.69	2	19	228	249	19	63.16%
hsa-miR-4722-5p	NC_045512.2	144	-26.95	2	21	24731	24753	19	63.16%
hsa-miR-3619-5p	NC_045512.2	152	-26.22	2	19	17553	17576	19	63.16%
hsa-miR-3619-5p	NC_045512.2	140	-26.5	2	21	23409	23430	19	63.16%
hsa-miR-23a-5p	NC_045512.2	148	-22.26	2	21	28152	28173	19	63.16%
hsa-miR-6856-3p	NC_045512.2	142	-22.72	2	21	10083	10103	19	63.16%
hsa-miR-4689	NC_045512.2	144	-23.14	2	21	23587	23608	19	63.16%
hsa-miR-4476	NC_045512.2	140	-20.59	2	21	21720	21738	19	63.16%
hsa-miR-6821-5p	NC_045512.2	144	-21.5	2	21	105	127	19	63.16%
hsa-miR-4656	NC_045512.2	148	-28.04	2	21	3603	3625	19	63.16%
hsa-miR-515-3p	NC_045512.2	148	-20.5	2	21	17181	17202	19	63.16%
hsa-miR-517-5p	NC_045512.2	154	-22.42	2	20	6880	6902	19	63.16%
hsa-miR-6791-5p	NC_045512.2	144	-25.18	2	21	22198	22219	19	63.16%
hsa-miR-1273h-3p	NC_045512.2	140	-21.07	2	21	19472	19493	19	63.16%
hsa-miR-4688	NC_045512.2	140	-21.76	2	21	2443	2464	19	63.16%
hsa-miR-6847-5p	NC_045512.2	148	-20.96	2	21	24964	24986	19	63.16%
hsa-miR-363-5p	NC_045512.2	144	-20.59	2	21	5324	5345	19	63.16%
hsa-miR-99b-3p	NC_045512.2	142	-20.04	2	21	777	797	19	63.16%
hsa-miR-187-3p	NC_045512.2	141	-24.24	2	19	143	166	19	63.16%
hsa-miR-382-5p	NC_045512.2	140	-23.76	2	21	26949	26970	19	63.16%
hsa-miR-4507	NC_045512.2	140	-20.66	2	19	7950	7971	19	63.16%
hsa-miR-615-5p	NC_045512.2	144	-21.73	2	21	28275	28293	19	63.16%
hsa-miR-2278	NC_045512.2	140	-21.46	2	21	17146	17167	19	63.16%
hsa-miR-1470	NC_045512.2	142	-21.77	2	20	785	806	19	63.16%
hsa-miR-3194-5p	NC_045512.2	140	-23.95	2	18	10245	10268	19	63.16%
hsa-miR-1202	NC_045512.2	142	-23.01	2	20	3702	3723	19	63.16%
hsa-miR-4632-5p	NC_045512.2	142	-22.3	2	21	5329	5350	19	63.16%
hsa-miR-769-3p	NC_045512.2	144	-22.17	2	21	20071	20093	19	63.16%
hsa-miR-99a-3p	NC_045512.2	154	-20.47	2	21	693	713	19	63.16%
hsa-miR-3689f	NC_045512.2	141	-26.44	2	21	16391	16410	19	63.16%
hsa-miR-12121	NC_045512.2	146	-28.87	2	20	2873	2894	19	63.16%
hsa-miR-6869-5p	NC_045512.2	142	-26.4	2	21	27993	28013	19	63.16%
hsa-miR-4763-3p	NC_045512.2	144	-22.65	2	21	9426	9449	19	63.16%
hsa-miR-135a-2-3p	NC_045512.2	152	-20.78	2	21	24752	24773	19	63.16%
hsa-miR-185-3p	NC_045512.2	144	-21.1	2	21	28380	28401	19	63.16%
hsa-miR-125a-3p	NC_045512.2	140	-27.13	2	21	24094	24115	19	63.16%
hsa-miR-6798-5p	NC_045512.2	150	-24.12	2	21	21621	21642	19	63.16%
hsa-miR-4510	NC_045512.2	142	-23.56	2	21	28741	28761	19	63.16%
hsa-miR-4510	NC_045512.2	141	-21.61	2	21	24704	24723	19	63.16%
hsa-miR-4658	NC_045512.2	152	-20.88	2	21	13340	13362	19	63.16%
hsa-miR-548v	NC_045512.2	147	-21.05	2	21	13388	13412	22	63.64%
hsa-miR-3132	NC_045512.2	145	-25.3	2	23	11642	11666	22	63.64%
hsa-miR-6812-5p	NC_045512.2	151	-27.6	2	24	26873	26897	22	63.64%
hsa-miR-12126	NC_045512.2	143	-21.03	2	21	1	26	22	63.64%
hsa-miR-3192-5p	NC_045512.2	143	-21.17	2	22	18998	19022	22	63.64%
hsa-miR-3065-3p	NC_045512.2	163	-26.89	2	22	3711	3735	22	63.64%
hsa-miR-6867-5p	NC_045512.2	140	-22.5	2	22	23100	23124	22	63.64%
hsa-miR-4691-5p	NC_045512.2	152	-20.83	2	22	21332	21356	22	63.64%
hsa-miR-6847-5p	NC_045512.2	140	-24.85	2	22	9520	9544	22	63.64%
hsa-miR-6881-5p	NC_045512.2	150	-22.61	2	21	1326	1350	22	63.64%
hsa-miR-6762-5p	NC_045512.2	144	-20.33	2	22	15321	15345	22	63.64%
hsa-miR-320a-3p	NC_045512.2	151	-21.9	2	21	12634	12658	22	63.64%
hsa-miR-361-5p	NC_045512.2	143	-21.36	2	21	17246	17270	22	63.64%
hsa-miR-6743-5p	NC_045512.2	147	-28.41	2	21	569	593	22	63.64%
hsa-miR-6730-5p	NC_045512.2	152	-20.29	2	22	11084	11108	22	63.64%
hsa-miR-4754	NC_045512.2	140	-25.03	2	22	16364	16388	22	63.64%
hsa-miR-29a-3p	NC_045512.2	143	-20.24	2	21	26044	26068	22	63.64%
hsa-miR-320b	NC_045512.2	151	-21.54	2	21	12634	12658	22	63.64%
hsa-miR-12120	NC_045512.2	149	-20.67	2	23	11052	11078	22	63.64%
hsa-miR-1244	NC_045512.2	154	-22.16	2	25	25802	25829	25	64.00%
hsa-miR-378c	NC_045512.2	145	-26.01	3	24	19366	19394	25	64.00%
hsa-miR-1226-5p	NC_045512.2	142	-26.19	2	25	11751	11781	28	64.29%
hsa-miR-3622a-5p	NC_045512.2	151	-24.79	2	17	8844	8867	17	64.71%
hsa-miR-3940-5p	NC_045512.2	140	-20.69	2	18	29507	29527	17	64.71%
hsa-miR-6761-5p	NC_045512.2	140	-21.94	2	19	26806	26825	17	64.71%
hsa-miR-587	NC_045512.2	150	-20.71	2	19	20316	20336	17	64.71%
hsa-miR-1199-5p	NC_045512.2	141	-21.66	2	15	26781	26804	17	64.71%
hsa-miR-221-3p	NC_045512.2	146	-26.49	2	19	23604	23626	17	64.71%
hsa-miR-6741-5p	NC_045512.2	146	-22.88	2	19	28699	28720	17	64.71%
hsa-miR-7847-3p	NC_045512.2	146	-20.91	2	19	1697	1717	17	64.71%
hsa-miR-4298	NC_045512.2	142	-21.44	2	19	22646	22667	17	64.71%
hsa-miR-4776-5p	NC_045512.2	142	-21.53	2	19	10397	10418	17	64.71%
hsa-miR-4507	NC_045512.2	142	-22.56	2	19	26027	26046	17	64.71%
hsa-miR-3187-3p	NC_045512.2	144	-23.33	2	18	833	853	17	64.71%
hsa-miR-2278	NC_045512.2	154	-20.12	2	19	3151	3172	17	64.71%
hsa-miR-6732-5p	NC_045512.2	142	-22.49	2	19	840	859	17	64.71%
hsa-miR-5196-5p	NC_045512.2	143	-24.43	3	20	12101	12122	17	64.71%
hsa-miR-149-3p	NC_045512.2	146	-23.98	2	19	24701	24721	17	64.71%
hsa-miR-6802-5p	NC_045512.2	154	-21.29	2	19	14392	14411	17	64.71%
hsa-miR-100-5p	NC_045512.2	146	-20.31	2	19	20914	20935	17	64.71%
hsa-miR-29c-3p	NC_045512.2	150	-21.55	2	19	4505	4526	17	64.71%
hsa-miR-6134	NC_045512.2	144	-21.07	2	18	24134	24153	17	64.71%
hsa-miR-29a-3p	NC_045512.2	150	-21.55	2	19	4505	4526	17	64.71%
hsa-miR-4510	NC_045512.2	148	-20.92	2	19	22195	22215	17	64.71%
hsa-miR-1910-5p	NC_045512.2	142	-23.4	2	19	27107	27127	17	64.71%
hsa-miR-1976	NC_045512.2	150	-23.04	2	19	3467	3486	17	64.71%
hsa-miR-2276-3p	NC_045512.2	143	-22.14	2	21	10033	10055	20	65.00%
hsa-miR-1238-5p	NC_045512.2	141	-24.33	2	22	17426	17448	20	65.00%
hsa-miR-3619-5p	NC_045512.2	155	-23.44	2	21	29444	29466	20	65.00%
hsa-miR-4715-3p	NC_045512.2	151	-21.3	2	22	11793	11814	20	65.00%
hsa-miR-1301-3p	NC_045512.2	149	-22.41	2	22	85	108	20	65.00%
hsa-miR-6856-3p	NC_045512.2	151	-21.04	2	21	25282	25304	20	65.00%
hsa-miR-494-5p	NC_045512.2	157	-23.04	2	22	3236	3258	20	65.00%
hsa-miR-4682	NC_045512.2	141	-22.62	2	22	25152	25174	20	65.00%
hsa-miR-548v	NC_045512.2	143	-21.43	2	21	8329	8351	20	65.00%
hsa-miR-323b-5p	NC_045512.2	155	-21.01	2	22	5528	5549	20	65.00%
hsa-miR-3132	NC_045512.2	147	-23.82	2	21	6979	7003	20	65.00%
hsa-miR-6721-5p	NC_045512.2	145	-23.85	2	22	23224	23246	20	65.00%
hsa-miR-12133	NC_045512.2	143	-21.61	2	21	23328	23350	20	65.00%
hsa-miR-7107-5p	NC_045512.2	147	-25.82	2	21	171	193	20	65.00%
hsa-miR-10a-5p	NC_045512.2	150	-23.33	2	20	19657	19681	20	65.00%
hsa-miR-3065-3p	NC_045512.2	141	-23.57	2	22	23051	23073	20	65.00%
hsa-miR-4494	NC_045512.2	145	-22.22	2	20	2594	2617	20	65.00%
hsa-miR-510-3p	NC_045512.2	146	-20.65	2	20	7004	7026	20	65.00%
hsa-miR-1249-5p	NC_045512.2	140	-24.83	3	23	573	595	20	65.00%
hsa-miR-124-3p	NC_045512.2	155	-22.93	2	21	26194	26216	20	65.00%
hsa-miR-221-3p	NC_045512.2	141	-20.09	2	22	27066	27086	20	65.00%
hsa-miR-4766-5p	NC_045512.2	142	-20.73	2	20	25542	25564	20	65.00%
hsa-miR-4776-5p	NC_045512.2	151	-21.75	2	21	29089	29111	20	65.00%
hsa-miR-6813-5p	NC_045512.2	157	-28.85	2	22	21891	21913	20	65.00%
hsa-miR-602	NC_045512.2	145	-24.58	2	22	1872	1894	20	65.00%
hsa-miR-298	NC_045512.2	143	-20.5	2	21	27567	27591	20	65.00%
hsa-miR-8080	NC_045512.2	157	-28.08	2	22	16236	16258	20	65.00%
hsa-miR-5586-5p	NC_045512.2	147	-23.17	2	21	11248	11270	20	65.00%
hsa-miR-4632-5p	NC_045512.2	146	-28.02	2	22	3152	3172	20	65.00%
hsa-miR-10b-5p	NC_045512.2	146	-20.6	2	20	19657	19681	20	65.00%
hsa-miR-4686	NC_045512.2	161	-22.23	2	22	17322	17344	20	65.00%
hsa-miR-29c-3p	NC_045512.2	150	-20.31	2	20	22326	22349	20	65.00%
hsa-miR-7161-5p	NC_045512.2	145	-21.01	2	22	11049	11071	20	65.00%
hsa-miR-5195-3p	NC_045512.2	154	-21.26	2	20	22789	22811	20	65.00%
hsa-miR-3659	NC_045512.2	154	-22.88	2	20	27408	27430	20	65.00%
hsa-miR-3916	NC_045512.2	140	-22.22	3	22	28736	28762	20	65.00%
hsa-miR-34c-5p	NC_045512.2	151	-24.04	2	21	13234	13257	20	65.00%
hsa-miR-373-3p	NC_045512.2	143	-20.58	2	22	12928	12949	20	65.00%
hsa-miR-3127-5p	NC_045512.2	145	-20.26	2	22	17987	18009	20	65.00%
hsa-miR-493-3p	NC_045512.2	155	-20.49	2	21	857	879	20	65.00%
hsa-miR-99a-5p	NC_045512.2	150	-22.47	2	20	20912	20935	20	65.00%
hsa-miR-6861-5p	NC_045512.2	141	-20.43	2	21	28593	28614	20	65.00%
hsa-miR-3137	NC_045512.2	143	-21.78	2	21	7728	7752	20	65.00%
hsa-miR-761	NC_045512.2	151	-20.97	2	21	25302	25324	20	65.00%
hsa-miR-30c-1-3p	NC_045512.2	146	-20.23	2	20	1892	1915	20	65.00%
hsa-miR-4786-3p	NC_045512.2	143	-23.54	3	21	25212	25235	20	65.00%
hsa-miR-4691-3p	NC_045512.2	143	-27.19	2	21	29244	29267	20	65.00%
hsa-miR-6823-5p	NC_045512.2	153	-22.72	2	19	17727	17750	20	65.00%
hsa-miR-6822-5p	NC_045512.2	153	-23.15	2	19	12096	12118	20	65.00%
hsa-miR-5699-3p	NC_045512.2	155	-20.19	2	21	26252	26274	20	65.00%
hsa-miR-6849-5p	NC_045512.2	153	-20.01	2	22	8140	8162	20	65.00%
hsa-miR-5003-5p	NC_045512.2	145	-22.53	2	22	26776	26798	20	65.00%
hsa-miR-574-5p	NC_045512.2	153	-20.1	2	22	27722	27742	20	65.00%
hsa-miR-593-5p	NC_045512.2	140	-26.96	2	23	15095	15121	23	65.22%
hsa-miR-4682	NC_045512.2	145	-20.8	2	20	10255	10282	23	65.22%
hsa-miR-4539	NC_045512.2	142	-20.76	2	21	12087	12112	23	65.22%
hsa-miR-6750-5p	NC_045512.2	151	-20.02	2	23	12094	12118	23	65.22%
hsa-miR-6795-5p	NC_045512.2	141	-25.65	2	23	24695	24720	23	65.22%
hsa-miR-498-5p	NC_045512.2	160	-25.12	2	22	2137	2162	23	65.22%
hsa-miR-6773-5p	NC_045512.2	143	-23.05	2	21	17828	17854	23	65.22%
hsa-miR-2909	NC_045512.2	146	-23.17	2	20	3467	3492	23	65.22%
hsa-miR-598-5p	NC_045512.2	156	-24.7	2	22	26730	26755	23	65.22%
hsa-miR-6774-5p	NC_045512.2	154	-24.02	2	24	12125	12150	23	65.22%
hsa-miR-3126-3p	NC_045512.2	142	-21.48	2	21	4505	4530	23	65.22%
hsa-miR-550a-3-5p	NC_045512.2	145	-24.61	2	19	13493	13518	23	65.22%
hsa-miR-378h	NC_045512.2	150	-23.29	2	20	28490	28515	23	65.22%
hsa-miR-12120	NC_045512.2	154	-24.67	2	25	23373	23397	23	65.22%
hsa-miR-12120	NC_045512.2	146	-22.26	3	24	28807	28834	23	65.22%
hsa-miR-107	NC_045512.2	142	-20.67	2	21	24215	24241	23	65.22%
hsa-miR-296-3p	NC_045512.2	143	-29.79	2	21	25562	25587	23	65.22%
hsa-miR-1183	NC_045512.2	143	-22.26	2	25	7083	7112	26	65.38%
hsa-miR-125a-5p	NC_045512.2	152	-25.36	2	23	10256	10284	26	65.38%
hsa-miR-7161-3p	NC_045512.2	159	-24.67	2	27	6370	6397	26	65.38%
hsa-miR-7107-3p	NC_045512.2	141	-20.14	3	25	4203	4236	29	65.52%
hsa-miR-3120-3p	NC_045512.2	146	-23.3	3	20	26708	26729	18	66.67%
hsa-miR-1248	NC_045512.2	159	-20.36	2	26	1295	1324	27	66.67%
hsa-miR-4722-5p	NC_045512.2	140	-23.68	2	22	17119	17142	21	66.67%
hsa-miR-5706	NC_045512.2	147	-23.4	2	21	29090	29113	21	66.67%
hsa-miR-6880-5p	NC_045512.2	144	-20.39	2	17	4684	4705	15	66.67%
hsa-miR-4784	NC_045512.2	148	-24.93	2	19	23584	23607	21	66.67%
hsa-miR-5690	NC_045512.2	151	-22.23	2	20	3554	3574	18	66.67%
hsa-miR-4682	NC_045512.2	148	-21.13	2	22	29505	29528	21	66.67%
hsa-miR-3692-5p	NC_045512.2	152	-22.88	2	22	8151	8175	21	66.67%
hsa-miR-6500-3p	NC_045512.2	145	-20.76	2	20	18364	18383	18	66.67%
hsa-miR-4673	NC_045512.2	153	-20.09	2	20	8849	8869	18	66.67%
hsa-miR-551b-3p	NC_045512.2	140	-20.71	2	20	28656	28674	18	66.67%
hsa-miR-3972	NC_045512.2	149	-21.18	2	19	10556	10578	18	66.67%
hsa-miR-2681-3p	NC_045512.2	142	-20.04	2	21	24792	24815	21	66.67%
hsa-miR-6726-5p	NC_045512.2	145	-26.69	2	20	12098	12117	18	66.67%
hsa-miR-3125	NC_045512.2	141	-20.59	2	19	614	634	18	66.67%
hsa-miR-7114-5p	NC_045512.2	156	-20.67	2	17	24367	24387	15	66.67%
hsa-miR-6821-5p	NC_045512.2	141	-22.37	2	19	12236	12259	18	66.67%
hsa-miR-4700-5p	NC_045512.2	147	-21.31	2	21	21679	21702	21	66.67%
hsa-miR-1236-5p	NC_045512.2	151	-21.85	2	20	9512	9533	18	66.67%
hsa-miR-6511b-3p	NC_045512.2	152	-21.11	2	22	549	572	21	66.67%
hsa-miR-1183	NC_045512.2	155	-26.36	3	25	8709	8737	24	66.67%
hsa-miR-3937	NC_045512.2	155	-21.4	2	21	18443	18467	21	66.67%
hsa-miR-1184	NC_045512.2	152	-25.33	2	22	22408	22431	21	66.67%
hsa-miR-4707-3p	NC_045512.2	145	-21.01	2	20	23594	23614	18	66.67%
hsa-miR-589-3p	NC_045512.2	146	-26.62	2	23	15951	15971	21	66.67%
hsa-miR-193b-5p	NC_045512.2	144	-22.42	2	17	25683	25704	15	66.67%
hsa-miR-550a-5p	NC_045512.2	150	-24.61	2	20	13490	13518	24	66.67%
hsa-miR-6129	NC_045512.2	140	-20.33	2	17	28458	28476	15	66.67%
hsa-miR-29b-3p	NC_045512.2	168	-25.22	2	22	19463	19486	21	66.67%
hsa-miR-29b-3p	NC_045512.2	155	-21.06	2	21	28625	28649	21	66.67%
hsa-miR-148a-3p	NC_045512.2	145	-20.73	2	19	14034	14056	18	66.67%
hsa-miR-622	NC_045512.2	145	-22.27	2	20	16222	16241	18	66.67%
hsa-miR-506-3p	NC_045512.2	143	-24.83	2	20	4133	4153	18	66.67%
hsa-miR-7156-5p	NC_045512.2	143	-27.34	2	22	28343	28369	24	66.67%
hsa-miR-921	NC_045512.2	144	-20.47	2	23	27407	27434	24	66.67%
hsa-miR-449c-5p	NC_045512.2	140	-21.2	3	24	29041	29067	24	66.67%
hsa-miR-8083	NC_045512.2	147	-23.77	2	20	17987	18007	18	66.67%
hsa-miR-6879-5p	NC_045512.2	147	-20.84	2	20	3151	3172	18	66.67%
hsa-miR-103b	NC_045512.2	142	-21.15	2	22	13382	13404	21	66.67%
hsa-miR-513c-5p	NC_045512.2	142	-21.68	3	20	842	864	18	66.67%
hsa-miR-513c-5p	NC_045512.2	141	-20.69	2	19	4930	4955	21	66.67%
hsa-miR-1293	NC_045512.2	149	-20.71	2	19	14306	14328	18	66.67%
hsa-miR-2682-5p	NC_045512.2	144	-22.54	2	22	17306	17329	21	66.67%
hsa-miR-656-5p	NC_045512.2	148	-25.28	2	17	18777	18797	15	66.67%
hsa-miR-518a-3p	NC_045512.2	143	-21.82	2	21	10889	10912	21	66.67%
hsa-miR-4641	NC_045512.2	154	-25.93	2	21	5554	5582	24	66.67%
hsa-miR-370-5p	NC_045512.2	146	-23.7	2	20	10161	10185	21	66.67%
hsa-miR-6760-3p	NC_045512.2	151	-22.25	2	20	4281	4301	18	66.67%
hsa-miR-8060	NC_045512.2	143	-21.97	2	20	9438	9461	18	66.67%
hsa-miR-135a-3p	NC_045512.2	151	-22.98	2	20	707	728	18	66.67%
hsa-miR-5196-5p	NC_045512.2	152	-22.96	2	17	24700	24721	15	66.67%
hsa-miR-4748	NC_045512.2	157	-21.68	2	19	22931	22952	18	66.67%
hsa-miR-223-3p	NC_045512.2	141	-21.33	2	20	19915	19939	21	66.67%
hsa-miR-3202	NC_045512.2	163	-25.24	2	20	12100	12121	18	66.67%
hsa-miR-298	NC_045512.2	145	-20.49	2	19	13060	13084	18	66.67%
hsa-miR-1271-3p	NC_045512.2	144	-21.61	2	20	18083	18110	24	66.67%
hsa-miR-3065-5p	NC_045512.2	155	-21.32	2	22	8167	8193	24	66.67%
hsa-miR-4489	NC_045512.2	147	-23.42	2	20	7373	7393	18	66.67%
hsa-miR-149-3p	NC_045512.2	140	-21.2	2	17	22431	22451	15	66.67%
hsa-miR-148b-3p	NC_045512.2	145	-21.09	2	19	14034	14056	18	66.67%
hsa-miR-3199	NC_045512.2	151	-22.69	2	22	21886	21912	24	66.67%
hsa-miR-6854-5p	NC_045512.2	140	-22	3	21	1388	1411	18	66.67%
hsa-miR-6808-5p	NC_045512.2	140	-22.53	2	18	19253	19276	18	66.67%
hsa-miR-512-3p	NC_045512.2	143	-21.21	3	21	5671	5695	21	66.67%
hsa-miR-6774-3p	NC_045512.2	149	-20.35	2	20	147	166	18	66.67%
hsa-miR-4642	NC_045512.2	147	-23.3	2	20	16388	16409	18	66.67%
hsa-miR-6730-5p	NC_045512.2	144	-22.04	2	22	16711	16734	21	66.67%
hsa-miR-12128	NC_045512.2	150	-28.73	3	25	24742	24772	27	66.67%
hsa-miR-410-5p	NC_045512.2	142	-22.91	2	20	4909	4932	21	66.67%
hsa-miR-4728-3p	NC_045512.2	143	-23.05	3	24	22618	22642	21	66.67%
hsa-miR-3648	NC_045512.2	145	-30.97	2	20	21143	21162	18	66.67%
hsa-miR-6829-5p	NC_045512.2	149	-25.82	2	19	8158	8178	18	66.67%
hsa-miR-6758-5p	NC_045512.2	153	-20.15	2	20	22431	22452	18	66.67%
hsa-miR-6758-5p	NC_045512.2	147	-23.62	2	21	9657	9681	21	66.67%
hsa-miR-7850-5p	NC_045512.2	143	-23.52	2	20	6731	6751	18	66.67%
hsa-miR-4428	NC_045512.2	147	-22.58	2	20	24730	24751	18	66.67%
hsa-miR-378c	NC_045512.2	160	-21.77	2	23	11031	11054	21	66.67%
hsa-miR-892c-3p	NC_045512.2	141	-23.86	2	21	4274	4300	24	66.67%
hsa-miR-497-5p	NC_045512.2	153	-22.18	2	20	14546	14569	21	66.67%
hsa-miR-497-5p	NC_045512.2	149	-23.61	2	19	16843	16864	18	66.67%
hsa-miR-3190-3p	NC_045512.2	155	-24.58	2	22	1691	1717	24	66.67%
hsa-miR-4672	NC_045512.2	141	-27.19	2	20	1477	1496	18	66.67%
hsa-miR-7161-3p	NC_045512.2	159	-21.88	2	27	14044	14076	30	66.67%
hsa-miR-3137	NC_045512.2	141	-22.45	2	23	8816	8835	21	66.67%
hsa-miR-5581-3p	NC_045512.2	151	-21.29	2	21	29219	29242	21	66.67%
hsa-miR-3177-5p	NC_045512.2	148	-23.45	2	22	17410	17433	21	66.67%
hsa-miR-503-5p	NC_045512.2	140	-21.22	2	17	24619	24641	15	66.67%
hsa-miR-4445-5p	NC_045512.2	151	-20.56	2	20	3237	3258	18	66.67%
hsa-miR-371b-5p	NC_045512.2	153	-20.06	2	20	5145	5165	18	66.67%
hsa-miR-135b-5p	NC_045512.2	143	-24.26	2	21	20112	20136	21	66.67%
hsa-miR-6894-5p	NC_045512.2	141	-24.19	3	23	21677	21701	21	66.67%
hsa-miR-578	NC_045512.2	141	-20.54	2	20	12312	12331	18	66.67%
hsa-miR-4727-5p	NC_045512.2	149	-23.27	2	20	1237	1263	24	66.67%
hsa-miR-619-5p	NC_045512.2	142	-22.35	2	21	19527	19550	21	66.67%
hsa-miR-3921	NC_045512.2	148	-20.7	2	22	2173	2196	21	66.67%
hsa-miR-1225-5p	NC_045512.2	141	-24.91	2	20	18384	18404	18	66.67%
hsa-miR-6746-3p	NC_045512.2	140	-21.5	2	20	6154	6173	18	66.67%
hsa-miR-6500-5p	NC_045512.2	142	-22.18	2	23	24039	24062	21	66.67%
hsa-miR-6812-5p	NC_045512.2	148	-29.63	2	24	24709	24736	25	68.00%
hsa-miR-1183	NC_045512.2	141	-24.73	2	25	19363	19390	25	68.00%
hsa-miR-378c	NC_045512.2	140	-25.98	2	24	19601	19628	25	68.00%
hsa-miR-7161-3p	NC_045512.2	142	-30.7	2	27	356	381	25	68.00%
hsa-miR-1248	NC_045512.2	147	-20.58	2	23	1565	1591	22	68.18%
hsa-miR-1291	NC_045512.2	142	-24.71	2	23	17830	17852	22	68.18%
hsa-miR-614	NC_045512.2	140	-24.1	2	22	14478	14500	22	68.18%
hsa-miR-652-5p	NC_045512.2	141	-21.82	2	24	26769	26792	22	68.18%
hsa-miR-6812-5p	NC_045512.2	141	-20.37	2	24	10004	10027	22	68.18%
hsa-miR-4663	NC_045512.2	165	-24.09	2	23	26781	26805	22	68.18%
hsa-miR-624-5p	NC_045512.2	150	-21.58	2	20	17070	17095	22	68.18%
hsa-miR-516a-5p	NC_045512.2	144	-22.01	2	22	28456	28480	22	68.18%
hsa-miR-6806-5p	NC_045512.2	153	-22.68	2	23	23624	23648	22	68.18%
hsa-miR-921	NC_045512.2	150	-27.13	3	24	28421	28446	22	68.18%
hsa-miR-449c-5p	NC_045512.2	149	-22.01	2	23	12728	12753	22	68.18%
hsa-miR-708-5p	NC_045512.2	147	-22.33	2	22	14113	14137	22	68.18%
hsa-miR-12122	NC_045512.2	140	-22.43	3	24	1717	1741	22	68.18%
hsa-miR-3059-5p	NC_045512.2	149	-20.04	2	23	28863	28887	22	68.18%
hsa-miR-6855-5p	NC_045512.2	157	-27.24	2	24	28271	28294	22	68.18%
hsa-miR-8082	NC_045512.2	140	-27.32	2	21	12102	12124	22	68.18%
hsa-miR-422a	NC_045512.2	147	-20.29	2	21	17516	17540	22	68.18%
hsa-miR-767-5p	NC_045512.2	146	-25.21	2	20	24716	24742	22	68.18%
hsa-miR-6529-3p	NC_045512.2	147	-21.27	2	21	20882	20906	22	68.18%
hsa-miR-6817-5p	NC_045512.2	165	-22.1	2	23	26506	26530	22	68.18%
hsa-miR-4723-5p	NC_045512.2	141	-26.02	2	23	24698	24722	22	68.18%
hsa-miR-3671	NC_045512.2	151	-20.23	2	21	5040	5064	22	68.18%
hsa-miR-557	NC_045512.2	142	-20.85	2	20	29792	29815	19	68.42%
hsa-miR-103a-2-5p	NC_045512.2	146	-21.9	3	22	3062	3082	19	68.42%
hsa-miR-489-3p	NC_045512.2	142	-24.82	2	20	8693	8715	19	68.42%
hsa-miR-4474-3p	NC_045512.2	140	-22.2	2	19	4665	4688	19	68.42%
hsa-miR-4638-5p	NC_045512.2	142	-24.79	3	20	200	222	19	68.42%
hsa-miR-499b-3p	NC_045512.2	164	-20.18	2	21	21519	21540	19	68.42%
hsa-miR-449a	NC_045512.2	146	-20.34	2	21	29046	29066	19	68.42%
hsa-miR-330-3p	NC_045512.2	148	-22.87	2	21	15949	15971	19	68.42%
hsa-miR-489-5p	NC_045512.2	144	-24.47	2	21	16398	16419	19	68.42%
hsa-miR-103a-1-5p	NC_045512.2	146	-21.9	3	22	3062	3082	19	68.42%
hsa-miR-3928-3p	NC_045512.2	144	-20.57	2	19	28811	28834	19	68.42%
hsa-miR-371b-3p	NC_045512.2	146	-20.54	2	21	21409	21430	19	68.42%
hsa-miR-6807-5p	NC_045512.2	146	-23.46	2	20	25510	25532	19	68.42%
hsa-miR-3689a-5p	NC_045512.2	149	-26.06	2	21	16391	16410	19	68.42%
hsa-miR-518a-5p	NC_045512.2	156	-20.31	2	18	16240	16262	19	68.42%
hsa-miR-3972	NC_045512.2	146	-23.02	2	21	10249	10269	19	68.42%
hsa-miR-6721-5p	NC_045512.2	146	-22.44	2	20	17424	17447	19	68.42%
hsa-miR-2681-3p	NC_045512.2	156	-22.62	2	21	18814	18835	19	68.42%
hsa-miR-527	NC_045512.2	156	-20.31	2	18	16240	16262	19	68.42%
hsa-miR-520h	NC_045512.2	160	-21.29	2	21	25610	25631	19	68.42%
hsa-miR-3193	NC_045512.2	152	-20.78	2	21	18001	18022	19	68.42%
hsa-miR-3689e	NC_045512.2	149	-26.06	2	21	16391	16410	19	68.42%
hsa-miR-3183	NC_045512.2	146	-21.4	2	17	14253	14278	19	68.42%
hsa-miR-423-5p	NC_045512.2	141	-24.37	2	19	570	594	19	68.42%
hsa-miR-6792-5p	NC_045512.2	140	-20.08	2	18	22592	22615	19	68.42%
hsa-miR-3619-3p	NC_045512.2	141	-21.07	2	21	7746	7765	19	68.42%
hsa-miR-181c-3p	NC_045512.2	152	-21.85	2	21	19711	19732	19	68.42%
hsa-miR-6884-5p	NC_045512.2	144	-22.47	2	21	22067	22086	19	68.42%
hsa-miR-28-3p	NC_045512.2	152	-23.4	2	21	10406	10427	19	68.42%
hsa-miR-138-5p	NC_045512.2	140	-20.31	2	21	9537	9556	19	68.42%
hsa-miR-3934-3p	NC_045512.2	160	-26.46	2	21	1389	1410	19	68.42%
hsa-miR-6806-5p	NC_045512.2	142	-27.94	3	22	20676	20697	19	68.42%
hsa-miR-622	NC_045512.2	146	-20.6	2	20	23488	23509	19	68.42%
hsa-miR-222-3p	NC_045512.2	146	-21.59	2	20	26779	26800	19	68.42%
hsa-miR-4764-5p	NC_045512.2	142	-22.78	2	20	24493	24514	19	68.42%
hsa-miR-652-3p	NC_045512.2	150	-21.7	2	20	8339	8360	19	68.42%
hsa-miR-6753-5p	NC_045512.2	151	-24.25	2	21	270	287	19	68.42%
hsa-miR-449c-5p	NC_045512.2	146	-26.31	2	21	29767	29790	19	68.42%
hsa-miR-7851-3p	NC_045512.2	156	-25.24	2	21	9980	10001	19	68.42%
hsa-miR-5008-5p	NC_045512.2	142	-27	2	21	14705	14725	19	68.42%
hsa-miR-92a-2-5p	NC_045512.2	156	-24.28	2	21	15260	15281	19	68.42%
hsa-miR-99b-3p	NC_045512.2	158	-25.5	2	21	693	713	19	68.42%
hsa-miR-3130-3p	NC_045512.2	154	-21.46	2	20	23646	23667	19	68.42%
hsa-miR-3136-5p	NC_045512.2	150	-22.09	2	21	13424	13445	19	68.42%
hsa-miR-4692	NC_045512.2	146	-23.13	2	21	17310	17330	19	68.42%
hsa-miR-1197	NC_045512.2	149	-20.62	2	19	27986	28008	19	68.42%
hsa-miR-602	NC_045512.2	162	-30.74	2	20	27982	28005	19	68.42%
hsa-miR-602	NC_045512.2	143	-21.64	3	22	760	781	19	68.42%
hsa-miR-6830-5p	NC_045512.2	152	-21.06	2	21	18495	18516	19	68.42%
hsa-miR-4749-3p	NC_045512.2	149	-20.29	2	19	787	808	19	68.42%
hsa-miR-370-5p	NC_045512.2	142	-21.08	2	20	19855	19877	19	68.42%
hsa-miR-4732-5p	NC_045512.2	156	-26.56	2	21	5330	5352	19	68.42%
hsa-miR-6515-5p	NC_045512.2	142	-23	2	20	25595	25616	19	68.42%
hsa-miR-6833-5p	NC_045512.2	166	-22.36	2	21	1698	1718	19	68.42%
hsa-miR-4731-5p	NC_045512.2	160	-26.68	2	21	29183	29204	19	68.42%
hsa-miR-6845-5p	NC_045512.2	142	-22.47	2	18	7373	7393	19	68.42%
hsa-miR-1271-3p	NC_045512.2	142	-20.62	2	20	7970	7992	19	68.42%
hsa-miR-6810-5p	NC_045512.2	140	-21.29	2	21	263	285	19	68.42%
hsa-miR-4690-5p	NC_045512.2	150	-23.61	2	21	306	326	19	68.42%
hsa-miR-4758-5p	NC_045512.2	144	-32.24	2	21	11000	11022	19	68.42%
hsa-miR-20a-5p	NC_045512.2	142	-21.66	2	20	17578	17601	19	68.42%
hsa-miR-517c-3p	NC_045512.2	140	-22.44	2	21	2705	2726	19	68.42%
hsa-miR-584-3p	NC_045512.2	142	-22.83	2	21	5053	5073	19	68.42%
hsa-miR-3157-5p	NC_045512.2	142	-20.1	2	20	28887	28909	19	68.42%
hsa-miR-198	NC_045512.2	152	-24.81	2	21	9371	9392	19	68.42%
hsa-miR-6085	NC_045512.2	148	-22.23	2	18	25684	25705	19	68.42%
hsa-miR-7856-5p	NC_045512.2	146	-20.3	2	20	12179	12200	19	68.42%
hsa-miR-338-3p	NC_045512.2	144	-23.85	2	21	8689	8710	19	68.42%
hsa-miR-4703-3p	NC_045512.2	144	-20.12	2	21	10751	10772	19	68.42%
hsa-miR-5002-3p	NC_045512.2	150	-24.1	2	20	28794	28815	19	68.42%
hsa-miR-5088-3p	NC_045512.2	154	-20.48	2	20	28778	28799	19	68.42%
hsa-miR-3170	NC_045512.2	148	-23.51	2	21	28273	28294	19	68.42%
hsa-miR-3689b-5p	NC_045512.2	149	-26.06	2	21	16391	16410	19	68.42%
hsa-miR-365b-5p	NC_045512.2	149	-20.52	2	21	23406	23425	19	68.42%
hsa-miR-922	NC_045512.2	142	-23.48	2	20	28917	28940	19	68.42%
hsa-miR-196a-5p	NC_045512.2	142	-20.96	2	20	24063	24085	19	68.42%
hsa-miR-4669	NC_045512.2	148	-22.96	2	21	26964	26985	19	68.42%
hsa-miR-3190-3p	NC_045512.2	140	-22.37	2	21	12990	13012	19	68.42%
hsa-miR-6861-5p	NC_045512.2	158	-21.28	2	21	15918	15938	19	68.42%
hsa-miR-4714-3p	NC_045512.2	148	-21.79	2	21	15270	15291	19	68.42%
hsa-miR-6889-3p	NC_045512.2	143	-22.02	2	18	10559	10581	19	68.42%
hsa-miR-4763-3p	NC_045512.2	146	-22.29	2	21	24781	24803	19	68.42%
hsa-miR-432-5p	NC_045512.2	146	-22.04	2	20	16159	16182	19	68.42%
hsa-miR-3184-5p	NC_045512.2	148	-22.83	2	21	25683	25706	19	68.42%
hsa-miR-503-5p	NC_045512.2	142	-23.08	2	21	14767	14788	19	68.42%
hsa-miR-761	NC_045512.2	168	-26.42	2	21	17555	17576	19	68.42%
hsa-miR-6835-5p	NC_045512.2	144	-23.31	2	20	21619	21640	19	68.42%
hsa-miR-4653-5p	NC_045512.2	141	-22.44	2	21	2177	2196	19	68.42%
hsa-miR-4510	NC_045512.2	152	-25.18	2	21	25449	25470	19	68.42%
hsa-miR-611	NC_045512.2	142	-24.3	2	21	567	588	19	68.42%
hsa-miR-3085-5p	NC_045512.2	145	-22.75	3	22	10556	10580	19	68.42%
hsa-miR-6849-5p	NC_045512.2	146	-21.68	2	21	27994	28015	19	68.42%
hsa-miR-933	NC_045512.2	146	-23.38	2	20	24098	24120	19	68.42%
hsa-miR-217-5p	NC_045512.2	145	-20.79	3	22	12558	12580	19	68.42%
hsa-miR-4785	NC_045512.2	146	-26.6	2	20	2320	2341	19	68.42%
hsa-miR-4463	NC_045512.2	150	-21.81	2	16	7709	7727	16	68.75%
hsa-miR-885-3p	NC_045512.2	143	-23.58	2	17	13241	13263	16	68.75%
hsa-miR-6893-5p	NC_045512.2	153	-21.88	2	18	26998	27018	16	68.75%
hsa-miR-9901	NC_045512.2	153	-20.53	2	18	17421	17441	16	68.75%
hsa-miR-1183	NC_045512.2	140	-21.15	3	19	18383	18408	16	68.75%
hsa-miR-8075	NC_045512.2	147	-21.85	2	17	205	229	16	68.75%
hsa-miR-3065-3p	NC_045512.2	143	-20.57	2	18	12018	12039	16	68.75%
hsa-miR-12119	NC_045512.2	142	-21.89	3	19	24702	24726	16	68.75%
hsa-miR-6124	NC_045512.2	145	-20.36	2	18	22071	22090	16	68.75%
hsa-miR-6762-5p	NC_045512.2	147	-22.8	2	17	7370	7393	16	68.75%
hsa-miR-485-5p	NC_045512.2	145	-22.61	2	18	21216	21237	16	68.75%
hsa-miR-1909-3p	NC_045512.2	145	-22.26	2	18	2653	2674	16	68.75%
hsa-miR-1303	NC_045512.2	149	-21.28	2	18	20955	20976	16	68.75%
hsa-miR-6871-3p	NC_045512.2	141	-22.08	2	18	20665	20686	16	68.75%
hsa-miR-449b-5p	NC_045512.2	145	-20.4	2	18	17307	17328	16	68.75%
hsa-miR-6165	NC_045512.2	141	-20.29	2	18	17125	17143	16	68.75%
hsa-miR-6829-3p	NC_045512.2	150	-20.79	2	15	4272	4291	13	69.23%
hsa-miR-383-3p	NC_045512.2	142	-21	2	15	19469	19487	13	69.23%
hsa-miR-7114-5p	NC_045512.2	146	-21.25	2	15	23283	23303	13	69.23%
hsa-miR-6825-5p	NC_045512.2	142	-23.16	2	15	1	22	13	69.23%
hsa-miR-6815-5p	NC_045512.2	142	-22.67	2	15	3140	3162	13	69.23%
hsa-miR-4534	NC_045512.2	142	-21.78	2	15	25699	25715	13	69.23%
hsa-miR-6772-5p	NC_045512.2	142	-23.38	2	15	16977	16998	13	69.23%
hsa-miR-4517	NC_045512.2	148	-21.35	2	24	11497	11524	26	69.23%
hsa-miR-449a	NC_045512.2	145	-21.57	2	21	23620	23645	23	69.57%
hsa-miR-1244	NC_045512.2	162	-24.09	2	24	10629	10655	23	69.57%
hsa-miR-1183	NC_045512.2	150	-23.85	2	25	23626	23651	23	69.57%
hsa-miR-7-5p	NC_045512.2	141	-20.2	2	23	29436	29461	23	69.57%
hsa-miR-602	NC_045512.2	147	-32.34	2	22	187	212	23	69.57%
hsa-miR-3680-5p	NC_045512.2	158	-23.46	2	21	5720	5745	23	69.57%
hsa-miR-8053	NC_045512.2	153	-20.58	2	23	15564	15589	23	69.57%
hsa-miR-146b-3p	NC_045512.2	146	-30.27	2	21	13516	13541	23	69.57%
hsa-miR-4633-3p	NC_045512.2	141	-21.03	2	21	17102	17127	23	69.57%
hsa-miR-8086	NC_045512.2	146	-21.05	2	21	15750	15775	23	69.57%
hsa-miR-3916	NC_045512.2	152	-24.46	2	25	27515	27540	23	69.57%
hsa-miR-3140-3p	NC_045512.2	142	-23.24	2	21	28605	28630	23	69.57%
hsa-miR-449b-5p	NC_045512.2	145	-23.44	2	21	23620	23645	23	69.57%
hsa-miR-4518	NC_045512.2	140	-20.63	2	25	22194	22217	23	69.57%
hsa-miR-4724-5p	NC_045512.2	140	-20.96	2	22	21134	21159	23	69.57%
hsa-miR-4709-3p	NC_045512.2	141	-20.4	2	22	25998	26020	20	70.00%
hsa-miR-489-3p	NC_045512.2	159	-24.49	2	21	16387	16409	20	70.00%
hsa-miR-101-5p	NC_045512.2	143	-21.51	2	21	1643	1665	20	70.00%
hsa-miR-4793-3p	NC_045512.2	143	-28.69	2	22	24723	24744	20	70.00%
hsa-miR-1238-5p	NC_045512.2	149	-20.64	2	21	19957	19979	20	70.00%
hsa-miR-6751-5p	NC_045512.2	146	-20.09	2	22	4985	5005	20	70.00%
hsa-miR-3153	NC_045512.2	155	-20.08	2	21	21720	21743	20	70.00%
hsa-miR-3153	NC_045512.2	147	-20.38	2	22	18673	18694	20	70.00%
hsa-miR-5699-5p	NC_045512.2	154	-22.8	2	20	16225	16248	20	70.00%
hsa-miR-3680-3p	NC_045512.2	149	-21.49	2	22	3497	3519	20	70.00%
hsa-miR-4714-5p	NC_045512.2	147	-23.45	2	21	4243	4265	20	70.00%
hsa-miR-4638-3p	NC_045512.2	159	-21.17	2	22	11924	11945	20	70.00%
hsa-miR-6500-3p	NC_045512.2	145	-21.96	2	20	1556	1578	20	70.00%
hsa-miR-608	NC_045512.2	144	-23.63	2	20	26871	26896	20	70.00%
hsa-miR-770-5p	NC_045512.2	153	-20.46	2	22	7040	7060	20	70.00%
hsa-miR-634	NC_045512.2	151	-20.91	2	21	11788	11810	20	70.00%
hsa-miR-1244	NC_045512.2	155	-20.13	2	22	11475	11499	20	70.00%
hsa-miR-498-5p	NC_045512.2	159	-23.81	2	22	1426	1447	20	70.00%
hsa-miR-498-5p	NC_045512.2	141	-21.73	2	21	17734	17756	20	70.00%
hsa-miR-542-3p	NC_045512.2	150	-21.77	2	20	8934	8957	20	70.00%
hsa-miR-101-3p	NC_045512.2	153	-20.21	2	20	17294	17316	20	70.00%
hsa-miR-134-5p	NC_045512.2	155	-24.03	2	21	9472	9494	20	70.00%
hsa-miR-7157-3p	NC_045512.2	143	-20.63	2	21	13492	13514	20	70.00%
hsa-miR-365a-5p	NC_045512.2	158	-26.66	2	22	23405	23425	20	70.00%
hsa-miR-4687-3p	NC_045512.2	162	-24.95	2	20	444	466	20	70.00%
hsa-miR-520g-3p	NC_045512.2	165	-23.74	2	22	25608	25631	20	70.00%
hsa-miR-4752	NC_045512.2	147	-21.27	2	21	19152	19174	20	70.00%
hsa-miR-3139	NC_045512.2	145	-23.16	2	22	14118	14137	20	70.00%
hsa-miR-1292-5p	NC_045512.2	150	-26.46	3	23	26824	26848	20	70.00%
hsa-miR-4793-5p	NC_045512.2	158	-21.98	2	22	23385	23406	20	70.00%
hsa-miR-3666	NC_045512.2	166	-26.6	2	20	12795	12817	20	70.00%
hsa-miR-3136-5p	NC_045512.2	153	-22.74	2	22	24709	24728	20	70.00%
hsa-miR-214-3p	NC_045512.2	153	-23.06	2	21	17555	17576	20	70.00%
hsa-miR-1293	NC_045512.2	163	-21.34	2	21	16449	16471	20	70.00%
hsa-miR-1293	NC_045512.2	142	-22.62	2	20	17066	17089	20	70.00%
hsa-miR-4421	NC_045512.2	154	-20.74	2	20	26251	26274	20	70.00%
hsa-miR-12115	NC_045512.2	146	-26.79	2	22	2578	2599	20	70.00%
hsa-miR-3202	NC_045512.2	147	-20.14	2	21	17118	17140	20	70.00%
hsa-miR-3202	NC_045512.2	147	-22.32	2	21	25500	25522	20	70.00%
hsa-miR-200c-3p	NC_045512.2	149	-22.8	2	22	3703	3725	20	70.00%
hsa-miR-6810-5p	NC_045512.2	141	-20.45	2	22	3591	3613	20	70.00%
hsa-miR-508-3p	NC_045512.2	157	-24.86	2	22	7282	7304	20	70.00%
hsa-miR-5193	NC_045512.2	155	-24.88	2	21	356	378	20	70.00%
hsa-miR-873-3p	NC_045512.2	145	-22.63	2	21	28118	28139	20	70.00%
hsa-miR-362-3p	NC_045512.2	163	-22.01	2	21	5500	5522	20	70.00%
hsa-miR-4429	NC_045512.2	152	-20.71	2	19	12636	12658	20	70.00%
hsa-miR-4711-5p	NC_045512.2	140	-20.44	3	22	827	850	20	70.00%
hsa-miR-1229-3p	NC_045512.2	165	-23.26	2	22	551	573	20	70.00%
hsa-miR-1229-5p	NC_045512.2	157	-33.36	2	22	28390	28413	20	70.00%
hsa-miR-7161-5p	NC_045512.2	145	-21.21	2	22	21368	21390	20	70.00%
hsa-miR-939-5p	NC_045512.2	147	-32.5	2	22	12096	12118	20	70.00%
hsa-miR-1972	NC_045512.2	147	-27.01	3	21	17099	17122	20	70.00%
hsa-miR-5007-5p	NC_045512.2	147	-21.21	2	21	4045	4067	20	70.00%
hsa-miR-365b-5p	NC_045512.2	147	-29.33	2	21	21135	21157	20	70.00%
hsa-miR-6876-3p	NC_045512.2	143	-25.48	2	22	28789	28811	20	70.00%
hsa-miR-6076	NC_045512.2	141	-21.04	2	20	495	517	20	70.00%
hsa-miR-497-5p	NC_045512.2	145	-21.81	2	20	22630	22652	20	70.00%
hsa-miR-4675	NC_045512.2	145	-22.67	2	21	13472	13493	20	70.00%
hsa-miR-6895-5p	NC_045512.2	146	-27.04	2	20	25674	25696	20	70.00%
hsa-miR-942-5p	NC_045512.2	157	-21.2	2	20	2419	2442	20	70.00%
hsa-miR-6760-5p	NC_045512.2	148	-25.84	3	22	1892	1915	20	70.00%
hsa-miR-29a-3p	NC_045512.2	154	-21.97	2	20	22326	22349	20	70.00%
hsa-miR-6719-3p	NC_045512.2	151	-24.48	2	21	5430	5452	20	70.00%
hsa-miR-30c-1-3p	NC_045512.2	150	-27.03	2	20	22431	22454	20	70.00%
hsa-miR-3921	NC_045512.2	141	-22.28	2	22	21774	21796	20	70.00%
hsa-miR-4658	NC_045512.2	145	-20.94	2	22	21693	21713	20	70.00%
hsa-miR-3614-3p	NC_045512.2	154	-20.69	2	22	29382	29402	20	70.00%
hsa-miR-3622b-3p	NC_045512.2	140	-22.55	2	19	5426	5445	17	70.59%
hsa-miR-6829-3p	NC_045512.2	150	-27.99	2	19	360	379	17	70.59%
hsa-miR-7112-3p	NC_045512.2	150	-21.12	2	19	16385	16407	17	70.59%
hsa-miR-9718	NC_045512.2	152	-21.05	2	19	24713	24731	17	70.59%
hsa-miR-4431	NC_045512.2	150	-20.33	2	19	18563	18584	17	70.59%
hsa-miR-197-5p	NC_045512.2	170	-26.87	2	19	3021	3043	17	70.59%
hsa-miR-378i	NC_045512.2	162	-21.2	2	19	11034	11054	17	70.59%
hsa-miR-6721-5p	NC_045512.2	142	-21.52	2	19	26996	27018	17	70.59%
hsa-miR-144-3p	NC_045512.2	154	-20.36	2	19	17297	17316	17	70.59%
hsa-miR-1244	NC_045512.2	150	-20.52	2	19	6832	6857	17	70.59%
hsa-miR-6792-3p	NC_045512.2	150	-22.3	2	19	355	376	17	70.59%
hsa-miR-873-5p	NC_045512.2	146	-21.82	2	19	15336	15356	17	70.59%
hsa-miR-222-5p	NC_045512.2	146	-20.86	2	16	16638	16662	17	70.59%
hsa-miR-3065-3p	NC_045512.2	140	-20.77	2	19	26048	26069	17	70.59%
hsa-miR-3683	NC_045512.2	150	-20.99	2	19	13512	13533	17	70.59%
hsa-miR-151a-5p	NC_045512.2	144	-20.85	2	19	23589	23608	17	70.59%
hsa-miR-6780a-5p	NC_045512.2	146	-22.91	2	19	12100	12122	17	70.59%
hsa-miR-4522	NC_045512.2	143	-21.5	3	20	7226	7246	17	70.59%
hsa-miR-449c-5p	NC_045512.2	150	-22.76	2	19	17305	17329	17	70.59%
hsa-miR-11401	NC_045512.2	144	-26.75	2	19	16399	16417	17	70.59%
hsa-miR-3167	NC_045512.2	152	-21.49	2	18	22456	22478	17	70.59%
hsa-miR-3666	NC_045512.2	148	-20.03	2	18	12737	12758	17	70.59%
hsa-miR-4770	NC_045512.2	151	-23.47	2	17	9949	9968	17	70.59%
hsa-miR-4507	NC_045512.2	140	-21.31	2	18	295	315	17	70.59%
hsa-miR-3690	NC_045512.2	146	-22.14	2	19	227	249	17	70.59%
hsa-miR-34b-5p	NC_045512.2	140	-23.08	2	18	29767	29790	17	70.59%
hsa-miR-146b-3p	NC_045512.2	151	-21.51	2	17	17827	17850	17	70.59%
hsa-miR-6801-3p	NC_045512.2	142	-22.41	2	19	28866	28885	17	70.59%
hsa-miR-8064	NC_045512.2	140	-20.72	2	19	21592	21610	17	70.59%
hsa-miR-3927-3p	NC_045512.2	146	-21.2	2	19	6964	6985	17	70.59%
hsa-miR-10398-3p	NC_045512.2	142	-31.59	2	19	5177	5197	17	70.59%
hsa-miR-136-5p	NC_045512.2	144	-20.18	2	19	14949	14970	17	70.59%
hsa-miR-3529-5p	NC_045512.2	150	-20.84	2	19	28127	28148	17	70.59%
hsa-miR-890	NC_045512.2	150	-20.98	2	19	24468	24488	17	70.59%
hsa-miR-497-5p	NC_045512.2	158	-20.68	2	19	8445	8465	17	70.59%
hsa-miR-3620-3p	NC_045512.2	144	-20.48	2	18	19660	19682	17	70.59%
hsa-miR-6767-5p	NC_045512.2	142	-20.17	2	19	4421	4443	17	70.59%
hsa-miR-4433a-3p	NC_045512.2	150	-23.25	2	19	1903	1923	17	70.59%
hsa-miR-3622b-5p	NC_045512.2	143	-21.29	2	19	17156	17173	17	70.59%
hsa-miR-3663-3p	NC_045512.2	143	-20.01	3	20	3713	3735	17	70.59%
hsa-miR-6875-5p	NC_045512.2	140	-20.24	2	19	28815	28834	17	70.59%
hsa-miR-6769b-5p	NC_045512.2	140	-24.45	2	19	9150	9171	17	70.59%
hsa-miR-4727-5p	NC_045512.2	147	-20.59	2	19	2878	2896	17	70.59%
hsa-miR-4701-3p	NC_045512.2	150	-22.85	2	19	13258	13277	17	70.59%
hsa-miR-505-5p	NC_045512.2	154	-22.14	2	19	21738	21759	17	70.59%
hsa-miR-6865-5p	NC_045512.2	162	-23.56	2	19	24130	24152	17	70.59%
hsa-miR-5699-3p	NC_045512.2	142	-22.24	2	19	12782	12803	17	70.59%
hsa-miR-4671-3p	NC_045512.2	151	-22.04	3	20	22422	22442	17	70.59%
hsa-miR-7160-5p	NC_045512.2	142	-23.26	2	19	7382	7402	17	70.59%
hsa-miR-541-5p	NC_045512.2	142	-24.14	2	24	5526	5552	24	70.83%
hsa-miR-6815-3p	NC_045512.2	140	-24.61	2	20	18314	18340	24	70.83%
hsa-miR-6838-5p	NC_045512.2	158	-22.86	2	21	3144	3170	24	70.83%
hsa-miR-206	NC_045512.2	149	-21.13	2	21	4873	4899	24	70.83%
hsa-miR-7161-3p	NC_045512.2	162	-21.13	2	24	17784	17813	24	70.83%
hsa-miR-557	NC_045512.2	168	-27.08	2	22	2249	2272	21	71.43%
hsa-miR-3622a-3p	NC_045512.2	142	-23.18	2	21	5422	5445	21	71.43%
hsa-miR-2276-3p	NC_045512.2	147	-20.43	2	16	25720	25741	14	71.43%
hsa-miR-3120-3p	NC_045512.2	150	-22.53	2	20	13874	13897	21	71.43%
hsa-miR-1912-3p	NC_045512.2	142	-22.08	3	21	21756	21780	21	71.43%
hsa-miR-3150b-3p	NC_045512.2	153	-24.36	2	20	23584	23607	21	71.43%
hsa-miR-4722-5p	NC_045512.2	157	-25.43	2	22	24781	24802	21	71.43%
hsa-miR-4715-3p	NC_045512.2	160	-21.18	2	22	19269	19292	21	71.43%
hsa-miR-5706	NC_045512.2	146	-20.77	2	20	1372	1396	21	71.43%
hsa-miR-6882-3p	NC_045512.2	162	-33.33	2	23	28788	28811	21	71.43%
hsa-miR-340-3p	NC_045512.2	163	-24.12	2	21	2177	2200	21	71.43%
hsa-miR-103a-3p	NC_045512.2	150	-23.89	2	22	15707	15729	21	71.43%
hsa-miR-3186-5p	NC_045512.2	145	-20.7	2	20	11754	11778	21	71.43%
hsa-miR-6785-5p	NC_045512.2	154	-29.66	2	21	24698	24721	21	71.43%
hsa-miR-4772-3p	NC_045512.2	151	-20.82	2	16	3462	3483	14	71.43%
hsa-miR-892a	NC_045512.2	140	-22.14	2	20	28351	28373	21	71.43%
hsa-miR-3190-5p	NC_045512.2	151	-20.64	2	16	11514	11533	14	71.43%
hsa-miR-6734-5p	NC_045512.2	154	-29.27	2	21	24700	24724	21	71.43%
hsa-miR-16-1-3p	NC_045512.2	150	-25.03	2	20	13502	13526	21	71.43%
hsa-miR-597-3p	NC_045512.2	152	-26.29	2	22	22614	22637	21	71.43%
hsa-miR-6804-3p	NC_045512.2	155	-20.16	2	21	29258	29281	21	71.43%
hsa-miR-6510-5p	NC_045512.2	143	-27.79	2	16	29444	29465	14	71.43%
hsa-miR-518c-5p	NC_045512.2	147	-22.15	2	21	17058	17082	21	71.43%
hsa-miR-6780a-3p	NC_045512.2	144	-20.94	3	17	28788	28808	14	71.43%
hsa-miR-3188	NC_045512.2	152	-21.45	2	22	6018	6041	21	71.43%
hsa-miR-593-3p	NC_045512.2	143	-21.03	2	16	27225	27243	14	71.43%
hsa-miR-146b-3p	NC_045512.2	162	-23.62	2	21	11723	11746	21	71.43%
hsa-miR-5587-5p	NC_045512.2	143	-25.33	2	16	240	257	14	71.43%
hsa-miR-298	NC_045512.2	156	-23.5	2	23	24606	24628	21	71.43%
hsa-miR-21-3p	NC_045512.2	153	-21.45	2	20	22989	23012	21	71.43%
hsa-miR-2355-3p	NC_045512.2	159	-20.89	2	16	3235	3256	14	71.43%
hsa-miR-100-5p	NC_045512.2	142	-22.44	2	21	28649	28672	21	71.43%
hsa-miR-320a-3p	NC_045512.2	157	-20.15	2	20	12112	12136	21	71.43%
hsa-miR-4728-3p	NC_045512.2	160	-26.83	2	23	5191	5214	21	71.43%
hsa-miR-10526-3p	NC_045512.2	147	-21.57	2	16	25688	25707	14	71.43%
hsa-miR-4684-3p	NC_045512.2	147	-22.27	2	16	24856	24877	14	71.43%
hsa-miR-767-5p	NC_045512.2	153	-22.26	2	21	28625	28648	21	71.43%
hsa-miR-767-5p	NC_045512.2	144	-21.32	3	17	16835	16857	14	71.43%
hsa-miR-3916	NC_045512.2	144	-20.08	3	24	17529	17552	21	71.43%
hsa-miR-3976	NC_045512.2	162	-23.05	2	23	21369	21392	21	71.43%
hsa-miR-5009-5p	NC_045512.2	140	-20.93	2	23	1623	1645	21	71.43%
hsa-miR-3137	NC_045512.2	154	-21.4	2	23	4668	4689	21	71.43%
hsa-miR-29a-3p	NC_045512.2	158	-22.23	2	21	11358	11381	21	71.43%
hsa-miR-503-5p	NC_045512.2	143	-22.86	2	16	26708	26730	14	71.43%
hsa-miR-520d-3p	NC_045512.2	150	-22.18	2	21	23079	23102	21	71.43%
hsa-miR-4704-5p	NC_045512.2	151	-21.4	2	21	9554	9577	21	71.43%
hsa-miR-4691-3p	NC_045512.2	144	-24.5	3	22	21140	21164	21	71.43%
hsa-miR-4660	NC_045512.2	155	-22.41	2	16	24588	24610	14	71.43%
hsa-miR-125b-1-3p	NC_045512.2	147	-22.39	3	21	10187	10211	21	71.43%
hsa-miR-320b	NC_045512.2	157	-20.15	2	20	12112	12136	21	71.43%
hsa-miR-412-3p	NC_045512.2	157	-23.26	2	20	19660	19685	21	71.43%
hsa-miR-107	NC_045512.2	150	-26.83	2	22	15707	15729	21	71.43%
hsa-miR-4661-5p	NC_045512.2	145	-20.08	2	21	13009	13031	21	71.43%
hsa-miR-4661-5p	NC_045512.2	143	-20.43	2	16	18430	18451	14	71.43%
hsa-miR-6817-5p	NC_045512.2	146	-20.66	2	23	27216	27239	21	71.43%
hsa-miR-652-5p	NC_045512.2	141	-20.89	2	24	7382	7409	25	72.00%
hsa-miR-449c-5p	NC_045512.2	151	-24.39	2	23	23618	23646	25	72.00%
hsa-miR-338-3p	NC_045512.2	162	-25.43	2	21	24031	24058	25	72.00%
hsa-miR-12127	NC_045512.2	157	-23.42	2	24	10786	10813	25	72.00%
hsa-miR-5088-5p	NC_045512.2	145	-21.43	2	20	1840	1862	18	72.22%
hsa-miR-103a-2-5p	NC_045512.2	161	-20.12	2	19	9776	9799	18	72.22%
hsa-miR-6740-5p	NC_045512.2	159	-21.4	2	20	20075	20096	18	72.22%
hsa-miR-6740-5p	NC_045512.2	153	-24.74	2	20	10805	10825	18	72.22%
hsa-miR-3688-5p	NC_045512.2	143	-21.03	2	20	21223	21243	18	72.22%
hsa-miR-4436a	NC_045512.2	175	-29.37	2	20	27579	27599	18	72.22%
hsa-miR-4715-3p	NC_045512.2	143	-21.4	2	20	19462	19484	18	72.22%
hsa-miR-3928-3p	NC_045512.2	155	-20.2	2	20	3992	4013	18	72.22%
hsa-miR-3189-3p	NC_045512.2	163	-26.32	2	20	28385	28405	18	72.22%
hsa-miR-3161	NC_045512.2	149	-22.92	2	19	23378	23401	18	72.22%
hsa-miR-3126-5p	NC_045512.2	160	-25.32	2	18	571	594	18	72.22%
hsa-miR-6893-5p	NC_045512.2	151	-25.2	2	20	19256	19276	18	72.22%
hsa-miR-6893-5p	NC_045512.2	142	-26.7	3	20	24783	24804	18	72.22%
hsa-miR-154-5p	NC_045512.2	144	-21.91	2	20	6363	6382	18	72.22%
hsa-miR-6721-5p	NC_045512.2	142	-21.26	3	21	13032	13053	18	72.22%
hsa-miR-4446-5p	NC_045512.2	144	-23.01	3	21	6352	6373	18	72.22%
hsa-miR-329-3p	NC_045512.2	141	-23.62	3	19	231	254	18	72.22%
hsa-miR-3936	NC_045512.2	149	-21.06	2	20	9849	9869	18	72.22%
hsa-miR-6736-5p	NC_045512.2	148	-24.27	2	20	16027	16045	18	72.22%
hsa-miR-5010-5p	NC_045512.2	148	-21.18	3	21	29819	29840	18	72.22%
hsa-miR-1265	NC_045512.2	167	-21.57	2	20	18079	18100	18	72.22%
hsa-miR-11399	NC_045512.2	153	-21.19	2	19	1386	1408	18	72.22%
hsa-miR-6792-5p	NC_045512.2	143	-24.67	2	20	24611	24631	18	72.22%
hsa-miR-624-3p	NC_045512.2	157	-20.02	2	20	5608	5627	18	72.22%
hsa-miR-1184	NC_045512.2	149	-22.9	2	19	12019	12042	18	72.22%
hsa-miR-6513-3p	NC_045512.2	151	-20.51	2	20	561	579	18	72.22%
hsa-miR-6793-5p	NC_045512.2	143	-23.11	2	18	13412	13435	18	72.22%
hsa-miR-24-3p	NC_045512.2	141	-24.81	2	20	28604	28624	18	72.22%
hsa-miR-6805-5p	NC_045512.2	152	-25.96	3	21	29181	29202	18	72.22%
hsa-miR-6872-3p	NC_045512.2	147	-22.57	2	20	29223	29241	18	72.22%
hsa-miR-4645-3p	NC_045512.2	145	-21.78	3	21	15183	15202	18	72.22%
hsa-miR-3909	NC_045512.2	144	-21.18	3	21	15173	15194	18	72.22%
hsa-miR-6129	NC_045512.2	144	-20.89	2	18	25500	25520	18	72.22%
hsa-miR-519a-2-5p	NC_045512.2	159	-20.47	2	20	4266	4286	18	72.22%
hsa-miR-622	NC_045512.2	155	-23.12	2	20	173	193	18	72.22%
hsa-miR-4522	NC_045512.2	153	-22.82	2	19	14184	14205	18	72.22%
hsa-miR-4655-3p	NC_045512.2	153	-22.44	2	20	27500	27519	18	72.22%
hsa-miR-4999-5p	NC_045512.2	147	-27.99	2	20	19762	19782	18	72.22%
hsa-miR-520b-5p	NC_045512.2	159	-20.47	2	20	4266	4286	18	72.22%
hsa-miR-363-5p	NC_045512.2	140	-23.67	3	21	28416	28437	18	72.22%
hsa-miR-4647	NC_045512.2	149	-20.86	2	20	13477	13498	18	72.22%
hsa-miR-3130-3p	NC_045512.2	143	-23.22	2	20	20961	20981	18	72.22%
hsa-miR-4692	NC_045512.2	140	-21.91	3	21	14571	14592	18	72.22%
hsa-miR-6124	NC_045512.2	165	-23.59	2	19	21723	21743	18	72.22%
hsa-miR-1293	NC_045512.2	141	-21.22	3	21	16743	16762	18	72.22%
hsa-miR-3677-3p	NC_045512.2	145	-26.91	2	19	18869	18891	18	72.22%
hsa-miR-593-3p	NC_045512.2	160	-22.94	2	18	29410	29430	18	72.22%
hsa-miR-6833-5p	NC_045512.2	146	-22.53	3	20	22669	22691	18	72.22%
hsa-miR-6890-3p	NC_045512.2	140	-20.4	2	18	28899	28920	18	72.22%
hsa-miR-3682-3p	NC_045512.2	151	-22.23	2	20	3695	3715	18	72.22%
hsa-miR-630	NC_045512.2	140	-20.99	3	21	29601	29622	18	72.22%
hsa-miR-766-5p	NC_045512.2	140	-20.45	3	21	24814	24835	18	72.22%
hsa-miR-765	NC_045512.2	147	-22.41	2	20	4727	4747	18	72.22%
hsa-miR-628-3p	NC_045512.2	165	-21.84	2	19	6796	6817	18	72.22%
hsa-miR-21-3p	NC_045512.2	159	-21.27	2	20	26048	26068	18	72.22%
hsa-miR-4728-5p	NC_045512.2	152	-23.54	3	21	3025	3047	18	72.22%
hsa-miR-4717-3p	NC_045512.2	141	-26.81	2	19	7942	7963	18	72.22%
hsa-miR-4280	NC_045512.2	149	-21.8	2	19	14622	14643	18	72.22%
hsa-miR-6512-3p	NC_045512.2	148	-22.77	3	21	28889	28910	18	72.22%
hsa-miR-4711-5p	NC_045512.2	163	-20.51	2	20	4689	4711	18	72.22%
hsa-miR-15b-5p	NC_045512.2	153	-25.82	2	19	16842	16864	18	72.22%
hsa-miR-3175	NC_045512.2	151	-24.21	2	20	22193	22214	18	72.22%
hsa-miR-153-5p	NC_045512.2	147	-22.6	2	20	2760	2781	18	72.22%
hsa-miR-219a-1-3p	NC_045512.2	148	-21.65	2	20	20971	20990	18	72.22%
hsa-miR-219a-1-3p	NC_045512.2	143	-20.82	2	20	16408	16426	18	72.22%
hsa-miR-3919	NC_045512.2	155	-23.06	2	20	16240	16260	18	72.22%
hsa-miR-4477b	NC_045512.2	144	-21.77	3	21	23200	23221	18	72.22%
hsa-miR-549a-3p	NC_045512.2	159	-25.61	2	20	26141	26161	18	72.22%
hsa-miR-6076	NC_045512.2	151	-21.29	2	20	16140	16160	18	72.22%
hsa-miR-6076	NC_045512.2	145	-23.18	2	20	8636	8655	18	72.22%
hsa-miR-6512-5p	NC_045512.2	141	-26.07	2	19	23323	23345	18	72.22%
hsa-miR-497-5p	NC_045512.2	161	-21.43	2	19	28907	28928	18	72.22%
hsa-miR-12117	NC_045512.2	153	-21.27	2	19	14441	14461	18	72.22%
hsa-miR-6715b-5p	NC_045512.2	152	-20.41	2	20	1810	1828	18	72.22%
hsa-miR-6760-5p	NC_045512.2	145	-23.11	2	19	29439	29462	18	72.22%
hsa-miR-3675-5p	NC_045512.2	144	-20.52	3	21	2453	2475	18	72.22%
hsa-miR-4652-5p	NC_045512.2	143	-22.9	2	20	7708	7729	18	72.22%
hsa-miR-12127	NC_045512.2	155	-21.77	2	20	11459	11483	18	72.22%
hsa-miR-4691-3p	NC_045512.2	142	-20.94	3	21	337	358	18	72.22%
hsa-miR-505-5p	NC_045512.2	144	-20.11	3	21	7338	7359	18	72.22%
hsa-miR-15a-3p	NC_045512.2	141	-22.2	3	19	25179	25202	18	72.22%
hsa-miR-7157-5p	NC_045512.2	159	-23.08	2	22	14015	14039	22	72.73%
hsa-miR-7157-5p	NC_045512.2	142	-20.78	3	21	4179	4205	22	72.73%
hsa-miR-4452	NC_045512.2	156	-21.09	2	22	25118	25142	22	72.73%
hsa-miR-1183	NC_045512.2	164	-22.91	2	22	4662	4690	22	72.73%
hsa-miR-550a-5p	NC_045512.2	144	-23.44	2	22	18684	18708	22	72.73%
hsa-miR-767-3p	NC_045512.2	164	-23.77	2	22	25163	25187	22	72.73%
hsa-miR-8078	NC_045512.2	149	-21.06	2	22	14915	14938	22	72.73%
hsa-miR-628-5p	NC_045512.2	166	-23.97	2	21	5189	5213	22	72.73%
hsa-miR-579-3p	NC_045512.2	153	-20.18	2	22	1175	1198	22	72.73%
hsa-miR-298	NC_045512.2	159	-23.49	2	22	162	187	22	72.73%
hsa-miR-508-3p	NC_045512.2	151	-21.07	2	22	28721	28745	22	72.73%
hsa-miR-612	NC_045512.2	153	-23.27	2	23	5680	5705	22	72.73%
hsa-miR-4789-5p	NC_045512.2	150	-22.93	2	21	24638	24662	22	72.73%
hsa-miR-4661-3p	NC_045512.2	166	-35.44	2	21	25296	25320	22	72.73%
hsa-miR-140-3p	NC_045512.2	144	-20.82	2	13	9306	9326	11	72.73%
hsa-miR-5585-3p	NC_045512.2	159	-20.78	2	21	23413	23437	22	72.73%
hsa-miR-10393-5p	NC_045512.2	168	-20.04	2	24	17712	17734	22	72.73%
hsa-miR-377-3p	NC_045512.2	140	-20.04	2	20	4421	4446	22	72.73%
hsa-miR-218-2-3p	NC_045512.2	147	-23.9	3	21	28936	28961	22	72.73%
hsa-miR-3928-3p	NC_045512.2	148	-20.32	2	17	29198	29219	15	73.33%
hsa-miR-3138	NC_045512.2	160	-23.57	2	17	18866	18889	15	73.33%
hsa-miR-103a-3p	NC_045512.2	154	-20.4	2	17	14547	14568	15	73.33%
hsa-miR-4514	NC_045512.2	142	-21.28	2	17	19261	19277	15	73.33%
hsa-miR-548k	NC_045512.2	148	-21.08	2	17	18877	18898	15	73.33%
hsa-miR-509-3-5p	NC_045512.2	144	-24	2	17	13367	13388	15	73.33%
hsa-miR-598-3p	NC_045512.2	150	-20.81	2	17	10139	10159	15	73.33%
hsa-miR-4776-5p	NC_045512.2	142	-23.61	2	17	28414	28434	15	73.33%
hsa-miR-199a-3p	NC_045512.2	148	-20.79	2	17	26355	26376	15	73.33%
hsa-miR-656-5p	NC_045512.2	146	-22.17	2	17	12067	12086	15	73.33%
hsa-miR-3173-5p	NC_045512.2	145	-23	3	18	6350	6371	15	73.33%
hsa-miR-17-3p	NC_045512.2	140	-20.08	2	17	13068	13089	15	73.33%
hsa-miR-8080	NC_045512.2	148	-20.54	2	17	23197	23219	15	73.33%
hsa-miR-1202	NC_045512.2	145	-25.86	3	18	25674	25694	15	73.33%
hsa-miR-628-3p	NC_045512.2	148	-21.34	2	17	26310	26330	15	73.33%
hsa-miR-29c-3p	NC_045512.2	160	-20.12	2	17	19465	19486	15	73.33%
hsa-miR-7850-5p	NC_045512.2	148	-20.79	2	17	897	917	15	73.33%
hsa-miR-22-5p	NC_045512.2	148	-20.7	2	17	26539	26560	15	73.33%
hsa-miR-3190-3p	NC_045512.2	140	-24.26	2	17	165	187	15	73.33%
hsa-miR-3190-3p	NC_045512.2	140	-24.05	2	17	28132	28154	15	73.33%
hsa-miR-6776-5p	NC_045512.2	144	-21.57	2	17	4887	4905	15	73.33%
hsa-miR-3182	NC_045512.2	142	-20.97	2	16	8101	8118	15	73.33%
hsa-miR-1296-3p	NC_045512.2	140	-20.53	2	17	25494	25515	15	73.33%
hsa-miR-199b-3p	NC_045512.2	148	-20.79	2	17	26355	26376	15	73.33%
hsa-miR-6165	NC_045512.2	154	-25.44	2	17	29448	29465	15	73.33%
hsa-miR-107	NC_045512.2	154	-21.14	2	17	14547	14568	15	73.33%
hsa-miR-296-3p	NC_045512.2	144	-21.29	2	17	17728	17749	15	73.33%
hsa-miR-5089-5p	NC_045512.2	142	-23.81	2	20	23723	23744	19	73.68%
hsa-miR-3120-3p	NC_045512.2	170	-23.05	2	20	25625	25646	19	73.68%
hsa-miR-1238-5p	NC_045512.2	140	-22.58	2	21	27721	27743	19	73.68%
hsa-miR-4436a	NC_045512.2	151	-20.21	2	18	17550	17573	19	73.68%
hsa-miR-3928-3p	NC_045512.2	152	-21.5	2	18	17527	17551	19	73.68%
hsa-miR-370-3p	NC_045512.2	140	-31.04	2	21	15468	15489	19	73.68%
hsa-miR-6807-5p	NC_045512.2	149	-22.26	2	19	10464	10487	19	73.68%
hsa-miR-623	NC_045512.2	151	-30.82	3	22	8166	8187	19	73.68%
hsa-miR-20b-5p	NC_045512.2	146	-26.24	2	20	17578	17601	19	73.68%
hsa-miR-5011-3p	NC_045512.2	142	-22.62	2	20	27948	27970	19	73.68%
hsa-miR-106b-5p	NC_045512.2	142	-21.42	2	20	17580	17601	19	73.68%
hsa-miR-3126-5p	NC_045512.2	150	-21.61	2	21	22060	22080	19	73.68%
hsa-miR-106a-5p	NC_045512.2	146	-21.52	2	20	17578	17601	19	73.68%
hsa-miR-885-3p	NC_045512.2	144	-27.78	2	21	6994	7013	19	73.68%
hsa-miR-1912-5p	NC_045512.2	146	-27.25	2	21	19093	19113	19	73.68%
hsa-miR-148b-5p	NC_045512.2	156	-20.72	2	21	18039	18060	19	73.68%
hsa-miR-208a-5p	NC_045512.2	160	-27.02	2	21	28610	28631	19	73.68%
hsa-miR-6761-5p	NC_045512.2	158	-24.85	2	20	22434	22455	19	73.68%
hsa-miR-301a-5p	NC_045512.2	172	-20.2	2	21	6338	6359	19	73.68%
hsa-miR-3160-3p	NC_045512.2	143	-20.91	3	21	26785	26807	19	73.68%
hsa-miR-5580-5p	NC_045512.2	158	-22.56	2	21	8767	8787	19	73.68%
hsa-miR-3945	NC_045512.2	143	-20.82	3	21	26621	26644	19	73.68%
hsa-miR-3616-3p	NC_045512.2	145	-20.08	2	19	15860	15884	19	73.68%
hsa-miR-764	NC_045512.2	140	-22.6	2	21	2245	2266	19	73.68%
hsa-miR-3193	NC_045512.2	144	-23.82	2	21	11700	11721	19	73.68%
hsa-miR-876-3p	NC_045512.2	158	-22.19	2	21	18442	18462	19	73.68%
hsa-miR-200a-3p	NC_045512.2	143	-22.91	2	21	7731	7748	19	73.68%
hsa-miR-29b-1-5p	NC_045512.2	164	-20.93	2	21	19794	19817	19	73.68%
hsa-miR-502-3p	NC_045512.2	158	-22.33	2	21	13219	13239	19	73.68%
hsa-miR-3918	NC_045512.2	140	-23.96	2	19	25675	25697	19	73.68%
hsa-miR-4755-5p	NC_045512.2	140	-23.15	2	19	28864	28887	19	73.68%
hsa-miR-517a-3p	NC_045512.2	144	-25.38	2	21	2705	2726	19	73.68%
hsa-miR-517b-3p	NC_045512.2	144	-25.38	2	21	2705	2726	19	73.68%
hsa-miR-6766-5p	NC_045512.2	168	-27.41	2	21	11736	11759	19	73.68%
hsa-miR-6814-5p	NC_045512.2	160	-25.47	2	21	19775	19796	19	73.68%
hsa-miR-4524a-5p	NC_045512.2	158	-21.42	2	21	14769	14789	19	73.68%
hsa-miR-514b-5p	NC_045512.2	154	-23.28	2	21	28948	28968	19	73.68%
hsa-miR-6516-5p	NC_045512.2	162	-24.65	2	21	27841	27861	19	73.68%
hsa-miR-6860	NC_045512.2	146	-27.17	2	21	5685	5705	19	73.68%
hsa-miR-490-3p	NC_045512.2	164	-20.67	2	21	16379	16400	19	73.68%
hsa-miR-3934-5p	NC_045512.2	148	-26.39	2	21	4686	4707	19	73.68%
hsa-miR-9851-3p	NC_045512.2	144	-27.52	2	19	15098	15121	19	73.68%
hsa-miR-3679-5p	NC_045512.2	140	-22.2	2	21	12081	12103	19	73.68%
hsa-miR-3909	NC_045512.2	152	-20.31	2	21	6344	6362	19	73.68%
hsa-miR-193b-5p	NC_045512.2	150	-22.44	2	20	2451	2473	19	73.68%
hsa-miR-1304-5p	NC_045512.2	168	-28.1	2	21	17786	17807	19	73.68%
hsa-miR-550a-5p	NC_045512.2	156	-24.28	2	18	18085	18110	19	73.68%
hsa-miR-550a-5p	NC_045512.2	152	-24.52	2	21	7970	7992	19	73.68%
hsa-miR-6755-3p	NC_045512.2	144	-25.5	2	21	23513	23534	19	73.68%
hsa-miR-200b-3p	NC_045512.2	152	-21.34	2	21	3704	3725	19	73.68%
hsa-miR-2115-3p	NC_045512.2	140	-20.46	3	18	26887	26912	19	73.68%
hsa-miR-7156-5p	NC_045512.2	143	-22.5	2	21	3236	3255	19	73.68%
hsa-miR-617	NC_045512.2	154	-22.54	2	21	16724	16744	19	73.68%
hsa-miR-628-5p	NC_045512.2	164	-20.52	2	21	5672	5693	19	73.68%
hsa-miR-34a-5p	NC_045512.2	150	-21.93	2	21	3589	3609	19	73.68%
hsa-miR-3165	NC_045512.2	142	-20.74	2	21	18403	18423	19	73.68%
hsa-miR-297	NC_045512.2	150	-21.06	2	20	15013	15034	19	73.68%
hsa-miR-382-5p	NC_045512.2	140	-20.79	3	21	5161	5181	19	73.68%
hsa-miR-501-3p	NC_045512.2	158	-22.36	2	21	13219	13239	19	73.68%
hsa-miR-8065	NC_045512.2	153	-20.64	2	19	21360	21385	19	73.68%
hsa-miR-5582-5p	NC_045512.2	154	-24.49	2	21	14696	14716	19	73.68%
hsa-miR-17-5p	NC_045512.2	146	-25.76	2	20	17578	17601	19	73.68%
hsa-miR-6876-5p	NC_045512.2	156	-25.53	2	21	29441	29462	19	73.68%
hsa-miR-5682	NC_045512.2	140	-24.47	2	21	24221	24240	19	73.68%
hsa-miR-193a-5p	NC_045512.2	156	-34.43	2	21	6376	6397	19	73.68%
hsa-miR-4690-3p	NC_045512.2	146	-25.21	2	20	28653	28674	19	73.68%
hsa-miR-3689d	NC_045512.2	146	-25.82	2	21	2489	2509	19	73.68%
hsa-miR-943	NC_045512.2	150	-26.16	2	20	28795	28816	19	73.68%
hsa-miR-3135b	NC_045512.2	144	-24.07	2	21	27524	27543	19	73.68%
hsa-miR-3194-5p	NC_045512.2	157	-27.17	2	19	28888	28910	19	73.68%
hsa-miR-188-3p	NC_045512.2	146	-22.77	3	20	11448	11470	19	73.68%
hsa-miR-550b-2-5p	NC_045512.2	141	-20.74	3	19	18087	18111	19	73.68%
hsa-miR-4717-3p	NC_045512.2	155	-23.1	2	19	11446	11467	19	73.68%
hsa-miR-5696	NC_045512.2	150	-21.88	2	21	15652	15672	19	73.68%
hsa-miR-143-3p	NC_045512.2	156	-22.5	2	20	9948	9968	19	73.68%
hsa-miR-10b-5p	NC_045512.2	154	-20.34	2	20	15887	15910	19	73.68%
hsa-miR-6742-5p	NC_045512.2	142	-26.03	2	21	18082	18102	19	73.68%
hsa-miR-6742-5p	NC_045512.2	140	-23.24	2	21	23041	23062	19	73.68%
hsa-miR-6818-5p	NC_045512.2	156	-24.03	2	21	106	127	19	73.68%
hsa-miR-4642	NC_045512.2	155	-23.52	2	21	15479	15497	19	73.68%
hsa-miR-4758-3p	NC_045512.2	148	-23.07	2	21	28358	28378	19	73.68%
hsa-miR-6838-5p	NC_045512.2	168	-21.8	2	21	19843	19864	19	73.68%
hsa-miR-4754	NC_045512.2	158	-20.25	2	21	15584	15605	19	73.68%
hsa-miR-4802-3p	NC_045512.2	150	-23.62	2	21	191	212	19	73.68%
hsa-miR-1290	NC_045512.2	144	-21.96	2	18	15932	15953	19	73.68%
hsa-miR-320a-5p	NC_045512.2	152	-22.4	2	19	7049	7072	19	73.68%
hsa-miR-6767-5p	NC_045512.2	158	-22.1	2	21	13365	13386	19	73.68%
hsa-miR-660-5p	NC_045512.2	154	-23.85	2	21	4110	4130	19	73.68%
hsa-miR-15a-5p	NC_045512.2	158	-21.71	2	21	8445	8465	19	73.68%
hsa-miR-550a-3-5p	NC_045512.2	156	-20.25	2	18	18088	18110	19	73.68%
hsa-miR-147a	NC_045512.2	157	-23.14	2	19	6524	6545	19	73.68%
hsa-miR-143-5p	NC_045512.2	152	-24.56	2	21	23397	23416	19	73.68%
hsa-miR-23b-5p	NC_045512.2	154	-26.58	2	21	28153	28173	19	73.68%
hsa-miR-6737-5p	NC_045512.2	140	-24.07	2	19	18100	18122	19	73.68%
hsa-miR-934	NC_045512.2	168	-21.71	2	21	4970	4991	19	73.68%
hsa-miR-934	NC_045512.2	142	-20.82	2	20	9254	9276	19	73.68%
hsa-miR-378h	NC_045512.2	145	-22.52	3	20	18810	18832	19	73.68%
hsa-miR-3059-3p	NC_045512.2	140	-26.11	2	21	28458	28479	19	73.68%
hsa-miR-3127-3p	NC_045512.2	140	-29.84	3	18	28775	28800	19	73.68%
hsa-let-7c-3p	NC_045512.2	146	-23.29	2	21	10086	10106	19	73.68%
hsa-miR-1299	NC_045512.2	157	-20.72	2	19	18422	18445	19	73.68%
hsa-miR-1299	NC_045512.2	146	-21.92	2	21	21675	21695	19	73.68%
hsa-miR-5003-5p	NC_045512.2	162	-21.05	2	20	15710	15733	19	73.68%
hsa-miR-574-5p	NC_045512.2	148	-21.9	2	21	4560	4580	19	73.68%
hsa-miR-330-3p	NC_045512.2	159	-20.43	2	22	18874	18899	23	73.91%
hsa-miR-8075	NC_045512.2	161	-24.33	2	22	8976	9001	23	73.91%
hsa-miR-149-5p	NC_045512.2	162	-25.45	2	22	25329	25353	23	73.91%
hsa-miR-1292-5p	NC_045512.2	152	-32.23	3	24	25774	25799	23	73.91%
hsa-miR-298	NC_045512.2	140	-25.56	2	23	15485	15510	23	73.91%
hsa-miR-7107-3p	NC_045512.2	162	-22.52	2	24	15635	15662	23	73.91%
hsa-miR-3529-3p	NC_045512.2	145	-23.25	2	23	16841	16866	23	73.91%
hsa-miR-4797-3p	NC_045512.2	159	-25.7	2	18	23206	23225	16	75.00%
hsa-miR-3124-5p	NC_045512.2	155	-22.13	2	17	18249	18270	16	75.00%
hsa-miR-4664-5p	NC_045512.2	146	-20.11	2	18	28295	28314	16	75.00%
hsa-miR-3692-3p	NC_045512.2	155	-21.17	2	22	13377	13396	20	75.00%
hsa-miR-7150	NC_045512.2	141	-24.61	2	14	28882	28899	12	75.00%
hsa-miR-6765-3p	NC_045512.2	145	-24.78	2	18	20664	20684	16	75.00%
hsa-miR-5697	NC_045512.2	141	-20.13	2	21	22289	22310	20	75.00%
hsa-miR-635	NC_045512.2	155	-21.44	2	22	10153	10174	20	75.00%
hsa-miR-2277-3p	NC_045512.2	142	-22.11	3	19	26981	27001	16	75.00%
hsa-miR-770-5p	NC_045512.2	163	-22.39	2	22	13159	13180	20	75.00%
hsa-miR-4520-5p	NC_045512.2	153	-28.9	2	18	6349	6368	16	75.00%
hsa-miR-148b-5p	NC_045512.2	165	-22.45	2	21	520	541	20	75.00%
hsa-miR-3191-3p	NC_045512.2	149	-34.16	2	22	1170	1192	20	75.00%
hsa-miR-139-5p	NC_045512.2	146	-22.17	3	22	20992	21014	20	75.00%
hsa-miR-6761-5p	NC_045512.2	146	-21.69	2	20	11863	11889	24	75.00%
hsa-miR-4742-5p	NC_045512.2	161	-23.48	2	22	17311	17330	20	75.00%
hsa-miR-4700-5p	NC_045512.2	143	-23.95	2	21	23281	23303	20	75.00%
hsa-miR-7107-5p	NC_045512.2	143	-23.39	2	13	22967	22989	12	75.00%
hsa-miR-4772-3p	NC_045512.2	167	-20.68	2	21	8006	8028	20	75.00%
hsa-miR-4772-3p	NC_045512.2	157	-20.47	2	18	7221	7242	16	75.00%
hsa-miR-614	NC_045512.2	160	-28.37	2	21	28469	28490	20	75.00%
hsa-miR-1244	NC_045512.2	154	-26.42	2	25	23428	23453	24	75.00%
hsa-miR-564	NC_045512.2	143	-21.43	2	18	27989	28006	16	75.00%
hsa-miR-1272	NC_045512.2	157	-20.49	2	21	21238	21263	20	75.00%
hsa-miR-200a-3p	NC_045512.2	140	-20.13	2	21	1558	1580	20	75.00%
hsa-miR-509-5p	NC_045512.2	149	-20.86	2	18	15113	15133	16	75.00%
hsa-miR-509-5p	NC_045512.2	143	-20.23	2	18	13369	13388	16	75.00%
hsa-miR-520g-5p	NC_045512.2	153	-21.11	2	18	9762	9784	16	75.00%
hsa-miR-6884-3p	NC_045512.2	149	-21.57	2	22	13383	13405	20	75.00%
hsa-miR-18b-5p	NC_045512.2	170	-27.71	2	22	9794	9814	20	75.00%
hsa-miR-18a-5p	NC_045512.2	166	-26.06	2	22	9794	9814	20	75.00%
hsa-miR-520a-3p	NC_045512.2	147	-20.03	2	21	12927	12949	20	75.00%
hsa-miR-1304-5p	NC_045512.2	143	-21.99	2	21	11914	11936	20	75.00%
hsa-miR-7155-3p	NC_045512.2	143	-20.26	2	18	19781	19798	16	75.00%
hsa-miR-4687-3p	NC_045512.2	146	-21.11	3	19	12447	12467	16	75.00%
hsa-miR-519a-2-5p	NC_045512.2	144	-21.14	3	18	13070	13091	16	75.00%
hsa-miR-4659b-3p	NC_045512.2	143	-23.9	2	21	21429	21451	20	75.00%
hsa-miR-1249-5p	NC_045512.2	140	-22.42	3	18	24700	24724	16	75.00%
hsa-miR-2113	NC_045512.2	144	-21.02	2	20	10611	10632	20	75.00%
hsa-miR-7156-5p	NC_045512.2	149	-20.91	2	20	12303	12327	20	75.00%
hsa-miR-520b-5p	NC_045512.2	144	-21.14	3	18	13070	13091	16	75.00%
hsa-miR-6800-3p	NC_045512.2	142	-25.54	2	18	18302	18320	16	75.00%
hsa-miR-12119	NC_045512.2	148	-20.58	3	23	10022	10045	20	75.00%
hsa-miR-6133	NC_045512.2	143	-24.37	2	17	25501	25520	16	75.00%
hsa-miR-345-5p	NC_045512.2	140	-23.03	3	19	17082	17107	20	75.00%
hsa-miR-4776-5p	NC_045512.2	147	-26.75	2	21	6625	6647	20	75.00%
hsa-miR-4639-5p	NC_045512.2	140	-20.42	2	21	27216	27238	20	75.00%
hsa-miR-4516	NC_045512.2	141	-26.2	2	14	29444	29460	12	75.00%
hsa-miR-1910-3p	NC_045512.2	147	-22.02	2	18	1695	1713	16	75.00%
hsa-miR-6071	NC_045512.2	153	-21.02	2	18	17325	17343	16	75.00%
hsa-miR-3680-5p	NC_045512.2	143	-22.47	2	21	15652	15674	20	75.00%
hsa-miR-3187-3p	NC_045512.2	147	-24.19	2	18	496	514	16	75.00%
hsa-miR-4671-5p	NC_045512.2	151	-23.1	2	18	29196	29221	20	75.00%
hsa-miR-5585-5p	NC_045512.2	142	-20.92	3	21	9262	9285	20	75.00%
hsa-miR-3194-5p	NC_045512.2	147	-27.27	2	17	15215	15236	16	75.00%
hsa-miR-4758-5p	NC_045512.2	159	-31.63	2	22	28426	28447	20	75.00%
hsa-miR-3160-5p	NC_045512.2	143	-21.64	2	21	12312	12334	20	75.00%
hsa-miR-6859-5p	NC_045512.2	149	-21.62	2	21	25690	25712	20	75.00%
hsa-miR-7158-5p	NC_045512.2	141	-20.2	2	22	3070	3093	20	75.00%
hsa-miR-6874-5p	NC_045512.2	153	-20.09	2	21	2575	2597	20	75.00%
hsa-miR-15b-5p	NC_045512.2	147	-20.42	2	17	8599	8621	16	75.00%
hsa-miR-4756-5p	NC_045512.2	143	-20.29	2	17	22191	22214	16	75.00%
hsa-miR-6838-5p	NC_045512.2	145	-21.28	2	20	13709	13732	20	75.00%
hsa-miR-1284	NC_045512.2	153	-20.9	2	21	10086	10107	20	75.00%
hsa-miR-153-5p	NC_045512.2	149	-22.17	2	21	27932	27953	20	75.00%
hsa-miR-219a-5p	NC_045512.2	166	-25.21	2	20	24651	24673	20	75.00%
hsa-miR-6756-5p	NC_045512.2	149	-23.1	2	14	11737	11759	12	75.00%
hsa-miR-6076	NC_045512.2	142	-20.93	3	19	24794	24814	16	75.00%
hsa-miR-4423-5p	NC_045512.2	155	-20.23	2	21	12063	12085	20	75.00%
hsa-miR-182-5p	NC_045512.2	158	-23.82	3	23	13242	13265	20	75.00%
hsa-miR-506-5p	NC_045512.2	145	-22.44	2	18	9664	9685	16	75.00%
hsa-miR-550a-3-5p	NC_045512.2	145	-22.39	2	18	7973	7992	16	75.00%
hsa-miR-6824-3p	NC_045512.2	150	-25.96	2	20	18313	18335	20	75.00%
hsa-miR-4753-5p	NC_045512.2	153	-21.8	2	20	25673	25696	20	75.00%
hsa-miR-761	NC_045512.2	163	-22.67	2	21	29444	29466	20	75.00%
hsa-miR-4481	NC_045512.2	141	-20.57	2	14	2440	2456	12	75.00%
hsa-miR-4786-3p	NC_045512.2	149	-23.22	2	18	19537	19558	16	75.00%
hsa-miR-6804-5p	NC_045512.2	143	-24.41	2	17	837	858	16	75.00%
hsa-miR-8057	NC_045512.2	153	-24.1	2	18	14186	14206	16	75.00%
hsa-miR-4254	NC_045512.2	141	-22.19	2	22	20879	20901	20	75.00%
hsa-miR-194-5p	NC_045512.2	141	-21.26	2	18	14121	14142	16	75.00%
hsa-miR-4661-5p	NC_045512.2	159	-25.07	2	21	9394	9416	20	75.00%
hsa-miR-1272	NC_045512.2	151	-21.91	2	25	12099	12126	25	76.00%
hsa-miR-6738-5p	NC_045512.2	156	-25.63	2	22	17116	17139	21	76.19%
hsa-miR-3682-5p	NC_045512.2	154	-22.6	2	21	2742	2765	21	76.19%
hsa-miR-766-3p	NC_045512.2	147	-25.22	3	21	25764	25788	21	76.19%
hsa-miR-4738-3p	NC_045512.2	154	-30.03	2	21	181	204	21	76.19%
hsa-miR-1272	NC_045512.2	147	-20.47	3	24	24045	24067	21	76.19%
hsa-miR-509-5p	NC_045512.2	155	-21.34	2	19	8812	8836	21	76.19%
hsa-miR-1184	NC_045512.2	144	-27.48	2	22	22777	22800	21	76.19%
hsa-miR-6806-5p	NC_045512.2	140	-23.22	3	22	15308	15333	21	76.19%
hsa-miR-1305	NC_045512.2	149	-21.39	2	20	5309	5333	21	76.19%
hsa-miR-518c-5p	NC_045512.2	168	-29.36	2	22	2416	2439	21	76.19%
hsa-miR-3139	NC_045512.2	147	-22.03	3	22	2573	2597	21	76.19%
hsa-miR-3714	NC_045512.2	143	-28.57	2	21	939	962	21	76.19%
hsa-miR-4647	NC_045512.2	140	-20.23	2	22	10773	10796	21	76.19%
hsa-miR-3188	NC_045512.2	150	-21.26	2	21	25490	25512	21	76.19%
hsa-miR-7-5p	NC_045512.2	158	-23.61	2	22	14932	14955	21	76.19%
hsa-miR-34b-5p	NC_045512.2	149	-23.32	2	22	3589	3610	21	76.19%
hsa-miR-6730-3p	NC_045512.2	146	-24.35	3	21	8692	8716	21	76.19%
hsa-miR-6853-5p	NC_045512.2	143	-25.33	2	23	14099	14120	21	76.19%
hsa-miR-6837-3p	NC_045512.2	144	-22.17	2	22	28795	28818	21	76.19%
hsa-miR-320a-3p	NC_045512.2	156	-22.32	2	21	19310	19332	21	76.19%
hsa-miR-511-5p	NC_045512.2	166	-21.51	2	20	4275	4298	21	76.19%
hsa-miR-654-3p	NC_045512.2	159	-27.69	2	21	19475	19498	21	76.19%
hsa-miR-4711-5p	NC_045512.2	148	-24.22	2	22	26774	26797	21	76.19%
hsa-miR-4703-3p	NC_045512.2	150	-21.45	3	21	6238	6262	21	76.19%
hsa-miR-34c-5p	NC_045512.2	149	-25.15	2	22	3588	3609	21	76.19%
hsa-miR-135a-2-3p	NC_045512.2	148	-24.38	2	20	26589	26613	21	76.19%
hsa-miR-619-3p	NC_045512.2	148	-24.23	2	23	11925	11947	21	76.19%
hsa-miR-12127	NC_045512.2	140	-20.05	2	23	12434	12457	21	76.19%
hsa-miR-4786-3p	NC_045512.2	143	-30.96	2	21	28615	28638	21	76.19%
hsa-miR-4510	NC_045512.2	150	-26.24	2	21	25497	25520	21	76.19%
hsa-miR-320b	NC_045512.2	156	-21.96	2	21	19310	19332	21	76.19%
hsa-miR-514b-3p	NC_045512.2	154	-20.93	2	20	2500	2523	21	76.19%
hsa-miR-1276	NC_045512.2	149	-21.19	3	19	11455	11475	17	76.47%
hsa-miR-6797-5p	NC_045512.2	151	-25.34	3	20	24700	24724	17	76.47%
hsa-miR-4436a	NC_045512.2	150	-20.11	2	19	11391	11411	17	76.47%
hsa-miR-3619-5p	NC_045512.2	143	-21.8	3	20	28710	28731	17	76.47%
hsa-miR-3189-3p	NC_045512.2	158	-21.62	2	19	29105	29125	17	76.47%
hsa-miR-618	NC_045512.2	160	-20.18	2	18	2165	2188	17	76.47%
hsa-miR-4784	NC_045512.2	144	-25.15	2	19	28809	28827	17	76.47%
hsa-miR-494-5p	NC_045512.2	145	-20.41	3	20	5023	5044	17	76.47%
hsa-miR-3972	NC_045512.2	155	-21.03	2	19	28892	28911	17	76.47%
hsa-miR-1843	NC_045512.2	146	-28.42	2	19	17964	17983	17	76.47%
hsa-miR-12114	NC_045512.2	156	-20.82	2	18	4884	4903	17	76.47%
hsa-miR-93-5p	NC_045512.2	151	-21.99	3	20	9210	9232	17	76.47%
hsa-miR-498-5p	NC_045512.2	155	-25.76	3	20	10132	10154	17	76.47%
hsa-miR-5090	NC_045512.2	149	-24.5	3	20	29180	29201	17	76.47%
hsa-miR-4269	NC_045512.2	156	-24.36	2	18	8847	8868	17	76.47%
hsa-miR-4325	NC_045512.2	155	-21.75	2	17	2748	2767	17	76.47%
hsa-miR-148a-3p	NC_045512.2	146	-23.94	2	19	28178	28199	17	76.47%
hsa-miR-3714	NC_045512.2	150	-24.97	2	19	1462	1483	17	76.47%
hsa-miR-6741-5p	NC_045512.2	142	-26.09	2	17	18090	18113	17	76.47%
hsa-miR-1292-3p	NC_045512.2	150	-29.71	2	19	28364	28381	17	76.47%
hsa-miR-6759-5p	NC_045512.2	160	-24.79	2	18	23689	23711	17	76.47%
hsa-miR-7978	NC_045512.2	164	-24.09	2	18	23343	23364	17	76.47%
hsa-miR-4252	NC_045512.2	154	-22.91	2	16	2082	2103	17	76.47%
hsa-miR-892c-5p	NC_045512.2	158	-23.09	2	19	9665	9685	17	76.47%
hsa-miR-6732-5p	NC_045512.2	143	-22.37	2	19	25502	25519	17	76.47%
hsa-miR-3689d	NC_045512.2	148	-20.51	2	19	29234	29254	17	76.47%
hsa-miR-513b-5p	NC_045512.2	144	-21.49	2	18	15646	15668	17	76.47%
hsa-miR-196b-3p	NC_045512.2	141	-20.73	3	19	16692	16714	17	76.47%
hsa-miR-6862-3p	NC_045512.2	147	-24.59	3	20	11225	11248	17	76.47%
hsa-miR-6772-5p	NC_045512.2	145	-24.67	3	20	13484	13504	17	76.47%
hsa-miR-21-3p	NC_045512.2	155	-20.29	2	19	20026	20044	17	76.47%
hsa-miR-361-5p	NC_045512.2	142	-20.91	2	19	9165	9186	17	76.47%
hsa-miR-5591-5p	NC_045512.2	158	-24.56	2	19	12097	12117	17	76.47%
hsa-miR-4259	NC_045512.2	146	-30.53	2	19	28325	28346	17	76.47%
hsa-miR-6838-5p	NC_045512.2	164	-21.43	2	18	25668	25690	17	76.47%
hsa-miR-342-5p	NC_045512.2	145	-22.61	3	20	28701	28720	17	76.47%
hsa-miR-29c-3p	NC_045512.2	152	-21.18	2	18	28627	28649	17	76.47%
hsa-miR-6851-5p	NC_045512.2	141	-22.34	3	19	24713	24736	17	76.47%
hsa-miR-140-3p	NC_045512.2	162	-21.25	2	19	1767	1787	17	76.47%
hsa-miR-6831-5p	NC_045512.2	149	-23	3	20	4315	4337	17	76.47%
hsa-miR-4426	NC_045512.2	142	-20.19	2	16	164	183	17	76.47%
hsa-miR-4423-5p	NC_045512.2	143	-21.24	3	20	12316	12337	17	76.47%
hsa-miR-6895-5p	NC_045512.2	145	-21.74	2	19	828	845	17	76.47%
hsa-miR-299-5p	NC_045512.2	154	-21.15	2	16	16728	16752	17	76.47%
hsa-miR-3177-5p	NC_045512.2	156	-20.01	2	18	23824	23847	17	76.47%
hsa-miR-29a-3p	NC_045512.2	152	-20.51	2	18	28627	28649	17	76.47%
hsa-miR-143-5p	NC_045512.2	156	-23.11	2	18	482	504	17	76.47%
hsa-miR-6778-3p	NC_045512.2	147	-21.47	3	20	29688	29708	17	76.47%
hsa-miR-609	NC_045512.2	140	-20.92	2	19	2489	2507	17	76.47%
hsa-miR-4510	NC_045512.2	148	-22.27	2	19	7804	7824	17	76.47%
hsa-miR-760	NC_045512.2	151	-22.74	2	19	29360	29377	17	76.47%
hsa-miR-4502	NC_045512.2	149	-20.06	2	18	208	228	17	76.47%
hsa-miR-621	NC_045512.2	142	-22.28	2	15	25673	25693	13	76.92%
hsa-miR-124-5p	NC_045512.2	142	-21.17	2	15	947	968	13	76.92%
hsa-miR-6501-5p	NC_045512.2	150	-20.52	2	15	27111	27132	13	76.92%
hsa-miR-3922-5p	NC_045512.2	154	-25.58	2	15	25675	25697	13	76.92%
hsa-miR-1207-3p	NC_045512.2	142	-23.04	2	15	15949	15966	13	76.92%
hsa-miR-6820-5p	NC_045512.2	142	-23.09	2	15	3151	3169	13	76.92%
hsa-miR-4443	NC_045512.2	146	-23.19	2	15	2449	2465	13	76.92%
hsa-miR-6874-3p	NC_045512.2	149	-22.4	2	22	24600	24623	22	77.27%
hsa-miR-103a-2-5p	NC_045512.2	171	-24.97	2	22	3388	3412	22	77.27%
hsa-miR-103a-1-5p	NC_045512.2	171	-24.09	2	22	3388	3412	22	77.27%
hsa-miR-641	NC_045512.2	160	-21.76	2	23	21422	21443	22	77.27%
hsa-miR-1244	NC_045512.2	147	-21.61	2	24	5886	5909	22	77.27%
hsa-miR-5191	NC_045512.2	154	-22.71	2	21	21363	21387	22	77.27%
hsa-miR-8060	NC_045512.2	173	-26.63	2	23	3591	3615	22	77.27%
hsa-miR-298	NC_045512.2	142	-25.58	2	21	24776	24802	22	77.27%
hsa-miR-6774-5p	NC_045512.2	149	-30.12	2	23	11737	11762	22	77.27%
hsa-miR-4711-5p	NC_045512.2	162	-20.3	2	22	13430	13453	22	77.27%
hsa-miR-4691-3p	NC_045512.2	145	-27.61	3	22	15749	15773	22	77.27%
hsa-miR-6739-5p	NC_045512.2	163	-27.32	2	21	21719	21743	22	77.27%
hsa-miR-208b-3p	NC_045512.2	154	-20.68	2	21	7119	7143	22	77.27%
hsa-miR-3688-5p	NC_045512.2	147	-21.67	2	19	7669	7689	18	77.78%
hsa-miR-6751-5p	NC_045512.2	148	-33.79	3	21	25497	25519	18	77.78%
hsa-miR-5003-3p	NC_045512.2	153	-22.96	2	20	25160	25179	18	77.78%
hsa-miR-4712-5p	NC_045512.2	155	-22.41	2	18	17074	17097	18	77.78%
hsa-miR-379-5p	NC_045512.2	159	-22.17	2	20	29588	29608	18	77.78%
hsa-miR-5697	NC_045512.2	147	-21.5	2	20	964	985	18	77.78%
hsa-miR-4774-3p	NC_045512.2	143	-24.76	2	20	13168	13188	18	77.78%
hsa-miR-6770-3p	NC_045512.2	161	-21.41	2	19	15164	15185	18	77.78%
hsa-miR-218-5p	NC_045512.2	149	-20.48	2	20	23191	23210	18	77.78%
hsa-miR-764	NC_045512.2	163	-23.33	2	20	18639	18660	18	77.78%
hsa-miR-601	NC_045512.2	150	-22.53	3	21	14919	14939	18	77.78%
hsa-miR-6792-5p	NC_045512.2	144	-20.15	2	16	15483	15507	18	77.78%
hsa-miR-4480	NC_045512.2	156	-20.21	2	18	4597	4619	18	77.78%
hsa-miR-3117-3p	NC_045512.2	156	-20.66	2	20	25910	25928	18	77.78%
hsa-miR-659-5p	NC_045512.2	154	-21.39	2	19	7545	7565	18	77.78%
hsa-miR-4458	NC_045512.2	152	-23.37	2	18	9153	9173	18	77.78%
hsa-miR-624-5p	NC_045512.2	156	-22.05	3	21	10622	10643	18	77.78%
hsa-miR-624-5p	NC_045512.2	155	-21.31	2	20	13160	13178	18	77.78%
hsa-miR-6083	NC_045512.2	141	-21.33	2	19	19320	19340	18	77.78%
hsa-miR-96-3p	NC_045512.2	148	-23.64	3	21	16684	16705	18	77.78%
hsa-miR-4796-5p	NC_045512.2	149	-20.06	2	19	12595	12617	18	77.78%
hsa-miR-9900	NC_045512.2	146	-20.99	3	20	22079	22100	18	77.78%
hsa-miR-92a-2-5p	NC_045512.2	155	-20.78	2	20	29347	29368	18	77.78%
hsa-miR-499a-3p	NC_045512.2	156	-20.21	3	21	13881	13902	18	77.78%
hsa-miR-187-5p	NC_045512.2	141	-21.5	3	19	15952	15975	18	77.78%
hsa-miR-4677-3p	NC_045512.2	149	-22.7	2	19	16248	16270	18	77.78%
hsa-miR-8055	NC_045512.2	163	-23.97	2	20	25339	25361	18	77.78%
hsa-miR-3135b	NC_045512.2	145	-28.14	2	20	27554	27574	18	77.78%
hsa-miR-1271-3p	NC_045512.2	144	-25.34	3	20	13167	13188	18	77.78%
hsa-miR-660-3p	NC_045512.2	144	-20.39	3	20	5650	5670	18	77.78%
hsa-miR-21-3p	NC_045512.2	157	-21.25	2	20	23053	23072	18	77.78%
hsa-miR-4496	NC_045512.2	153	-26.63	2	19	4679	4701	18	77.78%
hsa-let-7i-5p	NC_045512.2	144	-22.08	3	21	3681	3702	18	77.78%
hsa-miR-6829-5p	NC_045512.2	140	-25.82	3	19	12450	12471	18	77.78%
hsa-miR-6838-5p	NC_045512.2	164	-23.61	2	18	28922	28945	18	77.78%
hsa-miR-6820-3p	NC_045512.2	155	-20.69	2	20	29230	29248	18	77.78%
hsa-miR-4684-3p	NC_045512.2	163	-20.84	2	20	29478	29499	18	77.78%
hsa-miR-219a-1-3p	NC_045512.2	156	-24.57	3	21	28326	28347	18	77.78%
hsa-miR-140-3p	NC_045512.2	142	-22.92	3	20	13330	13351	18	77.78%
hsa-miR-132-3p	NC_045512.2	152	-22.44	3	21	22416	22437	18	77.78%
hsa-miR-5002-3p	NC_045512.2	141	-25.42	2	19	15434	15455	18	77.78%
hsa-miR-3919	NC_045512.2	143	-20.73	2	20	5177	5195	18	77.78%
hsa-miR-34c-5p	NC_045512.2	141	-22.51	2	20	26796	26817	18	77.78%
hsa-miR-3667-5p	NC_045512.2	142	-20.61	2	19	22203	22223	18	77.78%
hsa-miR-378c	NC_045512.2	144	-26	3	19	18806	18832	18	77.78%
hsa-miR-6130	NC_045512.2	148	-23.53	2	18	25500	25520	18	77.78%
hsa-miR-22-5p	NC_045512.2	154	-20.59	3	21	3961	3981	18	77.78%
hsa-miR-5579-3p	NC_045512.2	143	-20.13	2	20	19031	19052	18	77.78%
hsa-miR-337-3p	NC_045512.2	144	-24.71	3	21	28651	28672	18	77.78%
hsa-miR-520a-5p	NC_045512.2	149	-21.25	3	19	26667	26689	18	77.78%
hsa-miR-3622b-5p	NC_045512.2	153	-29.02	2	19	2441	2461	18	77.78%
hsa-miR-502-5p	NC_045512.2	165	-22.6	2	19	28438	28459	18	77.78%
hsa-miR-383-5p	NC_045512.2	145	-23.68	2	20	24199	24219	18	77.78%
hsa-miR-761	NC_045512.2	142	-21.21	3	21	5683	5703	18	77.78%
hsa-miR-4704-5p	NC_045512.2	140	-20.18	3	20	15749	15770	18	77.78%
hsa-miR-4700-3p	NC_045512.2	161	-20.75	2	19	12680	12706	18	77.78%
hsa-miR-6507-5p	NC_045512.2	164	-22.9	2	18	21367	21389	18	77.78%
hsa-miR-7844-5p	NC_045512.2	170	-26.18	2	21	5166	5191	23	78.26%
hsa-miR-302c-5p	NC_045512.2	151	-22.07	2	16	26412	26433	14	78.57%
hsa-miR-6733-3p	NC_045512.2	159	-20.19	2	16	26044	26063	14	78.57%
hsa-miR-2392	NC_045512.2	143	-23.9	2	16	2130	2149	14	78.57%
hsa-miR-7151-5p	NC_045512.2	140	-20.16	3	17	3289	3311	14	78.57%
hsa-miR-4530	NC_045512.2	153	-22.11	2	15	25674	25692	14	78.57%
hsa-miR-6852-3p	NC_045512.2	143	-25.82	2	16	12318	12334	14	78.57%
hsa-miR-1266-5p	NC_045512.2	148	-23.97	3	17	826	848	14	78.57%
hsa-miR-4651	NC_045512.2	140	-22.12	3	17	11741	11760	14	78.57%
hsa-miR-6759-5p	NC_045512.2	143	-25.32	2	16	14392	14413	14	78.57%
hsa-miR-6747-3p	NC_045512.2	147	-23.2	2	16	12783	12803	14	78.57%
hsa-miR-298	NC_045512.2	144	-20.03	2	16	17121	17142	14	78.57%
hsa-miR-361-5p	NC_045512.2	155	-21.19	2	16	20864	20885	14	78.57%
hsa-miR-6849-3p	NC_045512.2	159	-23.95	2	16	10246	10267	14	78.57%
hsa-miR-15b-5p	NC_045512.2	149	-20.14	2	15	24079	24101	14	78.57%
hsa-miR-6763-5p	NC_045512.2	141	-20.17	2	16	25599	25616	14	78.57%
hsa-miR-6715b-5p	NC_045512.2	151	-20.45	2	16	13030	13050	14	78.57%
hsa-miR-9986	NC_045512.2	147	-22.01	2	16	12071	12090	14	78.57%
hsa-miR-6834-5p	NC_045512.2	159	-22.72	2	16	575	595	14	78.57%
hsa-miR-5189-3p	NC_045512.2	159	-22.78	2	16	15216	15236	14	78.57%
hsa-miR-1227-5p	NC_045512.2	149	-24.95	2	16	28387	28402	14	78.57%
hsa-miR-5008-3p	NC_045512.2	144	-23.84	3	17	6295	6315	14	78.57%
hsa-miR-558	NC_045512.2	147	-21.92	2	16	22338	22356	14	78.57%
hsa-miR-424-3p	NC_045512.2	142	-24.29	2	20	27081	27102	19	78.95%
hsa-miR-136-3p	NC_045512.2	142	-22.15	2	21	2000	2020	19	78.95%
hsa-miR-96-5p	NC_045512.2	143	-20.98	3	22	12331	12352	19	78.95%
hsa-miR-30a-3p	NC_045512.2	166	-21.24	2	20	16600	16622	19	78.95%
hsa-miR-4731-3p	NC_045512.2	159	-22.01	2	21	16237	16254	19	78.95%
hsa-miR-1226-3p	NC_045512.2	166	-23.89	2	20	641	663	19	78.95%
hsa-miR-4659a-5p	NC_045512.2	172	-20.74	2	21	26508	26529	19	78.95%
hsa-miR-6835-3p	NC_045512.2	155	-21.55	3	21	4282	4305	19	78.95%
hsa-miR-3691-3p	NC_045512.2	144	-21.42	2	21	15644	15665	19	78.95%
hsa-miR-29b-1-5p	NC_045512.2	169	-22.67	2	19	15448	15473	19	78.95%
hsa-miR-510-5p	NC_045512.2	164	-26.66	2	21	843	864	19	78.95%
hsa-miR-138-5p	NC_045512.2	162	-25.59	2	20	8978	9001	19	78.95%
hsa-miR-6505-5p	NC_045512.2	141	-20.67	2	19	19206	19229	19	78.95%
hsa-miR-365a-5p	NC_045512.2	146	-26.57	2	20	2450	2473	19	78.95%
hsa-miR-6502-5p	NC_045512.2	154	-20.17	2	21	24587	24607	19	78.95%
hsa-miR-6748-5p	NC_045512.2	154	-28.02	2	21	14392	14412	19	78.95%
hsa-miR-4460	NC_045512.2	162	-22.16	2	21	2544	2564	19	78.95%
hsa-miR-6802-3p	NC_045512.2	147	-23.09	3	21	18300	18322	19	78.95%
hsa-miR-3187-5p	NC_045512.2	154	-26.13	2	21	5684	5705	19	78.95%
hsa-miR-659-3p	NC_045512.2	141	-20.53	2	19	22438	22461	19	78.95%
hsa-miR-4746-5p	NC_045512.2	141	-20.52	3	22	21763	21783	19	78.95%
hsa-miR-214-3p	NC_045512.2	162	-29.02	2	20	26706	26728	19	78.95%
hsa-miR-513c-5p	NC_045512.2	146	-21.85	2	20	1601	1623	19	78.95%
hsa-miR-3935	NC_045512.2	140	-25.71	2	20	15109	15130	19	78.95%
hsa-miR-6515-5p	NC_045512.2	164	-25.56	2	20	3027	3047	19	78.95%
hsa-miR-6718-5p	NC_045512.2	142	-20.4	2	20	7704	7725	19	78.95%
hsa-miR-17-3p	NC_045512.2	172	-21.77	2	21	14180	14201	19	78.95%
hsa-miR-6859-5p	NC_045512.2	145	-24.66	3	22	17533	17552	19	78.95%
hsa-miR-550b-2-5p	NC_045512.2	144	-23.08	2	21	13492	13513	19	78.95%
hsa-miR-148b-3p	NC_045512.2	154	-21.43	2	20	6328	6350	19	78.95%
hsa-miR-4782-5p	NC_045512.2	160	-20.02	2	20	26846	26867	19	78.95%
hsa-miR-654-3p	NC_045512.2	140	-23.14	3	21	22770	22790	19	78.95%
hsa-miR-26a-1-3p	NC_045512.2	154	-21.62	2	21	28343	28363	19	78.95%
hsa-miR-1294	NC_045512.2	158	-28.91	2	21	12070	12090	19	78.95%
hsa-miR-422a	NC_045512.2	155	-20.66	3	21	22504	22526	19	78.95%
hsa-miR-6512-3p	NC_045512.2	147	-21	3	21	4165	4187	19	78.95%
hsa-miR-378a-3p	NC_045512.2	155	-21.01	3	21	22504	22526	19	78.95%
hsa-miR-122-5p	NC_045512.2	166	-23.77	2	20	5294	5316	19	78.95%
hsa-miR-378c	NC_045512.2	155	-22.62	3	21	22501	22526	19	78.95%
hsa-miR-6831-5p	NC_045512.2	142	-23.63	2	21	4881	4903	19	78.95%
hsa-miR-6512-5p	NC_045512.2	162	-20.34	2	21	23049	23069	19	78.95%
hsa-miR-195-3p	NC_045512.2	143	-22.58	3	21	15532	15554	19	78.95%
hsa-miR-548p	NC_045512.2	170	-22.3	2	21	27085	27105	19	78.95%
hsa-miR-548p	NC_045512.2	159	-20.44	2	21	13561	13579	19	78.95%
hsa-miR-4753-5p	NC_045512.2	151	-20.61	3	21	11632	11654	19	78.95%
hsa-miR-616-3p	NC_045512.2	162	-22.64	2	20	9964	9986	19	78.95%
hsa-miR-516b-5p	NC_045512.2	166	-20.25	2	20	3027	3049	19	78.95%
hsa-let-7a-2-3p	NC_045512.2	158	-27.29	2	21	14485	14505	19	78.95%
hsa-let-7c-3p	NC_045512.2	170	-25.47	2	21	14485	14505	19	78.95%
hsa-miR-3929	NC_045512.2	152	-20.01	2	20	7936	7958	19	78.95%
hsa-miR-5689	NC_045512.2	166	-24.43	2	20	14543	14565	19	78.95%
hsa-miR-140-5p	NC_045512.2	141	-25.08	2	21	10989	11010	20	80.00%
hsa-miR-3940-5p	NC_045512.2	147	-20.11	2	12	23042	23061	10	80.00%
hsa-miR-623	NC_045512.2	150	-25.66	3	21	25597	25621	20	80.00%
hsa-miR-4436b-3p	NC_045512.2	153	-26.52	2	21	3151	3172	20	80.00%
hsa-miR-494-5p	NC_045512.2	171	-22	2	21	5526	5549	20	80.00%
hsa-miR-4676-3p	NC_045512.2	144	-25.59	2	21	9469	9491	20	80.00%
hsa-miR-4756-3p	NC_045512.2	158	-22	2	17	25054	25074	15	80.00%
hsa-miR-6864-5p	NC_045512.2	142	-22.79	2	20	24748	24773	20	80.00%
hsa-miR-4524b-5p	NC_045512.2	156	-20.75	2	17	14769	14789	15	80.00%
hsa-miR-103a-3p	NC_045512.2	165	-24.11	2	20	28717	28741	20	80.00%
hsa-miR-5702	NC_045512.2	167	-22.04	2	21	2319	2341	20	80.00%
hsa-miR-6511b-3p	NC_045512.2	145	-26.07	3	22	5363	5384	20	80.00%
hsa-miR-219a-2-3p	NC_045512.2	164	-22.13	2	18	1368	1393	20	80.00%
hsa-miR-222-5p	NC_045512.2	142	-20.54	2	17	8684	8704	15	80.00%
hsa-miR-647	NC_045512.2	145	-20.7	3	18	13473	13493	15	80.00%
hsa-miR-7157-3p	NC_045512.2	150	-24.31	3	21	22975	22998	20	80.00%
hsa-miR-182-3p	NC_045512.2	150	-20.95	2	17	17474	17493	15	80.00%
hsa-miR-484	NC_045512.2	142	-20.43	2	17	694	714	15	80.00%
hsa-miR-592	NC_045512.2	149	-22.24	3	18	14197	14218	15	80.00%
hsa-miR-99b-5p	NC_045512.2	153	-23.83	2	15	20912	20935	15	80.00%
hsa-miR-199a-3p	NC_045512.2	163	-24.98	2	21	3314	3336	20	80.00%
hsa-miR-5091	NC_045512.2	143	-27.81	2	21	13363	13386	20	80.00%
hsa-miR-1264	NC_045512.2	148	-22.5	3	22	3478	3501	20	80.00%
hsa-miR-4692	NC_045512.2	148	-20.59	2	17	12733	12754	15	80.00%
hsa-miR-6885-3p	NC_045512.2	142	-20.16	2	17	4275	4294	15	80.00%
hsa-miR-3935	NC_045512.2	174	-28.08	2	20	9242	9265	20	80.00%
hsa-miR-7108-5p	NC_045512.2	147	-23.23	2	12	6523	6543	10	80.00%
hsa-miR-5682	NC_045512.2	157	-27.78	2	21	12018	12039	20	80.00%
hsa-miR-8060	NC_045512.2	152	-21.43	2	17	25794	25817	15	80.00%
hsa-let-7g-3p	NC_045512.2	149	-20.41	2	15	11820	11842	15	80.00%
hsa-miR-600	NC_045512.2	145	-23.33	2	22	619	641	20	80.00%
hsa-miR-17-3p	NC_045512.2	143	-20.48	2	21	25999	26021	20	80.00%
hsa-miR-1202	NC_045512.2	142	-25.57	2	16	10620	10641	15	80.00%
hsa-miR-6808-3p	NC_045512.2	148	-25.09	2	17	1453	1473	15	80.00%
hsa-miR-6849-3p	NC_045512.2	158	-24.11	2	17	28071	28091	15	80.00%
hsa-miR-6744-5p	NC_045512.2	152	-25.19	2	17	12806	12824	15	80.00%
hsa-miR-6512-3p	NC_045512.2	167	-20.3	2	21	21854	21876	20	80.00%
hsa-miR-3663-5p	NC_045512.2	143	-21.51	3	18	16288	16307	15	80.00%
hsa-miR-10526-3p	NC_045512.2	146	-21.52	2	17	25503	25521	15	80.00%
hsa-miR-122-5p	NC_045512.2	149	-20.6	3	21	27721	27743	20	80.00%
hsa-miR-219a-5p	NC_045512.2	150	-20.57	2	16	3237	3258	15	80.00%
hsa-miR-6134	NC_045512.2	142	-20.26	2	17	10025	10042	15	80.00%
hsa-miR-99a-5p	NC_045512.2	147	-24.52	2	20	28650	28672	20	80.00%
hsa-miR-4699-5p	NC_045512.2	151	-20.11	2	21	27675	27697	20	80.00%
hsa-miR-449c-3p	NC_045512.2	167	-21.82	2	22	25588	25609	20	80.00%
hsa-miR-1178-5p	NC_045512.2	149	-22.22	2	17	13331	13346	15	80.00%
hsa-miR-29a-3p	NC_045512.2	164	-22.72	2	17	19465	19486	15	80.00%
hsa-miR-29a-3p	NC_045512.2	152	-22.01	2	17	2060	2081	15	80.00%
hsa-miR-4529-5p	NC_045512.2	141	-22.36	2	17	647	666	15	80.00%
hsa-miR-4529-3p	NC_045512.2	152	-24.6	2	17	28495	28515	15	80.00%
hsa-miR-3654	NC_045512.2	160	-20.3	2	17	11928	11946	15	80.00%
hsa-miR-6131	NC_045512.2	146	-25.93	2	17	7708	7725	15	80.00%
hsa-miR-9902	NC_045512.2	160	-21.46	2	17	5175	5196	15	80.00%
hsa-miR-199b-3p	NC_045512.2	163	-24.98	2	21	3314	3336	20	80.00%
hsa-miR-107	NC_045512.2	165	-23.13	2	20	28717	28741	20	80.00%
hsa-miR-8085	NC_045512.2	146	-22.17	2	17	7805	7824	15	80.00%
hsa-miR-6754-3p	NC_045512.2	171	-29.46	2	21	5363	5385	20	80.00%
hsa-miR-3672	NC_045512.2	146	-21.81	2	22	23208	23230	21	80.95%
hsa-miR-371a-3p	NC_045512.2	168	-27.69	2	22	4170	4193	21	80.95%
hsa-miR-513b-3p	NC_045512.2	143	-21.18	2	21	1219	1242	21	80.95%
hsa-miR-138-5p	NC_045512.2	160	-21.73	2	21	19306	19329	21	80.95%
hsa-miR-4761-5p	NC_045512.2	169	-29.43	2	20	22979	23002	21	80.95%
hsa-miR-381-5p	NC_045512.2	158	-21.4	2	21	13801	13824	21	80.95%
hsa-miR-5683	NC_045512.2	154	-24.66	2	23	22623	22646	21	80.95%
hsa-miR-1910-5p	NC_045512.2	141	-26.07	2	20	13503	13526	21	80.95%
hsa-miR-191-5p	NC_045512.2	155	-28.6	3	22	21136	21160	21	80.95%
hsa-miR-519e-5p	NC_045512.2	141	-20.12	2	18	22561	22582	16	81.25%
hsa-miR-6715b-3p	NC_045512.2	144	-22.45	3	18	24852	24874	16	81.25%
hsa-miR-4682	NC_045512.2	165	-21.96	2	18	9977	9999	16	81.25%
hsa-miR-3129-5p	NC_045512.2	159	-20.03	2	17	23261	23283	16	81.25%
hsa-miR-6797-3p	NC_045512.2	154	-22.55	2	18	18308	18327	16	81.25%
hsa-miR-6863	NC_045512.2	158	-20.24	2	18	24494	24514	16	81.25%
hsa-miR-514a-5p	NC_045512.2	145	-24.12	2	18	10954	10976	16	81.25%
hsa-miR-4732-3p	NC_045512.2	140	-21.35	3	18	13165	13186	16	81.25%
hsa-miR-6884-5p	NC_045512.2	141	-25.1	2	18	27518	27539	16	81.25%
hsa-miR-3934-5p	NC_045512.2	143	-21.71	3	17	25652	25675	16	81.25%
hsa-miR-7156-5p	NC_045512.2	153	-24.56	2	18	28949	28971	16	81.25%
hsa-miR-4676-5p	NC_045512.2	147	-21.4	2	17	10993	11014	16	81.25%
hsa-miR-30e-3p	NC_045512.2	159	-20.17	2	17	16600	16622	16	81.25%
hsa-miR-4648	NC_045512.2	144	-21.02	3	18	20074	20094	16	81.25%
hsa-miR-6769a-5p	NC_045512.2	144	-24.88	3	18	23690	23711	16	81.25%
hsa-miR-6071	NC_045512.2	151	-26.09	2	17	519	538	16	81.25%
hsa-miR-377-5p	NC_045512.2	147	-20.51	2	17	12066	12088	16	81.25%
hsa-miR-6833-5p	NC_045512.2	159	-20.33	2	17	24364	24386	16	81.25%
hsa-miR-8055	NC_045512.2	151	-23.66	2	17	2619	2642	16	81.25%
hsa-miR-8080	NC_045512.2	163	-21.17	2	17	564	587	16	81.25%
hsa-miR-6837-3p	NC_045512.2	169	-24.16	2	18	7735	7757	16	81.25%
hsa-miR-4280	NC_045512.2	144	-20.67	3	19	12726	12745	16	81.25%
hsa-miR-3185	NC_045512.2	148	-23.98	3	18	7709	7732	16	81.25%
hsa-miR-1537-5p	NC_045512.2	148	-20.1	3	18	7045	7067	16	81.25%
hsa-miR-365b-5p	NC_045512.2	141	-21.01	2	18	2452	2473	16	81.25%
hsa-miR-6861-5p	NC_045512.2	145	-28.42	2	18	5684	5705	16	81.25%
hsa-miR-6827-5p	NC_045512.2	141	-30.1	2	18	834	855	16	81.25%
hsa-miR-1260b	NC_045512.2	141	-20.44	2	18	555	573	16	81.25%
hsa-miR-4468	NC_045512.2	147	-21.23	2	17	25663	25681	16	81.25%
hsa-miR-7843-3p	NC_045512.2	155	-20.03	2	17	24041	24063	16	81.25%
hsa-miR-1909-5p	NC_045512.2	151	-25.52	2	18	9212	9231	16	81.25%
hsa-miR-6086	NC_045512.2	143	-20.61	3	19	3163	3180	16	81.25%
hsa-miR-3159	NC_045512.2	141	-20.24	2	18	19024	19045	16	81.25%
hsa-miR-6736-5p	NC_045512.2	140	-20.44	2	13	28427	28447	11	81.82%
hsa-miR-4738-3p	NC_045512.2	148	-20.03	2	13	19674	19695	11	81.82%
hsa-miR-6766-5p	NC_045512.2	140	-21.3	2	13	14387	14410	11	81.82%
hsa-miR-490-3p	NC_045512.2	140	-20.75	2	13	22314	22335	11	81.82%
hsa-miR-4281	NC_045512.2	140	-23.55	2	13	21765	21782	11	81.82%
hsa-miR-3130-3p	NC_045512.2	152	-20.47	2	13	24214	24234	11	81.82%
hsa-miR-6871-3p	NC_045512.2	152	-24.65	2	13	12017	12038	11	81.82%
hsa-miR-6127	NC_045512.2	140	-23.06	2	13	25502	25520	11	81.82%
hsa-miR-664a-5p	NC_045512.2	140	-22.7	2	13	21582	21605	11	81.82%
hsa-miR-675-3p	NC_045512.2	160	-22.1	2	19	795	813	17	82.35%
hsa-miR-6868-3p	NC_045512.2	149	-26.37	3	20	10573	10592	17	82.35%
hsa-miR-7112-3p	NC_045512.2	166	-21.35	2	19	28902	28924	17	82.35%
hsa-miR-494-5p	NC_045512.2	156	-27.3	2	19	12065	12086	17	82.35%
hsa-miR-5047	NC_045512.2	174	-25.47	2	19	27919	27939	17	82.35%
hsa-miR-3942-3p	NC_045512.2	150	-21.16	2	19	19860	19880	17	82.35%
hsa-miR-203b-5p	NC_045512.2	166	-20.45	2	19	14406	14427	17	82.35%
hsa-miR-6507-3p	NC_045512.2	155	-20.08	3	20	29691	29712	17	82.35%
hsa-miR-6516-5p	NC_045512.2	143	-20.46	3	20	27919	27940	17	82.35%
hsa-miR-646	NC_045512.2	154	-23.57	2	18	9938	9956	17	82.35%
hsa-miR-4701-5p	NC_045512.2	152	-24.51	2	19	6154	6174	17	82.35%
hsa-miR-20b-3p	NC_045512.2	146	-22.59	2	19	4670	4689	17	82.35%
hsa-miR-3913-3p	NC_045512.2	144	-24.29	2	18	11674	11696	17	82.35%
hsa-miR-323a-5p	NC_045512.2	166	-26.9	2	19	17067	17088	17	82.35%
hsa-miR-5197-3p	NC_045512.2	158	-21	2	19	10510	10532	17	82.35%
hsa-miR-769-5p	NC_045512.2	140	-21.84	4	21	5831	5852	17	82.35%
hsa-miR-17-3p	NC_045512.2	152	-21.87	2	19	22468	22488	17	82.35%
hsa-miR-384	NC_045512.2	152	-20.15	2	19	29763	29781	17	82.35%
hsa-miR-6073	NC_045512.2	151	-22.32	2	17	27414	27435	17	82.35%
hsa-miR-6757-5p	NC_045512.2	140	-26.82	2	18	2440	2462	17	82.35%
hsa-miR-1539	NC_045512.2	164	-29.16	2	18	6348	6369	17	82.35%
hsa-miR-6810-3p	NC_045512.2	142	-22.3	2	19	28785	28807	17	82.35%
hsa-miR-5195-3p	NC_045512.2	144	-24.24	3	18	28327	28349	17	82.35%
hsa-miR-4684-3p	NC_045512.2	164	-24.59	2	18	8973	8995	17	82.35%
hsa-miR-4526	NC_045512.2	159	-31.28	3	20	12658	12679	17	82.35%
hsa-miR-6882-5p	NC_045512.2	166	-21.22	2	19	21705	21726	17	82.35%
hsa-miR-7702	NC_045512.2	156	-21.66	2	18	2988	3010	17	82.35%
hsa-miR-1911-3p	NC_045512.2	158	-23.16	2	19	28963	28982	17	82.35%
hsa-miR-147a	NC_045512.2	160	-21.4	2	19	19306	19324	17	82.35%
hsa-miR-6507-5p	NC_045512.2	140	-20.13	2	18	21902	21923	17	82.35%
hsa-miR-1909-5p	NC_045512.2	145	-21.89	3	20	13501	13520	17	82.35%
hsa-miR-877-3p	NC_045512.2	142	-21.36	2	19	28787	28807	17	82.35%
hsa-miR-3682-5p	NC_045512.2	151	-21.35	2	20	29633	29654	18	83.33%
hsa-miR-3155a	NC_045512.2	150	-26.09	3	20	29358	29379	18	83.33%
hsa-miR-6829-3p	NC_045512.2	145	-24.27	2	14	3457	3476	12	83.33%
hsa-miR-3692-3p	NC_045512.2	165	-22.42	2	20	4426	4448	18	83.33%
hsa-miR-7150	NC_045512.2	153	-21.65	2	14	24787	24804	12	83.33%
hsa-miR-4431	NC_045512.2	150	-20.56	3	21	22504	22524	18	83.33%
hsa-miR-6514-5p	NC_045512.2	165	-20.7	2	19	26875	26898	18	83.33%
hsa-miR-3142	NC_045512.2	157	-24.22	2	20	1583	1603	18	83.33%
hsa-miR-6068	NC_045512.2	141	-20.43	2	14	27058	27078	12	83.33%
hsa-miR-744-3p	NC_045512.2	143	-25.92	4	21	11795	11817	18	83.33%
hsa-miR-542-3p	NC_045512.2	175	-22.91	2	20	15522	15543	18	83.33%
hsa-miR-6839-5p	NC_045512.2	165	-23.88	2	20	26846	26866	18	83.33%
hsa-miR-514b-5p	NC_045512.2	160	-26.82	3	21	843	864	18	83.33%
hsa-miR-4469	NC_045512.2	157	-22.19	2	14	2478	2499	12	83.33%
hsa-miR-3926	NC_045512.2	163	-24.46	2	19	11511	11531	18	83.33%
hsa-miR-520f-5p	NC_045512.2	141	-21.67	2	14	1467	1488	12	83.33%
hsa-miR-1181	NC_045512.2	145	-32.63	2	14	28549	28569	12	83.33%
hsa-miR-5582-5p	NC_045512.2	163	-22.05	2	20	1512	1530	18	83.33%
hsa-miR-3908	NC_045512.2	163	-20.98	2	20	26798	26817	18	83.33%
hsa-miR-5590-5p	NC_045512.2	161	-20.09	2	20	11420	11439	18	83.33%
hsa-miR-298	NC_045512.2	154	-23.82	3	21	27485	27507	18	83.33%
hsa-miR-8080	NC_045512.2	154	-26.23	3	20	27986	28009	18	83.33%
hsa-miR-573	NC_045512.2	164	-26.12	2	20	25999	26020	18	83.33%
hsa-miR-143-3p	NC_045512.2	169	-24.16	2	19	27193	27214	18	83.33%
hsa-miR-8082	NC_045512.2	147	-20.5	2	20	23971	23992	18	83.33%
hsa-miR-3663-5p	NC_045512.2	142	-23.51	3	15	29529	29549	12	83.33%
hsa-miR-548q	NC_045512.2	157	-23.91	2	19	12524	12546	18	83.33%
hsa-miR-4321	NC_045512.2	142	-26.87	3	15	28420	28440	12	83.33%
hsa-miR-3120-5p	NC_045512.2	147	-25.78	2	20	4279	4299	18	83.33%
hsa-miR-6811-3p	NC_045512.2	145	-20.06	2	14	23193	23213	12	83.33%
hsa-miR-4802-3p	NC_045512.2	147	-20.02	2	20	7752	7774	18	83.33%
hsa-miR-3154	NC_045512.2	175	-30.09	2	20	17119	17140	18	83.33%
hsa-miR-12117	NC_045512.2	141	-20.44	2	19	16406	16426	18	83.33%
hsa-miR-6861-5p	NC_045512.2	145	-23.68	2	14	4236	4257	12	83.33%
hsa-miR-514a-3p	NC_045512.2	163	-23.36	2	20	2503	2523	18	83.33%
hsa-miR-3137	NC_045512.2	141	-23.39	2	19	29187	29211	18	83.33%
hsa-miR-6715b-5p	NC_045512.2	144	-20.98	3	20	1511	1531	18	83.33%
hsa-miR-7113-3p	NC_045512.2	150	-25.66	3	21	6351	6372	18	83.33%
hsa-miR-432-5p	NC_045512.2	145	-22	2	14	6102	6124	12	83.33%
hsa-miR-8057	NC_045512.2	145	-21.63	2	19	5352	5373	18	83.33%
hsa-miR-6752-5p	NC_045512.2	141	-23.08	2	14	6178	6199	12	83.33%
hsa-miR-451b	NC_045512.2	175	-23.31	2	20	28913	28934	18	83.33%
hsa-miR-218-2-3p	NC_045512.2	145	-21.64	2	14	15297	15318	12	83.33%
hsa-miR-6516-5p	NC_045512.2	146	-24.22	2	21	16602	16622	19	84.21%
hsa-miR-6806-3p	NC_045512.2	169	-25.04	2	21	24606	24625	19	84.21%
hsa-miR-7109-5p	NC_045512.2	143	-29.9	2	20	11739	11760	19	84.21%
hsa-miR-148b-3p	NC_045512.2	156	-21.79	2	21	19081	19102	19	84.21%
hsa-miR-4520-3p	NC_045512.2	164	-21.67	2	19	10149	10172	19	84.21%
hsa-miR-8057	NC_045512.2	143	-25.13	2	20	12450	12471	19	84.21%
hsa-miR-6834-5p	NC_045512.2	154	-30.56	2	20	19008	19029	19	84.21%
hsa-miR-6793-3p	NC_045512.2	148	-20.58	2	14	16227	16247	13	84.62%
hsa-miR-4499	NC_045512.2	143	-24.14	3	16	24712	24728	13	84.62%
hsa-miR-6852-3p	NC_045512.2	147	-22.77	2	13	6344	6362	13	84.62%
hsa-miR-874-3p	NC_045512.2	154	-21.02	2	15	22783	22804	13	84.62%
hsa-miR-4291	NC_045512.2	152	-21.43	2	15	17563	17577	13	84.62%
hsa-miR-3911	NC_045512.2	143	-24.35	3	16	23282	23303	13	84.62%
hsa-miR-3689f	NC_045512.2	150	-24.11	2	15	8868	8889	13	84.62%
hsa-miR-3177-5p	NC_045512.2	152	-21.92	2	14	13144	13167	13	84.62%
hsa-miR-4468	NC_045512.2	158	-20.14	2	15	17127	17144	13	84.62%
hsa-miR-505-5p	NC_045512.2	146	-25.56	2	15	4775	4796	13	84.62%
hsa-miR-617	NC_045512.2	148	-27.87	2	21	1055	1077	20	85.00%
hsa-miR-30d-3p	NC_045512.2	175	-24.23	2	21	16600	16622	20	85.00%
hsa-miR-4520-2-3p	NC_045512.2	169	-22.84	2	20	10150	10173	20	85.00%
hsa-miR-103a-3p	NC_045512.2	157	-20.25	2	16	13075	13096	14	85.71%
hsa-miR-1915-5p	NC_045512.2	159	-22.88	2	16	8164	8185	14	85.71%
hsa-miR-3918	NC_045512.2	163	-26.69	2	16	826	846	14	85.71%
hsa-miR-8075	NC_045512.2	145	-30.03	2	15	14770	14794	14	85.71%
hsa-miR-624-5p	NC_045512.2	159	-23.88	2	16	12857	12878	14	85.71%
hsa-miR-518c-5p	NC_045512.2	144	-21.3	3	17	3028	3050	14	85.71%
hsa-miR-4766-5p	NC_045512.2	157	-20.89	2	15	26804	26825	14	85.71%
hsa-miR-10525-3p	NC_045512.2	151	-21.26	2	16	493	513	14	85.71%
hsa-miR-107	NC_045512.2	157	-20.25	2	16	13075	13096	14	85.71%
hsa-miR-383-3p	NC_045512.2	152	-21.3	2	15	29497	29517	15	86.67%
hsa-miR-4330	NC_045512.2	158	-26.05	2	17	12306	12323	15	86.67%
hsa-miR-516a-5p	NC_045512.2	148	-25.12	2	17	4933	4955	15	86.67%
hsa-miR-4701-5p	NC_045512.2	158	-22.19	2	16	645	667	15	86.67%
hsa-miR-4490	NC_045512.2	162	-20.55	2	17	9292	9312	15	86.67%
hsa-miR-548b-3p	NC_045512.2	153	-20.07	3	18	9984	10005	15	86.67%
hsa-miR-6777-3p	NC_045512.2	153	-27.41	3	18	11372	11391	15	86.67%
hsa-miR-6511a-3p	NC_045512.2	143	-26.07	3	17	5362	5384	15	86.67%
hsa-miR-1246	NC_045512.2	144	-22.58	2	17	25790	25808	15	86.67%
hsa-miR-4652-3p	NC_045512.2	156	-20.61	2	17	16111	16132	15	86.67%
hsa-miR-410-5p	NC_045512.2	158	-21.83	2	16	5528	5549	15	86.67%
hsa-miR-219a-1-3p	NC_045512.2	164	-20.76	2	17	29505	29526	15	86.67%
hsa-miR-6134	NC_045512.2	145	-24.94	3	18	4323	4341	15	86.67%
hsa-miR-1178-5p	NC_045512.2	157	-27.1	2	17	14560	14575	15	86.67%
hsa-miR-6875-5p	NC_045512.2	158	-25.04	2	17	575	594	15	86.67%
hsa-miR-627-3p	NC_045512.2	146	-21.34	3	19	19393	19412	16	87.50%
hsa-miR-6715a-3p	NC_045512.2	163	-21.86	2	17	24852	24873	16	87.50%
hsa-miR-2277-3p	NC_045512.2	146	-29.89	3	19	12021	12041	16	87.50%
hsa-miR-770-5p	NC_045512.2	163	-26.88	2	17	17074	17097	16	87.50%
hsa-miR-4521	NC_045512.2	161	-26.57	2	18	18496	18517	16	87.50%
hsa-miR-1226-3p	NC_045512.2	167	-29.35	2	18	5362	5382	16	87.50%
hsa-miR-4524b-5p	NC_045512.2	150	-26.46	3	19	2619	2639	16	87.50%
hsa-miR-6072	NC_045512.2	157	-22.38	2	18	28068	28087	16	87.50%
hsa-miR-4782-3p	NC_045512.2	143	-21.12	4	20	12309	12330	16	87.50%
hsa-miR-1910-3p	NC_045512.2	154	-20.33	3	19	4052	4071	16	87.50%
hsa-miR-145-5p	NC_045512.2	169	-21.21	2	18	22789	22811	16	87.50%
hsa-miR-628-3p	NC_045512.2	153	-28.51	2	18	4061	4081	16	87.50%
hsa-miR-4711-5p	NC_045512.2	140	-24.55	3	19	10135	10156	16	87.50%
hsa-miR-1299	NC_045512.2	147	-20.1	3	17	27136	27159	16	87.50%
hsa-miR-4502	NC_045512.2	165	-29.82	2	18	3696	3717	16	87.50%
hsa-miR-1307-3p	NC_045512.2	150	-33.56	2	19	29727	29748	17	88.24%
hsa-miR-4673	NC_045512.2	146	-21.02	2	11	19257	19278	9	88.89%
hsa-miR-3934-3p	NC_045512.2	146	-20.42	2	11	18632	18653	9	88.89%
hsa-miR-8054	NC_045512.2	149	-21.01	2	20	7762	7781	18	88.89%
hsa-miR-7851-3p	NC_045512.2	146	-20.89	2	11	5	26	9	88.89%
hsa-miR-12129	NC_045512.2	173	-25.48	2	20	28095	28115	18	88.89%
hsa-miR-3914	NC_045512.2	179	-23.05	2	20	4776	4797	18	88.89%
hsa-miR-10525-3p	NC_045512.2	146	-23.45	2	19	11858	11879	18	88.89%
hsa-miR-128-2-5p	NC_045512.2	146	-21.23	2	11	28379	28401	9	88.89%
hsa-miR-4732-3p	NC_045512.2	151	-21.55	2	12	4244	4264	10	90.00%
hsa-miR-7974	NC_045512.2	141	-20.28	2	11	19080	19104	10	90.00%
hsa-miR-3939	NC_045512.2	151	-22.44	2	12	26817	26838	10	90.00%
hsa-miR-7845-5p	NC_045512.2	151	-23.85	2	12	264	284	10	90.00%
hsa-miR-6790-5p	NC_045512.2	151	-22.81	2	12	27721	27743	10	90.00%
hsa-miR-1238-5p	NC_045512.2	144	-21.71	2	13	28425	28447	11	90.91%
hsa-miR-3928-3p	NC_045512.2	144	-21.97	2	13	612	633	11	90.91%
hsa-miR-4519	NC_045512.2	144	-23.69	2	13	26358	26375	11	90.91%
hsa-miR-11401	NC_045512.2	152	-21.21	2	13	29087	29106	11	90.91%
hsa-miR-4308	NC_045512.2	152	-20.36	2	13	17065	17082	11	90.91%
hsa-miR-5196-3p	NC_045512.2	156	-20.69	2	13	3037	3057	11	90.91%
hsa-miR-380-5p	NC_045512.2	156	-21.06	2	13	24402	24423	11	90.91%
hsa-miR-6799-3p	NC_045512.2	144	-21.54	2	13	12013	12035	11	90.91%
hsa-miR-7845-5p	NC_045512.2	156	-22.78	2	13	573	593	11	90.91%
hsa-miR-7706	NC_045512.2	146	-20.65	2	12	25548	25572	11	90.91%
hsa-miR-564	NC_045512.2	142	-21.87	3	15	13490	13508	12	91.67%
hsa-miR-1204	NC_045512.2	151	-20.34	2	13	29722	29743	12	91.67%
hsa-miR-539-5p	NC_045512.2	161	-24.2	2	14	29464	29485	12	91.67%
hsa-miR-6835-5p	NC_045512.2	149	-21.23	2	14	3024	3045	12	91.67%
hsa-miR-519d-5p	NC_045512.2	157	-24.38	2	14	1464	1488	12	91.67%
hsa-miR-3120-3p	NC_045512.2	141	-20.4	3	16	4773	4792	13	92.31%
hsa-miR-5011-3p	NC_045512.2	166	-22.73	2	15	12238	12259	13	92.31%
hsa-miR-6881-5p	NC_045512.2	141	-21.65	3	16	15917	15937	13	92.31%
hsa-miR-187-5p	NC_045512.2	154	-29.62	2	15	2872	2893	13	92.31%
hsa-miR-938	NC_045512.2	162	-20.4	2	15	12643	12664	13	92.31%
hsa-miR-188-3p	NC_045512.2	141	-23.54	3	16	583	602	13	92.31%
hsa-miR-3650	NC_045512.2	166	-25.37	2	15	12907	12925	13	92.31%
hsa-miR-4323	NC_045512.2	161	-24.46	2	15	16231	16249	14	92.86%
hsa-miR-3675-3p	NC_045512.2	156	-22.92	3	17	2177	2198	14	92.86%
hsa-miR-4786-3p	NC_045512.2	161	-25.31	2	15	24040	24062	14	92.86%
hsa-miR-4455	NC_045512.2	166	-23.93	2	16	6180	6197	15	93.33%
hsa-miR-8066	NC_045512.2	181	-29.62	2	20	28693	28712	18	94.44%
