# Supplementary material for: Identification of Novel SARS-CoV-2 Drug Targets by Host MicroRNAs and Transcription Factors Co-regulatory Interaction Network Analysis
Source: Front Genet. 2020 Oct 14;11:571274. doi: 10.3389/fgene.2020.571274 (PMC7591747; doi:10.3389/fgene.2020.571274)
Supplement: TABLE S7 — miRNA identification in SARS-CoV, influenza, and measles from miRtarP. [file Table_7.xlsx]

## Sheet: DEscription
Sheet1	miRNA targets in Influenza
Sheet2	miRNA targets in SARS-related viruses
Sheet3	miRNA targets in Measels

## Sheet: Influenza
virus	miRNA	miRNA_seq	target_position	position	energy	pvalue	matched_base	first_match	target_name	target_name_protein	site accessibility
Influenza A virus	hsa-mir-6788-3p	UUCGCCACUUCCCUCCCUGCAG	NC_007369.1_cds_NIGSP-NYS-00392.NPp1_1	1377	-31.1	3.6e-05	16	1	NP	nucleocapsid protein	0.58
Influenza A virus	hsa-mir-6828-5p	AGGAAGCAAGAGAACCCUGUGG	NC_026424.1_cds_YP_009118473.1_1	1958	-25.5	0.0012	16	5	PA	polymerase PA	0.95
Influenza A virus	hsa-mir-194-5p	UGUAACAGCAACUCCAUGUGGA	NC_002021.1_cds_NP_040985.1_1	1951	-27.1	0.000246	18	5	PB1	polymerase PB1	0.67
Influenza A virus	hsa-mir-6736-5p	CUGGGUGAGGGCAUCUGUGGU	NC_007380.1_cds_YP_308870.1_2	78	-25.7	0.001083	17	3	NS1	nonstructural protein 1	0.81
Influenza A virus	hsa-mir-299-5p	UGGUUUACCGUCCCACAUACAU	NC_007375.1_cds_YP_308851.1_1	1311	-27.3	0.000235	12	1	PB1	PB1 polymerase subunit	0.94
Influenza A virus	hsa-mir-1269a	CUGGACUGAGCCGUGCUACUGG	NC_007362.1_cds_YP_308669.1_1	285	-31.8	2e-05	17	1	HA	hemagglutinin	0.57
Influenza A virus	hsa-mir-504-5p	AGACCCUGGUCUGCACUCUAUC	NC_026426.1_cds_YP_009118476.1_1	1341	-27.8	0.00025	17	6	NP	nucleocapsid protein	0.86
Influenza A virus	hsa-mir-8089	CCUGGGGACAGGGGAUUGGGGCAG	NC_007358.1_cds_YP_308665.1_1	1319	-27.4	0.001551	14	9	PB1	polymerase	0.82
Influenza A virus	hsa-mir-6875-3p	AUUCUUCCUGCCCUGGCUCCAU	NC_026425.1_cds_YP_009118475.1_1	922	-26.1	0.00086	14	2	HA	hemagglutinin	0.93
Influenza A virus	hsa-mir-99b-3p	CAAGCUCGUGUCUGUGGGUCCG	NC_007357.1_cds_YP_308664.1_1	821	-29.6	9.8e-05	14	8	PB2	polymerase	0.94
Influenza A virus	hsa-mir-6510-3p	CACCGACUCUGUCUCCUGCAG	NC_007375.1_cds_YP_308851.1_1	2115	-26.7	0.000472	14	3	PB1	PB1 polymerase subunit	0.66
Influenza A virus	hsa-let-7d-3p	CUAUACGACCUGCUGCCUUUCU	NC_026423.1_cds_YP_009118471.1_1	1854	-25.9	0.000681	16	2	PB1	polymerase PB1	0.86
Influenza A virus	hsa-mir-6877-3p	CAGCCUCUGCCCUUGGCCUCC	NC_007367.1_cds_NIGSP-NYS-00392.MPp1_2	593	-26.2	0.000925	12	3	M1	matrix protein 1	0.33
Influenza A virus	hsa-mir-487b-5p	GUGGUUAUCCCUGUCCUGUUCG	NC_007374.1_cds_YP_308850.1_1	1104	-25.1	0.001526	17	2	HA	hemagglutinin	0.94
Influenza A virus	hsa-mir-6777-3p	UCCACUCUCCUGGCCCCCAG	NC_002023.1_cds_NP_040987.1_1	515	-26.6	0.000565	11	8	PB2	polymerase PB2	0.91
Influenza A virus	hsa-mir-4722-3p	ACCUGCCAGCACCUCCCUGCAG	NC_002019.1_cds_NP_040982.1_1	528	-26	0.001548	16	3	NP	nucleoprotein	0.88
Influenza A virus	hsa-mir-572	GUCCGCUCGGCGGUGGCCCA	NC_026422.1_cds_YP_009118470.1_1	1870	-29.9	7.2e-05	14	2	PB2	polymerase PB2	0.97
Influenza A virus	hsa-mir-4487	AGAGCUGGCUGAAGGGCAG	NC_026426.1_cds_YP_009118476.1_1	918	-25.8	0.000385	15	1	NP	nucleocapsid protein	0.76
Influenza A virus	hsa-mir-664a-3p	UAUUCAUUUAUCCCCAGCCUACA	NC_004909.1_cds_NP_859038.1_1	321	-28.2	0.000116	16	2	na	neuraminidase	0.89
Influenza A virus	hsa-mir-615-3p	UCCGAGCCUGGGUCUCCCUCUU	NC_007362.1_cds_YP_308669.1_1	1068	-28.8	0.000234	14	2	HA	hemagglutinin	0.97
Influenza A virus	hsa-mir-583	CAAAGAGGAAGGUCCCAUUAC	NC_007366.1_cds_NIGSP-NYS-00392.HAp1_1	296	-27.3	0.000132	16	3	HA	hemagglutinin	0.87
Influenza A virus	hsa-mir-6887-3p	UCCCCUCCACUUUCCUCCUAG	NC_004905.2_cds_YP_581749.1_1	1166	-25.7	0.000917	14	4	np	nucleoprotein	0.78
Influenza A virus	hsa-mir-3939	UACGCGCAGACCACAGGAUGUC	NC_007361.1_cds_YP_308668.1_1	997	-25.1	0.001891	16	4	nan	neuraminidase	0.48
Influenza A virus	hsa-mir-6786-3p	UGACGCCCCUUCUGAUUCUGCCU	NC_026434.1_cds_YP_009118627.1_1	1268	-27.1	0.000677	17	4	nan	neuraminidase	0.35
Influenza A virus	hsa-mir-1249-5p	AGGAGGGAGGAGAUGGGCCAAGUU	NC_007377.1_cds_YP_308854.1_2	651	-27.4	0.000991	15	2	M1	membrane protein M1	0.28
Influenza A virus	hsa-mir-4526	GCUGACAGCAGGGCUGGCCGCU	NC_026422.1_cds_YP_009118470.1_1	708	-26	0.001647	14	1	PB2	polymerase PB2	0.76
Influenza A virus	hsa-mir-640	AUGAUCCAGGAACCUGCCUCU	NC_004906.1_cds_NP_859034.1_2	136	-26.2	0.00053	14	6	NS1	nonstructural protein 1	0.57
Influenza A virus	hsa-mir-1910-5p	CCAGUCCUGUGCCUGCCGCCU	NC_007360.1_cds_YP_308667.1_1	538	-26.9	0.000639	14	5	NP	nucleocapsid protein	0.6
Influenza A virus	hsa-mir-4776-3p	CUUGCCAUCCUGGUCCACUGCAU	NC_004908.1_cds_NP_859037.1_1	229	-25.5	0.001866	14	2	ha	Hemagglutinin	0.67
Influenza A virus	hsa-mir-210-5p	AGCCCCUGCCCACCGCACACUG	NC_026436.1_cds_YP_009118629.1_1	538	-27.7	0.000594	17	1	NP	nucleocapsid protein	0.63
Influenza A virus	hsa-mir-2681-5p	GUUUUACCACCUCCAGGAGACU	NC_026433.1_cds_YP_009118626.1_1	1632	-26.2	0.000601	13	10	HA	hemagglutinin	0.29
Influenza A virus	hsa-mir-3173-5p	UGCCCUGCCUGUUUUCUCCUUU	NC_004907.1_cds_NP_859036.1_2	479	-25.5	0.000923	14	1	M1	matrix protein 1	0.96
Influenza A virus	hsa-mir-3194-5p	GGCCAGCCACCAGGAGGGCUG	NC_002018.1_cds_NP_040981.1_1	513	-25.3	0.002187	11	1	nan	neuraminidase	0.13
Influenza A virus	hsa-mir-6848-5p	UGGGGGCUGGGAUGGGCCAUGGU	NC_007358.1_cds_YP_308665.1_1	1938	-31.9	5.9e-05	17	5	PB1	polymerase	0.5
Influenza A virus	hsa-mir-26b-3p	CCUGUUCUCCAUUACUUGGCUC	NC_007377.1_cds_YP_308854.1_2	204	-26.2	0.000497	15	4	M1	membrane protein M1	0.11
Influenza A virus	hsa-mir-3925-5p	AAGAGAACUGAAAGUGGAGCCU	NC_026422.1_cds_YP_009118470.1_1	978	-25.3	0.000954	14	9	PB2	polymerase PB2	0.84
Influenza A virus	hsa-mir-4521	GCUAAGGAAGUCCUGUGCUCAG	NC_004908.1_cds_NP_859037.1_1	1054	-25	0.001455	17	1	ha	Hemagglutinin	0.41
Influenza A virus	hsa-mir-6752-3p	UCCCUGCCCCCAUACUCCCAG	NC_007378.1_cds_YP_308855.1_1	514	-26.2	0.000988	11	3	PB2	polymerase PB2	0.97
Influenza A virus	hsa-mir-330-5p	UCUCUGGGCCUGUGUCUUAGGC	NC_002021.1_cds_NP_040985.1_1	1771	-30.3	4.8e-05	15	5	PB1	polymerase PB1	0.87
Influenza A virus	hsa-mir-5008-5p	UGAGGCCCUUGGGGCACAGUGG	NC_007381.1_cds_YP_308871.1_1	1049	-27.9	0.000434	17	2	NP	nucleoprotein	0.56
Influenza A virus	hsa-mir-6716-3p	UCCGAACUCUCCAUUCCUCUGC	NC_002016.1_cds_NP_040978.1_2	598	-27.3	0.000336	16	5	M1	matrix protein 1	0.7
Influenza A virus	hsa-mir-6810-5p	AUGGGGACAGGGAUCAGCAUGGC	NC_026438.1_cds_YP_009118631.1_1	449	-30.6	7.3e-05	17	4	PB2	polymerase PB2	0.88
Influenza A virus	hsa-mir-4647	GAAGAUGGUGCUGUGCUGAGGAA	NC_026436.1_cds_YP_009118629.1_1	773	-26.6	0.000647	18	3	NP	nucleocapsid protein	0.87
Influenza A virus	hsa-mir-6867-5p	UGUGUGUGUAGAGGAAGAAGGGA	NC_004912.1_cds_NP_859041.1_1	2124	-29.1	0.000113	18	1	pa	polymerase PA	0.38
Influenza A virus	hsa-mir-6510-3p	CACCGACUCUGUCUCCUGCAG	NC_007357.1_cds_YP_308664.1_1	2180	-26.8	0.000439	16	1	PB2	polymerase	0.91
Influenza A virus	hsa-mir-6880-3p	CCGCCUUCUCUCCUCCCCCAG	NC_002022.1_cds_NP_040986.1_1	1475	-29.8	9.1e-05	13	2	PA	polymerase PA	0.96
Influenza A virus	hsa-mir-4726-3p	ACCCAGGUUCCCUCUGGCCGCA	NC_007366.1_cds_NIGSP-NYS-00392.HAp1_1	1071	-25.5	0.002512	16	1	HA	hemagglutinin	0.89
Influenza A virus	hsa-mir-4799-3p	ACUGGCAUGCUGCAUUUAUAUA	NC_004908.1_cds_NP_859037.1_1	1293	-26.3	0.000233	18	1	ha	Hemagglutinin	0.74
Influenza A virus	hsa-mir-4797-3p	UCUCAGUAAGUGGCACUCUGU	NC_026431.1_cds_YP_009118623.1_2	438	-25.3	0.000759	15	3	M1	matrix protein 1	0.66
Influenza A virus	hsa-mir-6858-3p	CAGCCAGCCCCUGCUCACCCCU	NC_007358.1_cds_YP_308665.1_1	1372	-29.9	0.00014	16	2	PB1	polymerase	0.78
Influenza A virus	hsa-mir-4526	GCUGACAGCAGGGCUGGCCGCU	NC_002021.1_cds_NP_040985.1_1	403	-30.6	7.1e-05	17	1	PB1	polymerase PB1	0.9
Influenza A virus	hsa-mir-3940-5p	GUGGGUUGGGGCGGGCUCUG	NC_007378.1_cds_YP_308855.1_1	1866	-28.3	0.000164	14	1	PB2	polymerase PB2	0.9
Influenza A virus	hsa-mir-6825-5p	UGGGGAGGUGUGGAGUCAGCAU	NC_002016.1_cds_NP_040978.1_2	462	-29.5	0.000109	15	7	M1	matrix protein 1	0.45
Influenza A virus	hsa-mir-6838-5p	AAGCAGCAGUGGCAAGACUCCU	NC_026436.1_cds_YP_009118629.1_1	989	-29.4	7.2e-05	16	3	NP	nucleocapsid protein	0.94
Influenza A virus	hsa-mir-4498	UGGGCUGGCAGGGCAAGUGCUG	NC_002018.1_cds_NP_040981.1_1	433	-30.8	4.9e-05	15	4	nan	neuraminidase	0.57
Influenza A virus	hsa-mir-2682-5p	CAGGCAGUGACUGUUCAGACGUC	NC_004905.2_cds_YP_581749.1_1	913	-26.9	0.000643	18	2	np	nucleoprotein	0.71
Influenza A virus	hsa-mir-486-3p	CGGGGCAGCUCAGUACAGGAU	NC_026438.1_cds_YP_009118631.1_1	1859	-30.8	2.6e-05	15	2	PB2	polymerase PB2	0.97
Influenza A virus	hsa-mir-92a-1-5p	AGGUUGGGAUCGGUUGCAAUGCU	NC_026436.1_cds_YP_009118629.1_1	467	-25.9	0.001188	15	4	NP	nucleocapsid protein	0.96
Influenza A virus	hsa-mir-4731-5p	UGCUGGGGGCCACAUGAGUGUG	NC_007360.1_cds_YP_308667.1_1	805	-25.8	0.001473	13	2	NP	nucleocapsid protein	0.19
Influenza A virus	hsa-mir-3913-3p	AGACAUCAAGAUCAGUCCCAAA	NC_007361.1_cds_YP_308668.1_1	52	-25.8	0.000558	15	2	nan	neuraminidase	0.97
Influenza A virus	hsa-mir-6717-5p	AGGCGAUGUGGGGAUGUAGAGA	NC_007380.1_cds_YP_308869.1_1	109	-26.8	0.000579	19	1	NEP	nonstructural protein 2	0.74
Influenza A virus	hsa-mir-6812-5p	AUGGGGUGAGAUGGGGAGGAGCAGC	NC_026423.1_cds_YP_009118471.1_1	281	-27.6	0.001448	15	4	PB1	polymerase PB1	0.87
Influenza A virus	hsa-mir-4649-3p	UCUGAGGCCUGCCUCUCCCCA	NC_026437.1_cds_YP_009121769.1_2	454	-27.5	0.000411	11	6	PA-X	PA-X protein	0.96
Influenza A virus	hsa-mir-4664-5p	UGGGGUGCCCACUCCGCAAGUU	NC_007372.1_cds_NIGSP-NYS-00392.PB1p1_1	180	-29.6	0.000112	14	1	PB1	polymerase PB1	0.95
Influenza A virus	hsa-mir-1304-3p	UCUCACUGUAGCCUCGAACCCC	NC_007376.1_cds_YP_006495803.1_2	712	-25	0.002206	15	1	PA-X	PA-X protein	0.97
Influenza A virus	hsa-mir-4490	UCUGGUAAGAGAUUUGGGCAUA	NC_004912.1_cds_NP_859041.1_1	307	-28.2	8.6e-05	17	1	pa	polymerase PA	0.97
Influenza A virus	hsa-mir-1910-5p	CCAGUCCUGUGCCUGCCGCCU	NC_007376.1_cds_YP_308852.1_1	1900	-26.6	0.000788	15	3	PA	polymerase PA	0.17
Influenza A virus	hsa-mir-939-3p	CCCUGGGCCUCUGCUCCCCAG	NC_007376.1_cds_YP_308852.1_1	545	-30.4	7.3e-05	15	1	PA	polymerase PA	0.88
Influenza A virus	hsa-mir-3130-5p	UACCCAGUCUCCGGUGCAGCC	NC_007371.1_cds_NIGSP-NYS-00392.PAp1_1	718	-26.9	0.000527	14	7	PA	polymerase PA	0.96
Influenza A virus	hsa-mir-331-5p	CUAGGUAUGGUCCCAGGGAUCC	NC_004911.1_cds_NP_859040.1_1	202	-26.8	0.000641	16	2	pb1	polymerase Pb1	0.87
Influenza A virus	hsa-mir-1283	UCUACAAAGGAAAGCGCUUUCU	NC_007375.1_cds_YP_308851.1_1	267	-25.7	0.000471	18	1	PB1	PB1 polymerase subunit	0.95
Influenza A virus	hsa-mir-331-3p	GCCCCUGGGCCUAUCCUAGAA	NC_007360.1_cds_YP_308667.1_1	1363	-25.8	0.000943	14	1	NP	nucleocapsid protein	0.86
Influenza A virus	hsa-mir-874-3p	CUGCCCUGGCCCGAGGGACCGA	NC_004910.1_cds_NP_859039.1_1	1609	-25.7	0.003072	14	1	pb2	polymerase Pb2	0.94
Influenza A virus	hsa-mir-3616-3p	CGAGGGCAUUUCAUGAUGCAGGC	NC_007370.1_cds_NIGSP-NYS-00392.NSp1_2	303	-29.4	9.5e-05	15	4	NS1	nonstructural protein 1	0.96
Influenza A virus	hsa-mir-6858-5p	GUGAGGAGGGGCUGGCAGGGAC	NC_026424.1_cds_YP_009118473.1_1	2118	-25.5	0.002562	16	1	PA	polymerase PA	0.49
Influenza A virus	hsa-let-7i-3p	CUGCGCAAGCUACUGCCUUGCU	NC_007368.1_cds_NIGSP-NYS-00392.NAp1_1	991	-26.3	0.000643	17	1	nan	neuraminidase	0.82
Influenza A virus	hsa-mir-5001-3p	UUCUGCCUCUGUCCAGGUCCUU	NC_002019.1_cds_NP_040982.1_1	1157	-26.8	0.000547	18	1	NP	nucleoprotein	0.54
Influenza A virus	hsa-mir-654-5p	UGGUGGGCCGCAGAACAUGUGC	NC_004908.1_cds_NP_859037.1_1	448	-25.2	0.001977	16	2	ha	Hemagglutinin	0.86
Influenza A virus	hsa-mir-933	UGUGCGCAGGGAGACCUCUCCC	NC_002022.1_cds_NP_040986.1_1	817	-25.3	0.002633	14	1	PA	polymerase PA	0.93
Influenza A virus	hsa-mir-6822-3p	AGGCUCUAACUGGCUUUCCCUGCA	NC_002020.1_cds_NP_040984.1_2	177	-28.1	0.000397	16	3	NS1	nonstructural protein 1	0.2
Influenza A virus	hsa-mir-504-5p	AGACCCUGGUCUGCACUCUAUC	NC_026432.1_cds_YP_009118625.1_2	349	-25.3	0.00149	15	2	NS1	nonstructural protein 1	0.94
Influenza A virus	hsa-mir-381-5p	AGCGAGGUUGCCCUUUGUAUAU	NC_026438.1_cds_YP_009118631.1_1	1030	-28.5	8.4e-05	15	2	PB2	polymerase PB2	0.71
Influenza A virus	hsa-mir-6794-5p	CAGGGGGACUGGGGGUGAGC	NC_004907.1_cds_NP_859036.1_2	662	-27.7	0.000287	16	1	M1	matrix protein 1	0.66
Influenza A virus	hsa-mir-2113	AUUUGUGCUUGGCUCUGUCAC	NC_007371.1_cds_NIGSP-NYS-00392.PAp1_1	1357	-25.4	0.000527	16	4	PA	polymerase PA	0.9
Influenza A virus	hsa-mir-4518	GCUCAGGGAUGAUAACUGUGCUGAGA	NC_007372.1_cds_NIGSP-NYS-00392.PB1p1_1	995	-25	0.005061	16	1	PB1	polymerase PB1	0.87
Influenza A virus	hsa-mir-6805-3p	UUGCUCUGCUCCCCCGCCCCCAG	NC_026426.1_cds_YP_009118476.1_1	1377	-31.1	0.000103	15	4	NP	nucleocapsid protein	0.68
Influenza A virus	hsa-mir-6743-3p	AGCCGCUCUUCUCCCUGCCCACA	NC_007359.1_cds_YP_308666.1_1	1101	-25.8	0.002449	13	10	PA	polymerase	0.95
Influenza A virus	hsa-mir-7114-5p	UCUGUGGAGUGGGGUGCCUGU	NC_004908.1_cds_NP_859037.1_1	76	-27.5	0.000329	16	1	ha	Hemagglutinin	0.7
Influenza A virus	hsa-mir-6756-5p	AGGGUGGGGCUGGAGGUGGGGCU	NC_007378.1_cds_YP_308855.1_1	1859	-33.6	2.6e-05	15	3	PB2	polymerase PB2	0.9
Influenza A virus	hsa-mir-3064-5p	UCUGGCUGUUGUGGUGUGCAA	NC_007376.1_cds_YP_006495803.1_2	282	-30.6	1.6e-05	17	4	PA-X	PA-X protein	0.88
Influenza A virus	hsa-mir-1295b-5p	CACCCAGAUCUGCGGCCUAAU	NC_026422.1_cds_YP_009118470.1_1	447	-28.7	8.8e-05	16	1	PB2	polymerase PB2	0.46
Influenza A virus	hsa-mir-4769-5p	GGUGGGAUGGAGAGAAGGUAUGAG	NC_026424.1_cds_YP_009118473.1_1	1751	-25.5	0.002491	16	1	PA	polymerase PA	0.95
Influenza A virus	hsa-mir-3190-5p	UCUGGCCAGCUACGUCCCCA	NC_007374.1_cds_YP_308850.1_1	1029	-29	7.8e-05	17	1	HA	hemagglutinin	0.97
Influenza A virus	hsa-mir-3972	CUGCCAGCCCCGUUCCAGGGCA	NC_002016.1_cds_NP_040978.1_2	401	-29.5	0.000173	10	5	M1	matrix protein 1	0.07
Influenza A virus	hsa-mir-6829-3p	UGCCUCCUCCGUGGCCUCAG	NC_007358.1_cds_YP_308665.1_1	2146	-27.7	0.000234	14	3	PB1	polymerase	0.37
Influenza A virus	hsa-mir-6788-3p	UUCGCCACUUCCCUCCCUGCAG	NC_002022.1_cds_NP_040986.1_1	1466	-32.2	1.7e-05	19	1	PA	polymerase PA	0.97
Influenza A virus	hsa-mir-654-5p	UGGUGGGCCGCAGAACAUGUGC	NC_002019.1_cds_NP_040982.1_1	1199	-27	0.000557	17	1	NP	nucleoprotein	0.91
Influenza A virus	hsa-mir-1909-5p	UGAGUGCCGGUGCCUGCCCUG	NC_007361.1_cds_YP_308668.1_1	745	-25.4	0.001786	13	4	nan	neuraminidase	0.92
Influenza A virus	hsa-mir-2116-3p	CCUCCCAUGCCAAGAACUCCC	NC_007361.1_cds_YP_308668.1_1	878	-25.4	0.001152	13	5	nan	neuraminidase	0.61
Influenza A virus	hsa-mir-6756-5p	AGGGUGGGGCUGGAGGUGGGGCU	NC_004912.1_cds_NP_859041.1_1	652	-26.1	0.003337	15	5	pa	polymerase PA	0.94
Influenza A virus	hsa-mir-5010-5p	AGGGGGAUGGCAGAGCAAAAUU	NC_007376.1_cds_YP_308852.1_1	1943	-25.5	0.000978	13	3	PA	polymerase PA	0.9
Influenza A virus	hsa-mir-23a-5p	GGGGUUCCUGGGGAUGGGAUUU	NC_007375.1_cds_YP_308877.1_2	195	-28.4	0.000213	17	1	PB1-F2	PB1-F2 protein	0.97
Influenza A virus	hsa-mir-2278	GAGAGCAGUGUGUGUUGCCUGG	NC_026432.1_cds_YP_009118625.1_2	138	-26.2	0.000757	15	1	NS1	nonstructural protein 1	0.84
Influenza A virus	hsa-mir-4740-3p	GCCCGAGAGGAUCCGUCCCUGC	NC_007375.1_cds_YP_308851.1_1	1310	-31.7	3.8e-05	15	6	PB1	PB1 polymerase subunit	0.94
Influenza A virus	hsa-mir-943	CUGACUGUUGCCGUCCUCCAG	NC_004912.1_cds_NP_859041.1_1	1883	-28.6	0.000115	16	1	pa	polymerase PA	0.96
Influenza A virus	hsa-mir-3065-3p	UCAGCACCAGGAUAUUGUUGGAG	NC_007360.1_cds_YP_308667.1_1	733	-26.9	0.000454	18	1	NP	nucleocapsid protein	0.82
Influenza A virus	hsa-mir-6858-3p	CAGCCAGCCCCUGCUCACCCCU	NC_004912.1_cds_NP_859041.1_1	539	-28.7	0.000315	17	4	pa	polymerase PA	0.97
Influenza A virus	hsa-mir-3191-5p	CUCUCUGGCCGUCUACCUUCCA	NC_026434.1_cds_YP_009118627.1_1	1360	-27.2	0.000484	15	1	nan	neuraminidase	0.92
Influenza A virus	hsa-mir-4786-3p	UGAAGCCAGCUCUGGUCUGGGC	NC_004905.2_cds_YP_581749.1_1	1352	-25.6	0.001573	14	5	np	nucleoprotein	0.86
Influenza A virus	hsa-mir-943	CUGACUGUUGCCGUCCUCCAG	NC_007378.1_cds_YP_308855.1_1	1097	-27.6	0.000238	18	1	PB2	polymerase PB2	0.94
Influenza A virus	hsa-mir-3187-3p	UUGGCCAUGGGGCUGCGCGG	NC_007358.1_cds_YP_308665.1_1	417	-25.2	0.001455	15	1	PB1	polymerase	0.95
Influenza A virus	hsa-mir-6827-5p	UGGGAGCCAUGAGGGUCUGUGC	NC_004911.1_cds_NP_859040.1_1	1743	-26	0.001295	14	6	pb1	polymerase Pb1	0.97
Influenza A virus	hsa-mir-6796-3p	GAAGCUCUCCCCUCCCCGCAG	NC_002019.1_cds_NP_040982.1_1	1377	-31.2	3e-05	14	1	NP	nucleoprotein	0.43
Influenza A virus	hsa-mir-557	GUUUGCACGGGUGGGCCUUGUCU	NC_026425.1_cds_YP_009118475.1_1	784	-28.4	0.000285	15	1	HA	hemagglutinin	0.5
Influenza A virus	hsa-mir-3909	UGUCCUCUAGGGCCUGCAGUCU	NC_004909.1_cds_NP_859038.1_1	320	-27.9	0.000317	15	1	na	neuraminidase	0.88
Influenza A virus	hsa-mir-6777-3p	UCCACUCUCCUGGCCCCCAG	NC_004912.1_cds_NP_859041.1_1	1856	-25.2	0.001524	15	1	pa	polymerase PA	0.97
Influenza A virus	hsa-mir-6819-5p	UUGGGGUGGAGGGCCAAGGAGC	NC_007378.1_cds_YP_308855.1_1	387	-29.6	0.000132	16	2	PB2	polymerase PB2	0.88
Influenza A virus	hsa-mir-4732-3p	GCCCUGACCUGUCCUGUUCUG	NC_026433.1_cds_YP_009118626.1_1	1063	-28.9	9.2e-05	14	2	HA	hemagglutinin	0.59
Influenza A virus	hsa-mir-4663	AGCUGAGCUCCAUGGACGUGCAGU	NC_004907.1_cds_NP_859036.1_2	320	-27.9	0.00061	17	3	M1	matrix protein 1	0.8
Influenza A virus	hsa-mir-1913	UCUGCCCCCUCCGCUGCUGCCA	NC_026437.1_cds_YP_009121769.1_2	360	-25	0.003883	14	7	PA-X	PA-X protein	0.66
Influenza A virus	hsa-mir-1538	CGGCCCGGGCUGCUGCUGUUCCU	NC_026422.1_cds_YP_009118470.1_1	2043	-30.5	0.00014	16	5	PB2	polymerase PB2	0.58
Influenza A virus	hsa-mir-1266-5p	CCUCAGGGCUGUAGAACAGGGCU	NC_007378.1_cds_YP_308855.1_1	1525	-26	0.001695	17	1	PB2	polymerase PB2	0.92
Influenza A virus	hsa-mir-1296-5p	UUAGGGCCCUGGCUCCAUCUCC	NC_004910.1_cds_NP_859039.1_1	513	-27.3	0.000536	16	1	pb2	polymerase Pb2	0.96
Influenza A virus	hsa-mir-4654	UGUGGGAUCUGGAGGCAUCUGG	NC_007359.1_cds_YP_308666.1_1	1435	-25.2	0.002019	15	3	PA	polymerase	0.93
Influenza A virus	hsa-mir-6503-5p	AGGUCUGCAUUCAAAUCCCCAGA	NC_007358.1_cds_YP_308665.1_1	1735	-25.9	0.001022	14	2	PB1	polymerase	0.89
Influenza A virus	hsa-mir-3650	AGGUGUGUCUGUAGAGUCC	NC_026438.1_cds_YP_009118631.1_1	2217	-25.2	0.000448	16	1	PB2	polymerase PB2	0.97
Influenza A virus	hsa-mir-6734-3p	CCCUUCCCUCACUCUUCUCUCAG	NC_026423.1_cds_YP_009118471.1_1	563	-34.9	3e-06	16	5	PB1	polymerase PB1	0.82
Influenza A virus	hsa-mir-3943	UAGCCCCCAGGCUUCACUUGGCG	NC_026437.1_cds_YP_009118630.1_1	1664	-25.3	0.003021	13	10	PA	polymerase PA	0.56
Influenza A virus	hsa-mir-4728-5p	UGGGAGGGGAGAGGCAGCAAGCA	NC_026438.1_cds_YP_009118631.1_1	1852	-25.4	0.003205	12	3	PB2	polymerase PB2	0.91
Influenza A virus	hsa-mir-3620-5p	GUGGGCUGGGCUGGGCUGGGCC	NC_026435.1_cds_YP_009118628.1_1	1618	-29.4	0.00025	17	1	PB1	polymerase PB1	0.84
Influenza A virus	hsa-mir-1268b	CGGGCGUGGUGGUGGGGGUG	NC_007368.1_cds_NIGSP-NYS-00392.NAp1_1	205	-27	0.000577	12	6	nan	neuraminidase	0.42
Influenza A virus	hsa-mir-4512	CAGGGCCUCACUGUAUCGCCCA	NC_007378.1_cds_YP_308855.1_1	1610	-27.6	0.000435	14	1	PB2	polymerase PB2	0.94
Influenza A virus	hsa-mir-491-5p	AGUGGGGAACCCUUCCAUGAGG	NC_026436.1_cds_YP_009118629.1_1	870	-28.6	0.000192	17	1	NP	nucleocapsid protein	0.83
Influenza A virus	hsa-mir-6796-5p	UUGUGGGGUUGGAGAGCUGGCUG	NC_004907.1_cds_NP_859036.1_2	542	-25	0.003167	15	7	M1	matrix protein 1	0.62
Influenza A virus	hsa-mir-6741-5p	GUGGGUGCUGGUGGGAGCCGUG	NC_007375.1_cds_YP_308851.1_1	1007	-26.7	0.001098	14	1	PB1	PB1 polymerase subunit	0.97
Influenza A virus	hsa-mir-665	ACCAGGAGGCUGAGGCCCCU	NC_026434.1_cds_YP_009118627.1_1	408	-26.7	0.000557	14	3	nan	neuraminidase	0.95
Influenza A virus	hsa-mir-4494	CCAGACUGUGGCUGACCAGAGG	NC_007382.1_cds_YP_308872.1_1	1207	-25.7	0.001579	17	1	nan	neuraminidase	0.82
Influenza A virus	hsa-mir-6776-3p	CAACCACCACUGUCUCUCCCCAG	NC_007357.1_cds_YP_308664.1_1	1473	-31.4	4.2e-05	15	3	PB2	polymerase	0.9
Influenza A virus	hsa-mir-508-3p	UGAUUGUAGCCUUUUGGAGUAGA	NC_007357.1_cds_YP_308664.1_1	1985	-27.6	0.000172	16	2	PB2	polymerase	0.96
Influenza A virus	hsa-mir-642b-5p	GGUUCCCUCUCCAAAUGUGUCU	NC_026437.1_cds_YP_009121769.1_2	450	-26.1	0.000646	16	1	PA-X	PA-X protein	0.96
Influenza A virus	hsa-mir-7112-5p	ACGGGCAGGGCAGUGCACCCUG	NC_007377.1_cds_YP_308854.1_2	733	-25.5	0.002639	13	2	M1	membrane protein M1	0.93
Influenza A virus	hsa-mir-324-3p	ACUGCCCCAGGUGCUGCUGG	NC_007372.1_cds_NIGSP-NYS-00392.PB1p2_2	82	-25.5	0.00104	11	3	PB1-F2	PB1-F2 protein	0.97
Influenza A virus	hsa-mir-608	AGGGGUGGUGUUGGGACAGCUCCGU	NC_007373.1_cds_NIGSP-NYS-00392.PB2p1_1	1823	-28.1	0.001173	14	3	PB2	polymerase PB2	0.74
Influenza A virus	hsa-mir-4446-3p	CAGGGCUGGCAGUGACAUGGGU	NC_026427.1_cds_YP_009118478.1_2	361	-29.9	8.7e-05	17	4	M1	matrix protein 1	0.41
Influenza A virus	hsa-mir-5092	AAUCCACGCUGAGCUUGGCAUC	NC_004909.1_cds_NP_859038.1_1	797	-29.3	6.6e-05	18	3	na	neuraminidase	0.91
Influenza A virus	hsa-mir-6814-3p	ACUCGCAUCCUUCCCUUGGCAG	NC_026434.1_cds_YP_009118627.1_1	329	-26.2	0.000886	14	4	nan	neuraminidase	0.37
Influenza A virus	hsa-mir-4524a-5p	AUAGCAGCAUGAACCUGUCUCA	NC_007364.1_cds_YP_308673.1_2	299	-25.5	0.000804	14	5	NS1	nonstructural protein 1	0.56
Influenza A virus	hsa-mir-637	ACUGGGGGCUUUCGGGCUCUGCGU	NC_007359.1_cds_YP_006495800.1_2	500	-30.3	0.000192	16	4	PA-X	PA-X protein	0.95
Influenza A virus	hsa-mir-4669	UGUGUCCGGGAAGUGGAGGAGG	NC_026424.1_cds_YP_009118474.1_2	144	-26.3	0.001208	16	3	PA-X	PA-X protein	0.9
Influenza A virus	hsa-mir-196b-3p	UCGACAGCACGACACUGCCUUC	NC_007377.1_cds_YP_308853.1_1	240	-25.1	0.001832	13	1	M2	membrane protein M2	0.72
Influenza A virus	hsa-mir-6782-5p	UAGGGGUGGGGGAAUUCAGGGGUGU	NC_004911.1_cds_NP_859040.1_1	282	-33	4.3e-05	16	4	pb1	polymerase Pb1	0.82
Influenza A virus	hsa-mir-345-5p	GCUGACUCCUAGUCCAGGGCUC	NC_002022.1_cds_YP_006495785.1_2	258	-26.1	0.001108	17	1	PA-X	PA-X protein	0.89
Influenza A virus	hsa-mir-338-5p	AACAAUAUCCUGGUGCUGAGUG	NC_004910.1_cds_NP_859039.1_1	513	-27.2	0.000212	17	3	pb2	polymerase Pb2	0.96
Influenza A virus	hsa-mir-7978	UCUGGUGUAUAGCGUUGCUCA	NC_026438.1_cds_YP_009118631.1_1	1106	-27.6	0.000122	17	1	PB2	polymerase PB2	0.97
Influenza A virus	hsa-mir-7157-5p	UCAGCAUUCAUUGGCACCAGAGA	NC_002019.1_cds_NP_040982.1_1	737	-27.5	0.000302	14	1	NP	nucleoprotein	0.85
Influenza A virus	hsa-mir-3127-3p	UCCCCUUCUGCAGGCCUGCUGG	NC_007369.1_cds_NIGSP-NYS-00392.NPp1_1	836	-26.9	0.000825	18	2	NP	nucleocapsid protein	0.85
Influenza A virus	hsa-mir-6883-3p	UUCCCUAUCUCACUCUCCUCAG	NC_026422.1_cds_YP_009118470.1_1	1424	-25.8	0.000901	16	5	PB2	polymerase PB2	0.96
Influenza A virus	hsa-mir-149-5p	UCUGGCUCCGUGUCUUCACUCCC	NC_007359.1_cds_YP_308666.1_1	1878	-26.5	0.00123	15	4	PA	polymerase	0.6
Influenza A virus	hsa-mir-6754-5p	CCAGGGAGGCUGGUUUGGAGGA	NC_026429.1_cds_YP_009118481.1_1	1085	-27.5	0.000488	17	1	nan	neuraminidase	0.92
Influenza A virus	hsa-mir-764	GCAGGUGCUCACUUGUCCUCCU	NC_007381.1_cds_YP_308871.1_1	447	-28.5	0.000171	17	1	NP	nucleoprotein	0.84
Influenza A virus	hsa-mir-6775-3p	AGGCCCUGUCCUCUGCCCCAG	NC_004908.1_cds_NP_859037.1_1	1010	-26.9	0.000714	14	2	ha	Hemagglutinin	0.67
Influenza A virus	hsa-mir-6803-3p	UCCCUCGCCUUCUCACCCUCAG	NC_004911.1_cds_NP_859040.1_1	822	-26.1	0.001329	14	7	pb1	polymerase Pb1	0.97
Influenza A virus	hsa-mir-154-5p	UAGGUUAUCCGUGUUGCCUUCG	NC_026438.1_cds_YP_009118631.1_1	2040	-25.4	0.000994	14	6	PB2	polymerase PB2	0.39
Influenza A virus	hsa-mir-675-3p	CUGUAUGCCCUCACCGCUCA	NC_026424.1_cds_YP_009118473.1_1	715	-25	0.001002	15	3	PA	polymerase PA	0.83
Influenza A virus	hsa-mir-6738-3p	CUUCUGCCUGCAUUCUACUCCCAG	NC_004907.1_cds_NP_859036.1_2	731	-28	0.000379	18	3	M1	matrix protein 1	0.95
Influenza A virus	hsa-mir-1538	CGGCCCGGGCUGCUGCUGUUCCU	NC_004910.1_cds_NP_859039.1_1	1864	-31.3	8.2e-05	13	1	pb2	polymerase Pb2	0.93
Influenza A virus	hsa-mir-4491	AAUGUGGACUGGUGUGACCAAA	NC_026433.1_cds_YP_009118626.1_1	858	-30.8	1.7e-05	14	3	HA	hemagglutinin	0.82
Influenza A virus	hsa-mir-939-3p	CCCUGGGCCUCUGCUCCCCAG	NC_026437.1_cds_YP_009118630.1_1	1663	-25.2	0.002616	13	4	PA	polymerase PA	0.55
Influenza A virus	hsa-mir-99b-3p	CAAGCUCGUGUCUGUGGGUCCG	NC_026427.1_cds_YP_009118478.1_2	478	-29.5	0.000105	16	4	M1	matrix protein 1	0.93
Influenza A virus	hsa-mir-4278	CUAGGGGGUUUGCCCUUG	NC_007359.1_cds_YP_308666.1_1	727	-27.4	5.9e-05	15	3	PA	polymerase	0.96
Influenza A virus	hsa-mir-4268	GGCUCCUCCUCUCAGGAUGUG	NC_026438.1_cds_YP_009118631.1_1	2065	-27.7	0.000235	14	7	PB2	polymerase PB2	0.55
Influenza A virus	hsa-mir-6881-3p	AUCCUCUUUCGUCCUUCCCACU	NC_026422.1_cds_YP_009118470.1_1	1159	-26.3	0.000658	14	8	PB2	polymerase PB2	0.91
Influenza A virus	hsa-mir-106b-5p	UAAAGUGCUGACAGUGCAGAU	NC_007360.1_cds_YP_308667.1_1	774	-26.5	0.000208	15	4	NP	nucleocapsid protein	0.29
Influenza A virus	hsa-mir-138-5p	AGCUGGUGUUGUGAAUCAGGCCG	NC_007372.1_cds_NIGSP-NYS-00392.PB1p1_1	717	-25	0.002539	16	2	PB1	polymerase PB1	0.94
Influenza A virus	hsa-mir-647	GUGGCUGCACUCACUUCCUUC	NC_026427.1_cds_YP_009118478.1_2	728	-25.5	0.000735	14	1	M1	matrix protein 1	0.95
Influenza A virus	hsa-mir-4787-5p	GCGGGGGUGGCGGCGGCAUCCC	NC_007382.1_cds_YP_308872.1_1	120	-26	0.002916	14	1	nan	neuraminidase	0.95
Influenza A virus	hsa-mir-4502	GCUGAUGAUGAUGGUGCUGAAG	NC_002017.1_cds_NP_040980.1_1	832	-26.3	0.000445	16	3	HA	haemagglutinin	0.91
Influenza A virus	hsa-mir-1273h-3p	CUGCAGACUCGACCUCCCAGGC	NC_007378.1_cds_YP_308855.1_1	1543	-26.9	0.000798	14	7	PB2	polymerase PB2	0.97
Influenza A virus	hsa-mir-1469	CUCGGCGCGGGGCGCGGGCUCC	NC_007375.1_cds_YP_308877.1_2	83	-25.3	0.005375	12	9	PB1-F2	PB1-F2 protein	0.95
Influenza A virus	hsa-mir-151a-5p	UCGAGGAGCUCACAGUCUAGU	NC_007358.1_cds_YP_308665.1_1	1865	-27.2	0.000255	15	3	PB1	polymerase	0.82
Influenza A virus	hsa-mir-194-3p	CCAGUGGGGCUGCUGUUAUCUG	NC_004907.1_cds_NP_859035.1_1	232	-25.8	0.001066	16	1	M2	matrix protein 2	0.49
Influenza A virus	hsa-mir-4731-5p	UGCUGGGGGCCACAUGAGUGUG	NC_007377.1_cds_YP_308854.1_2	47	-25.4	0.001947	13	2	M1	membrane protein M1	0.89
Influenza A virus	hsa-mir-6894-5p	AGGAGGAUGGAGAGCUGGGCCAGA	NC_007372.1_cds_NIGSP-NYS-00392.PB1p1_1	1630	-31	0.000113	18	2	PB1	polymerase PB1	0.97
Influenza A virus	hsa-mir-6862-5p	CGGGCAUGCUGGGAGAGACUUU	NC_007359.1_cds_YP_308666.1_1	313	-25.1	0.001931	13	4	PA	polymerase	0.97
Influenza A virus	hsa-mir-6895-3p	UGUCUCUCGCCCUUGGCCUUAG	NC_002021.1_cds_NP_040985.1_1	562	-29	0.000122	16	1	PB1	polymerase PB1	0.35
Influenza A virus	hsa-mir-198	GGUCCAGAGGGGAGAUAGGUUC	NC_026429.1_cds_YP_009118481.1_1	718	-27.9	0.000282	16	1	nan	neuraminidase	0.75
Influenza A virus	hsa-mir-6779-5p	CUGGGAGGGGCUGGGUUUGGC	NC_007359.1_cds_YP_308666.1_1	305	-26.2	0.000956	17	1	PA	polymerase	0.94
Influenza A virus	hsa-mir-5579-3p	UUAGCUUAAGGAGUACCAGAUC	NC_026426.1_cds_YP_009118476.1_1	884	-26.2	0.000339	16	1	NP	nucleocapsid protein	0.84
Influenza A virus	hsa-mir-758-5p	GAUGGUUGACCAGAGAGCACAC	NC_002019.1_cds_NP_040982.1_1	199	-25.8	0.000851	15	5	NP	nucleoprotein	0.78
Influenza A virus	hsa-mir-939-3p	CCCUGGGCCUCUGCUCCCCAG	NC_007375.1_cds_YP_308851.1_1	1735	-25.8	0.001732	14	4	PB1	PB1 polymerase subunit	0.82
Influenza A virus	hsa-mir-769-5p	UGAGACCUCUGGGUUCUGAGCU	NC_004909.1_cds_NP_859038.1_1	661	-29.6	7.8e-05	16	4	na	neuraminidase	0.97
Influenza A virus	hsa-mir-423-5p	UGAGGGGCAGAGAGCGAGACUUU	NC_007369.1_cds_NIGSP-NYS-00392.NPp1_1	200	-27.2	0.000639	12	3	NP	nucleocapsid protein	0.88
Influenza A virus	hsa-mir-6807-3p	CACUGCAUUCCUGCUUGGCCCAG	NC_002019.1_cds_NP_040982.1_1	735	-27	0.000671	17	2	NP	nucleoprotein	0.85
Influenza A virus	hsa-mir-4525	GGGGGGAUGUGCAUGCUGGUU	NC_026433.1_cds_YP_009118626.1_1	449	-28.1	0.00017	15	3	HA	hemagglutinin	0.97
Influenza A virus	hsa-mir-1229-3p	CUCUCACCACUGCCCUCCCACAG	NC_026422.1_cds_YP_009118470.1_1	1607	-25.9	0.002179	14	6	PB2	polymerase PB2	0.97
Influenza A virus	hsa-mir-6772-3p	UUGCUCCUGACUCUGUGCCCACA	NC_026433.1_cds_YP_009118626.1_1	1116	-28.4	0.000269	19	1	HA	hemagglutinin	0.72
Influenza A virus	hsa-mir-5088-3p	UCCCUUCUUCCUGGGCCCUCA	NC_004905.2_cds_YP_581749.1_1	77	-25.6	0.001269	16	2	np	nucleoprotein	0.55
Influenza A virus	hsa-mir-6792-5p	GUAAGCAGGGGCUCUGGGUGA	NC_026424.1_cds_YP_009118473.1_1	1190	-25.8	0.000902	10	9	PA	polymerase PA	0.95
Influenza A virus	hsa-mir-619-5p	GCUGGGAUUACAGGCAUGAGCC	NC_007358.1_cds_YP_308665.1_1	1942	-25.8	0.000964	13	1	PB1	polymerase	0.5
Influenza A virus	hsa-mir-1200	CUCCUGAGCCAUUCUGAGCCUC	NC_007368.1_cds_NIGSP-NYS-00392.NAp1_1	953	-25.3	0.001555	15	1	nan	neuraminidase	0.94
Influenza A virus	hsa-mir-7112-3p	UGCAUCACAGCCUUUGGCCCUAG	NC_026422.1_cds_YP_009118470.1_1	271	-26.9	0.000635	16	2	PB2	polymerase PB2	0.37
Influenza A virus	hsa-mir-6790-5p	GUGAGUGUGGAUUUGGCGGGGUU	NC_007370.1_cds_NIGSP-NYS-00392.NSp1_2	237	-25.4	0.00196	19	1	NS1	nonstructural protein 1	0.95
Influenza A virus	hsa-mir-6861-3p	UGGACCUCUCCUCCCCAG	NC_007371.1_cds_YP_006575868.1_2	452	-28.6	4.4e-05	13	1	PA-X	PA-X protein	0.93
Influenza A virus	hsa-mir-3978	GUGGAAAGCAUGCAUCCAGGGUGU	NC_026423.1_cds_YP_009118471.1_1	727	-29	0.000199	13	11	PB1	polymerase PB1	0.97
Influenza A virus	hsa-mir-1469	CUCGGCGCGGGGCGCGGGCUCC	NC_026422.1_cds_YP_009118470.1_1	1864	-29.8	0.000291	16	1	PB2	polymerase PB2	0.92
Influenza A virus	hsa-mir-1909-5p	UGAGUGCCGGUGCCUGCCCUG	NC_007373.1_cds_NIGSP-NYS-00392.PB2p1_1	2005	-27.2	0.000507	14	2	PB2	polymerase PB2	0.85
Influenza A virus	hsa-mir-378c	ACUGGACUUGGAGUCAGAAGAGUGG	NC_004912.1_cds_NP_859041.1_1	995	-25.8	0.002709	16	8	pa	polymerase PA	0.97
Influenza A virus	hsa-mir-1587	UUGGGCUGGGCUGGGUUGGG	NC_007375.1_cds_YP_308851.1_1	1615	-31.3	1.6e-05	18	1	PB1	PB1 polymerase subunit	0.86
Influenza A virus	hsa-mir-6763-5p	CUGGGGAGUGGCUGGGGAG	NC_026435.1_cds_YP_009118628.1_1	190	-28.8	7.6e-05	13	2	PB1	polymerase PB1	0.83
Influenza A virus	hsa-mir-4731-5p	UGCUGGGGGCCACAUGAGUGUG	NC_007366.1_cds_NIGSP-NYS-00392.HAp1_1	715	-25.3	0.002087	14	1	HA	hemagglutinin	0.91
Influenza A virus	hsa-mir-1909-3p	CGCAGGGGCCGGGUGCUCACCG	NC_026423.1_cds_YP_009118472.1_2	91	-25.1	0.004716	11	5	PB1-F2	PB1-F2 protein	0.95
Influenza A virus	hsa-mir-6728-3p	UCUCUGCUCUGCUCUCCCCAG	NC_007362.1_cds_YP_308669.1_1	600	-25.2	0.001499	11	3	HA	hemagglutinin	0.91
Influenza A virus	hsa-mir-6743-5p	AAGGGGCAGGGACGGGUGGCCC	NC_026424.1_cds_YP_009118473.1_1	817	-32	4.5e-05	15	3	PA	polymerase PA	0.93
Influenza A virus	hsa-mir-149-5p	UCUGGCUCCGUGUCUUCACUCCC	NC_004906.1_cds_NP_859034.1_2	665	-28.7	0.000273	16	1	NS1	nonstructural protein 1	0.85
Influenza A virus	hsa-mir-510-5p	UACUCAGGAGAGUGGCAAUCAC	NC_004905.2_cds_YP_581749.1_1	782	-26.8	0.000374	17	3	np	nucleoprotein	0.9
Influenza A virus	hsa-mir-6846-5p	UGGGGGCUGGAUGGGGUAGAGU	NC_007359.1_cds_YP_308666.1_1	660	-25.2	0.002792	14	1	PA	polymerase	0.97
Influenza A virus	hsa-mir-4665-5p	CUGGGGGACGCGUGAGCGCGAGC	NC_002018.1_cds_NP_040981.1_1	444	-26.8	0.00178	14	4	nan	neuraminidase	0.61
Influenza A virus	hsa-mir-6884-3p	CCCAUCACCUUUCCGUCUCCCCU	NC_007373.1_cds_NIGSP-NYS-00392.PB2p1_1	108	-27.5	0.000685	13	10	PB2	polymerase PB2	0.97
Influenza A virus	hsa-mir-7161-3p	UAGAUCUUUGACUCUGGCAGUCUCCAGG	NC_007369.1_cds_NIGSP-NYS-00392.NPp1_1	538	-25.6	0.006611	18	3	NP	nucleocapsid protein	0.72
Influenza A virus	hsa-mir-656-5p	AGGUUGCCUGUGAGGUGUUCA	NC_026425.1_cds_YP_009118475.1_1	237	-26.8	0.000306	17	2	HA	hemagglutinin	0.9
Influenza A virus	hsa-mir-1910-5p	CCAGUCCUGUGCCUGCCGCCU	NC_004907.1_cds_NP_859036.1_2	587	-25.9	0.001286	16	1	M1	matrix protein 1	0.26
Influenza A virus	hsa-mir-8071	CGGUGGACUGGAGUGGGUGG	NC_004908.1_cds_NP_859037.1_1	573	-28	0.000191	16	1	ha	Hemagglutinin	0.92
Influenza A virus	hsa-mir-6811-3p	AGCCUGUGCUUGUCCCUGCAG	NC_026434.1_cds_YP_009118627.1_1	874	-30	4e-05	15	2	nan	neuraminidase	0.71
Influenza A virus	hsa-mir-3960	GGCGGCGGCGGAGGCGGGGG	NC_007369.1_cds_NIGSP-NYS-00392.NPp1_1	1201	-29.9	0.000133	11	4	NP	nucleocapsid protein	0.66
Influenza A virus	hsa-mir-6777-3p	UCCACUCUCCUGGCCCCCAG	NC_004905.2_cds_YP_581749.1_1	1156	-29.4	7.7e-05	17	1	np	nucleoprotein	0.82
Influenza A virus	hsa-mir-4793-3p	UCUGCACUGUGAGUUGGCUGGCU	NC_007372.1_cds_NIGSP-NYS-00392.PB1p1_1	1938	-28.8	0.000189	16	2	PB1	polymerase PB1	0.97
Influenza A virus	hsa-mir-6801-3p	ACCCCUGCCACUCACUGGCC	NC_007357.1_cds_YP_308664.1_1	1510	-26	0.000767	14	2	PB2	polymerase	0.66
Influenza A virus	hsa-mir-6758-3p	ACUCAUUCUCCUCUGUCCAG	NC_007359.1_cds_YP_308666.1_1	261	-28.2	6.3e-05	17	1	PA	polymerase	0.92
Influenza A virus	hsa-mir-6768-3p	CAAAGGCCACAUUCUCCUGUGCAC	NC_026426.1_cds_YP_009118476.1_1	343	-26.1	0.001282	14	6	NP	nucleocapsid protein	0.93
Influenza A virus	hsa-mir-4691-5p	GUCCUCCAGGCCAUGAGCUGCGG	NC_007358.1_cds_YP_308665.1_1	1937	-30.5	0.000106	14	9	PB1	polymerase	0.62
Influenza A virus	hsa-mir-6848-5p	UGGGGGCUGGGAUGGGCCAUGGU	NC_026437.1_cds_YP_009121769.1_2	253	-27.5	0.001069	15	6	PA-X	PA-X protein	0.92
Influenza A virus	hsa-mir-4686	UAUCUGCUGGGCUUUCUGGUGUU	NC_026438.1_cds_YP_009118631.1_1	2103	-28.3	0.000168	15	5	PB2	polymerase PB2	0.9
Influenza A virus	hsa-mir-6892-5p	GUAAGGGACCGGAGAGUAGGA	NC_007360.1_cds_YP_308667.1_1	886	-26.6	0.000473	12	7	NP	nucleocapsid protein	0.34
Influenza A virus	hsa-mir-3714	GAAGGCAGCAGUGCUCCCCUGU	NC_026437.1_cds_YP_009118630.1_1	1738	-26	0.001189	16	1	PA	polymerase PA	0.81
Influenza A virus	hsa-mir-671-3p	UCCGGUUCUCAGGGCUCCACC	NC_007376.1_cds_YP_308852.1_1	1102	-25.3	0.001745	18	2	PA	polymerase PA	0.78
Influenza A virus	hsa-mir-4522	UGACUCUGCCUGUAGGCCGGU	NC_007359.1_cds_YP_308666.1_1	1017	-25.2	0.001599	16	2	PA	polymerase	0.92
Influenza A virus	hsa-mir-6873-3p	UUCUCUCUGUCUUUCUCUCUCAG	NC_004908.1_cds_NP_859037.1_1	1490	-29	8.5e-05	18	1	ha	Hemagglutinin	0.64
Influenza A virus	hsa-mir-767-3p	UCUGCUCAUACCCCAUGGUUUCU	NC_026433.1_cds_YP_009118626.1_1	1545	-27	0.000481	20	1	HA	hemagglutinin	0.87
Influenza A virus	hsa-mir-4675	GGGGCUGUGAUUGACCAGCAGG	NC_007373.1_cds_NIGSP-NYS-00392.PB2p1_1	444	-27.1	0.000525	17	1	PB2	polymerase PB2	0.96
Influenza A virus	hsa-mir-1908-5p	CGGCGGGGACGGCGAUUGGUC	NC_002022.1_cds_YP_006495785.1_2	645	-31.7	2.7e-05	16	1	PA-X	PA-X protein	0.93
Influenza A virus	hsa-mir-7109-3p	CAAGCCUCUCCUGCCCUUCCAG	NC_004905.2_cds_YP_581749.1_1	611	-27.1	0.000544	13	4	np	nucleoprotein	0.66
Influenza A virus	hsa-mir-6737-5p	UUGGGGUGGUCGGCCCUGGAG	NC_004905.2_cds_YP_581749.1_1	1373	-25.9	0.001443	14	3	np	nucleoprotein	0.65
Influenza A virus	hsa-mir-6753-3p	UGGUCUGUCUCUGCCCUGGCAC	NC_007363.1_cds_YP_308671.1_2	64	-25.9	0.001374	17	3	M1	matrix protein 1	0.77
Influenza A virus	hsa-mir-6845-5p	CGGGGCCAGAGCAGAGAGC	NC_026434.1_cds_YP_009118627.1_1	267	-25.6	0.000664	14	1	nan	neuraminidase	0.9
Influenza A virus	hsa-mir-4738-3p	UGAAACUGGAGCGCCUGGAGGA	NC_007381.1_cds_YP_308871.1_1	533	-31.2	2.9e-05	14	5	NP	nucleoprotein	0.6
Influenza A virus	hsa-mir-6070	CCGGUUCCAGUCCCUGGAG	NC_007360.1_cds_YP_308667.1_1	1373	-29.1	4.8e-05	15	3	NP	nucleocapsid protein	0.66
Influenza A virus	hsa-mir-6810-3p	UCCCCUGCUCCCUUGUUCCCCAG	NC_004910.1_cds_NP_859039.1_1	709	-28.2	0.000498	13	5	pb2	polymerase Pb2	0.94
Influenza A virus	hsa-mir-3944-3p	UUCGGGCUGGCCUGCUGCUCCGG	NC_007367.1_cds_NIGSP-NYS-00392.MPp1_2	532	-25.3	0.00434	16	4	M1	matrix protein 1	0.78
Influenza A virus	hsa-mir-3192-3p	CUCUGAUCGCCCUCUCAGCUC	NC_007373.1_cds_NIGSP-NYS-00392.PB2p1_1	1468	-25.5	0.001071	14	6	PB2	polymerase PB2	0.95
Influenza A virus	hsa-mir-491-5p	AGUGGGGAACCCUUCCAUGAGG	NC_002023.1_cds_NP_040987.1_1	488	-25.8	0.001368	16	4	PB2	polymerase PB2	0.69
Influenza A virus	hsa-mir-4472	GGUGGGGGGUGUUGUUUU	NC_026432.1_cds_YP_009118625.1_2	137	-31.3	2e-06	17	1	NS1	nonstructural protein 1	0.84
Influenza A virus	hsa-mir-6758-3p	ACUCAUUCUCCUCUGUCCAG	NC_007381.1_cds_YP_308871.1_1	618	-26.3	0.000269	16	3	NP	nucleoprotein	0.94
Influenza A virus	hsa-mir-4776-3p	CUUGCCAUCCUGGUCCACUGCAU	NC_026428.1_cds_YP_009118479.1_1	142	-28.3	0.000265	16	2	NEP	nuclear export protein	0.62
Influenza A virus	hsa-mir-6888-5p	AAGGAGAUGCUCAGGCAGAU	NC_007372.1_cds_NIGSP-NYS-00392.PB1p1_1	1008	-25.5	0.000483	12	3	PB1	polymerase PB1	0.79
Influenza A virus	hsa-mir-4425	UGUUGGGAUUCAGCAGGACCAU	NC_007368.1_cds_NIGSP-NYS-00392.NAp1_1	831	-25.9	0.000801	18	2	nan	neuraminidase	0.21
Influenza A virus	hsa-mir-6872-3p	CCCAUGCCUCCUGCCGCGGUC	NC_007360.1_cds_YP_308667.1_1	532	-25.4	0.00202	14	1	NP	nucleocapsid protein	0.26
Influenza A virus	hsa-mir-4429	AAAAGCUGGGCUGAGAGGCG	NC_007372.1_cds_NIGSP-NYS-00392.PB1p1_1	1942	-26.4	0.000309	13	5	PB1	polymerase PB1	0.97
Influenza A virus	hsa-mir-4466	GGGUGCGGGCCGGCGGGG	NC_007380.1_cds_YP_308870.1_2	239	-29.1	7.9e-05	14	1	NS1	nonstructural protein 1	0.92
Influenza A virus	hsa-mir-1202	GUGCCAGCUGCAGUGGGGGAG	NC_007376.1_cds_YP_308852.1_1	1870	-26.8	0.000599	13	4	PA	polymerase PA	0.61
Influenza A virus	hsa-mir-593-3p	UGUCUCUGCUGGGGUUUCU	NC_002022.1_cds_NP_040986.1_1	540	-29.4	1.8e-05	17	2	PA	polymerase PA	0.62
Influenza A virus	hsa-mir-3150b-5p	CAACCUCGAGGAUCUCCCCAGC	NC_026428.1_cds_YP_009118480.1_2	529	-25.1	0.002375	15	4	NS1	nonstructural protein 1	0.81
Influenza A virus	hsa-mir-6848-5p	UGGGGGCUGGGAUGGGCCAUGGU	NC_002020.1_cds_NP_040984.1_2	238	-28.9	0.000425	16	3	NS1	nonstructural protein 1	0.68
Influenza A virus	hsa-mir-6743-3p	AGCCGCUCUUCUCCCUGCCCACA	NC_026422.1_cds_YP_009118470.1_1	1095	-27	0.001092	13	5	PB2	polymerase PB2	0.89
Influenza A virus	hsa-mir-1538	CGGCCCGGGCUGCUGCUGUUCCU	NC_007357.1_cds_YP_308664.1_1	925	-27.4	0.001085	16	2	PB2	polymerase	0.72
Influenza A virus	hsa-mir-4768-5p	AUUCUCUCUGGAUCCCAUGGAU	NC_007364.1_cds_YP_308672.1_1	130	-25.8	0.000804	21	1	NEP	nonstructural protein 2	0.85
Influenza A virus	hsa-mir-6750-5p	CAGGGAACAGCUGGGUGAGCUGCU	NC_004907.1_cds_NP_859036.1_2	659	-26.8	0.001419	14	4	M1	matrix protein 1	0.86
Influenza A virus	hsa-mir-2467-5p	UGAGGCUCUGUUAGCCUUGGCUC	NC_007376.1_cds_YP_308852.1_1	540	-28	0.000293	16	2	PA	polymerase PA	0.88
Influenza A virus	hsa-mir-363-3p	AAUUGCACGGUAUCCAUCUGUA	NC_007363.1_cds_YP_308671.1_2	630	-27.2	0.000182	16	2	M1	matrix protein 1	0.04
Influenza A virus	hsa-mir-3120-5p	CCUGUCUGUGCCUGCUGUACA	NC_007363.1_cds_YP_308671.1_2	635	-28.1	0.000132	14	3	M1	matrix protein 1	0.05
Influenza A virus	hsa-mir-3667-3p	ACCUUCCUCUCCAUGGGUCUUU	NC_026426.1_cds_YP_009118476.1_1	608	-25.1	0.00156	15	2	NP	nucleocapsid protein	0.71
Influenza A virus	hsa-mir-378a-5p	CUCCUGACUCCAGGUCCUGUGU	NC_004911.1_cds_NP_859040.1_1	466	-26.1	0.001145	15	2	pb1	polymerase Pb1	0.97
Influenza A virus	hsa-mir-4711-5p	UGCAUCAGGCCAGAAGACAUGAG	NC_004912.1_cds_NP_859041.1_1	1002	-28.9	0.000134	16	1	pa	polymerase PA	0.96
Influenza A virus	hsa-mir-4690-3p	GCAGCCCAGCUGAGGCCUCUG	NC_002023.1_cds_NP_040987.1_1	2037	-26.8	0.000573	16	4	PB2	polymerase PB2	0.26
Influenza A virus	hsa-mir-4655-5p	CACCGGGGAUGGCAGAGGGUCG	NC_007382.1_cds_YP_308872.1_1	67	-28.3	0.000423	16	2	nan	neuraminidase	0.97
Influenza A virus	hsa-mir-1538	CGGCCCGGGCUGCUGCUGUUCCU	NC_007377.1_cds_YP_308854.1_2	586	-33.5	1.9e-05	18	2	M1	membrane protein M1	0.21
Influenza A virus	hsa-mir-2861	GGGGCCUGGCGGUGGGCGG	NC_007367.1_cds_NIGSP-NYS-00392.MPp1_2	615	-26.6	0.000643	12	3	M1	matrix protein 1	0.38
Influenza A virus	hsa-mir-6797-3p	UGCAUGACCCUUCCCUCCCCAC	NC_007369.1_cds_NIGSP-NYS-00392.NPp1_1	1377	-29.7	0.000105	14	5	NP	nucleocapsid protein	0.58
Influenza A virus	hsa-mir-4741	CGGGCUGUCCGGAGGGGUCGGCU	NC_007359.1_cds_YP_006495800.1_2	642	-25	0.007411	11	11	PA-X	PA-X protein	0.97
Influenza A virus	hsa-mir-3064-5p	UCUGGCUGUUGUGGUGUGCAA	NC_026426.1_cds_YP_009118476.1_1	917	-27	0.000233	16	1	NP	nucleocapsid protein	0.76
Influenza A virus	hsa-mir-6717-5p	AGGCGAUGUGGGGAUGUAGAGA	NC_002020.1_cds_NP_040983.1_1	109	-26.5	0.000716	19	1	NEP	nonstructural protein 2	0.56
Influenza A virus	hsa-mir-6867-5p	UGUGUGUGUAGAGGAAGAAGGGA	NC_026437.1_cds_YP_009118630.1_1	2124	-29.1	0.000113	18	1	PA	polymerase PA	0.42
Influenza A virus	hsa-mir-6824-3p	UCUCUGGUCUUGCCACCCCAG	NC_007358.1_cds_YP_308665.1_1	1043	-28.9	0.000107	15	1	PB1	polymerase	0.75
Influenza A virus	hsa-mir-6754-5p	CCAGGGAGGCUGGUUUGGAGGA	NC_026423.1_cds_YP_009118471.1_1	2016	-25.8	0.001585	14	1	PB1	polymerase PB1	0.97
Influenza A virus	hsa-mir-4670-3p	UGAAGUUACAUCAUGGUCGCUU	NC_007360.1_cds_YP_308667.1_1	1265	-25.2	0.000785	17	1	NP	nucleocapsid protein	0.76
Influenza A virus	hsa-mir-4732-3p	GCCCUGACCUGUCCUGUUCUG	NC_026434.1_cds_YP_009118627.1_1	1185	-25.2	0.001331	14	3	nan	neuraminidase	0.89
Influenza A virus	hsa-mir-8063	UCAAAAUCAGGAGUCGGGGCUU	NC_007371.1_cds_NIGSP-NYS-00392.PAp1_1	836	-25.3	0.001196	15	1	PA	polymerase PA	0.97
Influenza A virus	hsa-mir-4763-3p	AGGCAGGGGCUGGUGCUGGGCGGG	NC_026435.1_cds_YP_009118628.1_1	1928	-31.2	0.000194	18	2	PB1	polymerase PB1	0.91
Influenza A virus	hsa-mir-6879-3p	UGUCACCCGCUCCUUGCCCAG	NC_007374.1_cds_YP_308850.1_1	1061	-27	0.000486	15	2	HA	hemagglutinin	0.97
Influenza A virus	hsa-mir-6791-3p	UGCCUCCUUGGUCUCCGGCAG	NC_007368.1_cds_NIGSP-NYS-00392.NAp1_1	505	-25.9	0.001083	16	2	nan	neuraminidase	0.7
Influenza A virus	hsa-mir-4433a-5p	CGUCCCACCCCCCACUCCUGU	NC_004909.1_cds_NP_859038.1_1	1034	-34.1	6e-06	16	2	na	neuraminidase	0.72
Influenza A virus	hsa-mir-4766-3p	AUAGCAAUUGCUCUUUUGGAA	NC_007370.1_cds_NIGSP-NYS-00392.NSp1_2	452	-27.6	4.4e-05	18	2	NS1	nonstructural protein 1	0.92
Influenza A virus	hsa-mir-1226-3p	UCACCAGCCCUGUGUUCCCUAG	NC_026429.1_cds_YP_009118481.1_1	866	-26.8	0.000627	15	6	nan	neuraminidase	0.7
Influenza A virus	hsa-mir-1273g-3p	ACCACUGCACUCCAGCCUGAG	NC_002023.1_cds_NP_040987.1_1	2048	-27.4	0.000295	14	4	PB2	polymerase PB2	0.57
Influenza A virus	hsa-mir-20b-5p	CAAAGUGCUCAUAGUGCAGGUAG	NC_026437.1_cds_YP_009121769.1_2	200	-25	0.001475	17	5	PA-X	PA-X protein	0.97
Influenza A virus	hsa-mir-3180-3p	UGGGGCGGAGCUUCCGGAGGCC	NC_007359.1_cds_YP_308666.1_1	818	-26.5	0.001659	14	5	PA	polymerase	0.95
Influenza A virus	hsa-mir-501-5p	AAUCCUUUGUCCCUGGGUGAGA	NC_007360.1_cds_YP_308667.1_1	1036	-25.1	0.001526	15	6	NP	nucleocapsid protein	0.85
Influenza A virus	hsa-mir-17-5p	CAAAGUGCUUACAGUGCAGGUAG	NC_007371.1_cds_YP_006575868.1_2	207	-27.1	0.000304	14	5	PA-X	PA-X protein	0.93
Influenza A virus	hsa-mir-6807-3p	CACUGCAUUCCUGCUUGGCCCAG	NC_026422.1_cds_YP_009118470.1_1	667	-26	0.001346	15	4	PB2	polymerase PB2	0.78
Influenza A virus	hsa-mir-6792-3p	CUCCUCCACAGCCCCUGCUCAU	NC_002016.1_cds_NP_040979.2_1	239	-27.5	0.000482	14	5	M2	matrix protein 2	0.77
Influenza A virus	hsa-mir-105-5p	UCAAAUGCUCAGACUCCUGUGGU	NC_007382.1_cds_YP_308872.1_1	1290	-26.1	0.000893	17	5	nan	neuraminidase	0.96
Influenza A virus	hsa-mir-4755-5p	UUUCCCUUCAGAGCCUGGCUUU	NC_026433.1_cds_YP_009118626.1_1	1051	-29.1	6.8e-05	15	1	HA	hemagglutinin	0.33
Influenza A virus	hsa-mir-423-3p	AGCUCGGUCUGAGGCCCCUCAGU	NC_007373.1_cds_NIGSP-NYS-00392.PB2p1_1	1071	-25.6	0.003117	15	1	PB2	polymerase PB2	0.97
Influenza A virus	hsa-mir-517b-3p	AUCGUGCAUCCCUUUAGAGUGU	NC_026435.1_cds_YP_009118628.1_1	144	-27	0.000282	19	2	PB1	polymerase PB1	0.92
Influenza A virus	hsa-mir-4665-3p	CUCGGCCGCGGCGCGUAGCCCCCGCC	NC_007367.1_cds_NIGSP-NYS-00392.MPp1_2	401	-26.7	0.008048	17	2	M1	matrix protein 1	0.21
Influenza A virus	hsa-mir-146b-3p	UGCCCUGUGGACUCAGUUCUGG	NC_007369.1_cds_NIGSP-NYS-00392.NPp1_1	57	-30.2	5.6e-05	18	1	NP	nucleocapsid protein	0.86
Influenza A virus	hsa-mir-942-5p	UCUUCUCUGUUUUGGCCAUGUG	NC_007357.1_cds_YP_308664.1_1	79	-25.3	0.00081	17	3	PB2	polymerase	0.84
Influenza A virus	hsa-mir-936	ACAGUAGAGGGAGGAAUCGCAG	NC_007371.1_cds_YP_006575868.1_2	561	-25.1	0.001719	14	7	PA-X	PA-X protein	0.85
Influenza A virus	hsa-mir-517-5p	CCUCUAGAUGGAAGCACUGUCU	NC_026424.1_cds_YP_009118473.1_1	17	-27	0.000344	16	3	PA	polymerase PA	0.57
Influenza A virus	hsa-mir-6851-5p	AGGAGGUGGUACUAGGGGCCAGC	NC_007361.1_cds_YP_308668.1_1	811	-25.1	0.003884	14	5	nan	neuraminidase	0.97
Influenza A virus	hsa-mir-7850-5p	GUUUGGACAUAGUGUGGCUGG	NC_007366.1_cds_NIGSP-NYS-00392.HAp1_1	22	-25.5	0.000623	17	3	HA	hemagglutinin	0.56
Influenza A virus	hsa-mir-7110-3p	UCUCUCUCCCACUUCCCUGCAG	NC_004906.1_cds_YP_581750.1_1	317	-25.6	0.001508	17	1	NEP	nuclear export protein	0.97
Influenza A virus	hsa-mir-889-5p	AAUGGCUGUCCGUAGUAUGGUC	NC_002016.1_cds_NP_040979.2_1	185	-27.8	0.000181	15	3	M2	matrix protein 2	0.81
Influenza A virus	hsa-mir-6881-5p	UGGGGUAAGGAUAGGAGGGUCA	NC_007377.1_cds_YP_308854.1_2	660	-28.6	0.000172	16	1	M1	membrane protein M1	0.25
Influenza A virus	hsa-mir-4268	GGCUCCUCCUCUCAGGAUGUG	NC_004905.2_cds_YP_581749.1_1	792	-30.1	4.2e-05	15	1	np	nucleoprotein	0.81
Influenza A virus	hsa-mir-6772-5p	UGGGUGUAGGCUGGAGCUGAGG	NC_002017.1_cds_NP_040980.1_1	924	-27.6	0.00044	16	1	HA	haemagglutinin	0.97
Influenza A virus	hsa-mir-7151-5p	GAUCCAUCUCUGCCUGUAUUGGC	NC_007363.1_cds_YP_308671.1_2	64	-27.4	0.000341	18	2	M1	matrix protein 1	0.67
Influenza A virus	hsa-mir-614	GAACGCCUGUUCUUGCCAGGUGG	NC_007375.1_cds_YP_308851.1_1	92	-27.6	0.000447	15	6	PB1	PB1 polymerase subunit	0.81
Influenza A virus	hsa-mir-939-3p	CCCUGGGCCUCUGCUCCCCAG	NC_002023.1_cds_NP_040987.1_1	1345	-25.9	0.001617	14	4	PB2	polymerase PB2	0.78
Influenza A virus	hsa-mir-5572	GUUGGGGUGCAGGGGUCUGCU	NC_007373.1_cds_NIGSP-NYS-00392.PB2p1_1	454	-29.6	7.6e-05	14	6	PB2	polymerase PB2	0.96
Influenza A virus	hsa-mir-4725-5p	AGACCCUGCAGCCUUCCCACC	NC_026426.1_cds_YP_009118476.1_1	521	-25	0.002025	16	2	NP	nucleocapsid protein	0.39
Influenza A virus	hsa-mir-7158-5p	GGCUCAAUCUCUGGUCCUGCAGCC	NC_007381.1_cds_YP_308871.1_1	1158	-29.1	0.000266	17	3	NP	nucleoprotein	0.72
Influenza A virus	hsa-mir-328-3p	CUGGCCCUCUCUGCCCUUCCGU	NC_002019.1_cds_NP_040982.1_1	1197	-26.7	0.001031	13	3	NP	nucleoprotein	0.86
Influenza A virus	hsa-mir-3124-3p	ACUUUCCUCACUCCCGUGAAGU	NC_007374.1_cds_YP_308850.1_1	28	-28.9	9.7e-05	15	2	HA	hemagglutinin	0.97
Influenza A virus	hsa-mir-662	UCCCACGUUGUGGCCCAGCAG	NC_007369.1_cds_NIGSP-NYS-00392.NPp1_1	1155	-26.4	0.000727	12	6	NP	nucleocapsid protein	0.75
Influenza A virus	hsa-mir-4529-5p	AGGCCAUCAGCAGUCCAAUGAA	NC_026422.1_cds_YP_009118470.1_1	2258	-25.8	0.000804	13	2	PB2	polymerase PB2	0.32
Influenza A virus	hsa-mir-662	UCCCACGUUGUGGCCCAGCAG	NC_026422.1_cds_YP_009118470.1_1	714	-25.2	0.001703	15	5	PB2	polymerase PB2	0.55
Influenza A virus	hsa-mir-5001-5p	AGGGCUGGACUCAGCGGCGGAGCU	NC_026435.1_cds_YP_009118628.1_1	1938	-30.5	0.000215	16	3	PB1	polymerase PB1	0.97
Influenza A virus	hsa-mir-6794-3p	CUCACUCUCAGUCCCUCCCU	NC_007359.1_cds_YP_308666.1_1	240	-27.7	0.00017	12	8	PA	polymerase	0.92
Influenza A virus	hsa-mir-4515	AGGACUGGACUCCCGGCAGCCC	NC_002018.1_cds_NP_040981.1_1	1156	-29.4	0.000208	17	2	nan	neuraminidase	0.67
Influenza A virus	hsa-mir-130b-5p	ACUCUUUCCCUGUUGCACUAC	NC_007357.1_cds_YP_308664.1_1	1555	-27.6	0.00011	17	2	PB2	polymerase	0.97
Influenza A virus	hsa-mir-6875-3p	AUUCUUCCUGCCCUGGCUCCAU	NC_002016.1_cds_NP_040978.1_2	565	-26.1	0.00086	13	6	M1	matrix protein 1	0.68
Influenza A virus	hsa-mir-6812-3p	CCGCUCUUCCCCUGACCCCAG	NC_007363.1_cds_YP_308670.1_1	207	-25.7	0.001542	16	3	M2	matrix protein 2	0.67
Influenza A virus	hsa-mir-129-5p	CUUUUUGCGGUCUGGGCUUGC	NC_002021.1_cds_NP_040985.1_1	2254	-31.7	6e-06	17	2	PB1	polymerase PB1	0.65
Influenza A virus	hsa-mir-622	ACAGUCUGCUGAGGUUGGAGC	NC_026437.1_cds_YP_009118630.1_1	1756	-29.9	3.5e-05	19	2	PA	polymerase PA	0.85
Influenza A virus	hsa-mir-320e	AAAGCUGGGUUGAGAAGG	NC_007358.1_cds_YP_308665.1_1	2018	-26.1	0.000101	15	4	PB1	polymerase	0.9
Influenza A virus	hsa-mir-7107-3p	UGGUCUGUUCAUUCUCUCUUUUUGGCC	NC_026422.1_cds_YP_009118470.1_1	2150	-25.7	0.002988	18	1	PB2	polymerase PB2	0.41
Influenza A virus	hsa-mir-6828-3p	AUCUGCUCUCUUGUUCCCAG	NC_026426.1_cds_YP_009118476.1_1	726	-27.7	8.2e-05	13	2	NP	nucleocapsid protein	0.96
Influenza A virus	hsa-mir-6775-5p	UCGGGGCAUGGGGGAGGGAGGCUGG	NC_004906.1_cds_YP_581750.1_1	159	-27.9	0.002233	18	1	NEP	nuclear export protein	0.97
Influenza A virus	hsa-mir-6747-3p	UCCUGCCUUCCUCUGCACCAG	NC_007363.1_cds_YP_308670.1_1	219	-25.9	0.000859	13	1	M2	matrix protein 2	0.45
Influenza A virus	hsa-mir-31-3p	UGCUAUGCCAACAUAUUGCCAU	NC_007374.1_cds_YP_308850.1_1	1616	-25	0.00081	18	1	HA	hemagglutinin	0.54
Influenza A virus	hsa-mir-3191-3p	UGGGGACGUAGCUGGCCAGACAG	NC_026429.1_cds_YP_009118481.1_1	460	-26	0.002078	18	2	nan	neuraminidase	0.78
Influenza A virus	hsa-mir-4769-3p	UCUGCCAUCCUCCCUCCCCUAC	NC_007359.1_cds_YP_308666.1_1	894	-27	0.000729	12	4	PA	polymerase	0.96
Influenza A virus	hsa-mir-6125	GCGGAAGGCGGAGCGGCGGA	NC_007360.1_cds_YP_308667.1_1	1420	-25.9	0.001108	14	3	NP	nucleocapsid protein	0.52
Influenza A virus	hsa-mir-211-5p	UUCCCUUUGUCAUCCUUCGCCU	NC_007381.1_cds_YP_308871.1_1	575	-25.3	0.001196	19	2	NP	nucleoprotein	0.9
Influenza A virus	hsa-mir-6872-3p	CCCAUGCCUCCUGCCGCGGUC	NC_026424.1_cds_YP_009118473.1_1	529	-25.6	0.001759	14	2	PA	polymerase PA	0.6
Influenza A virus	hsa-mir-4717-3p	ACACAUGGGUGGCUGUGGCCU	NC_026438.1_cds_YP_009118631.1_1	851	-25.7	0.001095	13	4	PB2	polymerase PB2	0.7
Influenza A virus	hsa-mir-6887-3p	UCCCCUCCACUUUCCUCCUAG	NC_026436.1_cds_YP_009118629.1_1	1165	-26	0.000738	14	4	NP	nucleocapsid protein	0.87
Influenza A virus	hsa-mir-4485-5p	ACCGCCUGCCCAGUGA	NC_007382.1_cds_YP_308872.1_1	398	-27.9	2.4e-05	13	2	nan	neuraminidase	0.94
Influenza A virus	hsa-mir-219b-5p	AGAUGUCCAGCCACAAUUCUCG	NC_026428.1_cds_YP_009118480.1_2	150	-25.3	0.001118	12	2	NS1	nonstructural protein 1	0.72
Influenza A virus	hsa-mir-2110	UUGGGGAAACGGCCGCUGAGUG	NC_026437.1_cds_YP_009118630.1_1	831	-27.7	0.000365	14	4	PA	polymerase PA	0.49
Influenza A virus	hsa-mir-4727-5p	AUCUGCCAGCUUCCACAGUGG	NC_004912.1_cds_NP_859041.1_1	1013	-26.8	0.000346	14	2	pa	polymerase PA	0.96
Influenza A virus	hsa-mir-6738-3p	CUUCUGCCUGCAUUCUACUCCCAG	NC_026423.1_cds_YP_009118471.1_1	1373	-26.7	0.000932	15	1	PB1	polymerase PB1	0.89
Influenza A virus	hsa-mir-6889-5p	UCGGGGAGUCUGGGGUCCGGAAU	NC_007358.1_cds_YP_308665.1_1	805	-28.6	0.00047	13	2	PB1	polymerase	0.97
Influenza A virus	hsa-mir-8077	GGCUGAGUGGGGUUCUGACUCC	NC_007368.1_cds_NIGSP-NYS-00392.NAp1_1	668	-25.2	0.002126	14	3	nan	neuraminidase	0.96
Influenza A virus	hsa-mir-2277-5p	AGCGCGGGCUGAGCGCUGCCAGUC	NC_026436.1_cds_YP_009118629.1_1	1277	-28.7	0.000636	13	8	NP	nucleocapsid protein	0.89
Influenza A virus	hsa-mir-3074-5p	GUUCCUGCUGAACUGAGCCAG	NC_026427.1_cds_YP_009118477.1_1	219	-26.9	0.00027	15	1	M2	matrix protein 2	0.52
Influenza A virus	hsa-mir-4793-5p	ACAUCCUGCUCCACAGGGCAGAGG	NC_004907.1_cds_NP_859036.1_2	557	-28.9	0.00039	16	2	M1	matrix protein 1	0.4
Influenza A virus	hsa-mir-892a	CACUGUGUCCUUUCUGCGUAG	NC_026438.1_cds_YP_009118631.1_1	1995	-25.7	0.000549	18	3	PB2	polymerase PB2	0.87
Influenza A virus	hsa-mir-650	AGGAGGCAGCGCUCUCAGGAC	NC_026438.1_cds_YP_009118631.1_1	2068	-26.7	0.000587	15	3	PB2	polymerase PB2	0.63
Influenza A virus	hsa-mir-661	UGCCUGGGUCUCUGGCCUGCGCGU	NC_004912.1_cds_NP_859041.1_1	1651	-32.9	4.3e-05	18	2	pa	polymerase PA	0.64
Influenza A virus	hsa-mir-1976	CCUCCUGCCCUCCUUGCUGU	NC_026438.1_cds_YP_009118631.1_1	462	-26.7	0.00037	16	3	PB2	polymerase PB2	0.73
Influenza A virus	hsa-mir-6779-5p	CUGGGAGGGGCUGGGUUUGGC	NC_026438.1_cds_YP_009118631.1_1	641	-28.2	0.000234	16	1	PB2	polymerase PB2	0.97
Influenza A virus	hsa-mir-3929	GAGGCUGAUGUGAGUAGACCACU	NC_002019.1_cds_NP_040982.1_1	390	-25.7	0.001414	16	8	NP	nucleoprotein	0.93
Influenza A virus	hsa-mir-6787-3p	UCUCAGCUGCUGCCCUCUCCAG	NC_002016.1_cds_NP_040978.1_2	585	-26.8	0.000725	16	1	M1	matrix protein 1	0.33
Influenza A virus	hsa-mir-3184-3p	AAAGUCUCGCUCUCUGCCCCUCA	NC_007373.1_cds_NIGSP-NYS-00392.PB2p1_1	1919	-25.6	0.001932	16	7	PB2	polymerase PB2	0.74
Influenza A virus	hsa-mir-6503-3p	GGGACUAGGAUGCAGACCUCC	NC_007367.1_cds_NIGSP-NYS-00392.MPp1_2	658	-26.2	0.000676	16	2	M1	matrix protein 1	0.41
Influenza A virus	hsa-mir-3622a-3p	UCACCUGACCUCCCAUGCCUGU	NC_007373.1_cds_NIGSP-NYS-00392.PB2p1_1	1545	-25.9	0.001345	14	1	PB2	polymerase PB2	0.82
Influenza A virus	hsa-mir-656-5p	AGGUUGCCUGUGAGGUGUUCA	NC_002018.1_cds_NP_040981.1_1	943	-25.9	0.000594	13	2	nan	neuraminidase	0.8
Influenza A virus	hsa-mir-6861-3p	UGGACCUCUCCUCCCCAG	NC_026424.1_cds_YP_009118473.1_1	895	-28	7e-05	13	1	PA	polymerase PA	0.76
Influenza A virus	hsa-mir-105-5p	UCAAAUGCUCAGACUCCUGUGGU	NC_026434.1_cds_YP_009118627.1_1	677	-26.1	0.000893	16	5	nan	neuraminidase	0.97
Influenza A virus	hsa-mir-1183	CACUGUAGGUGAUGGUGAGAGUGGGCA	NC_004905.2_cds_YP_581749.1_1	1227	-27.7	0.001733	16	9	np	nucleoprotein	0.97
Influenza A virus	hsa-mir-6886-5p	CCCGCAGGUGAGAUGAGGGCU	NC_004906.1_cds_NP_859034.1_2	537	-25.5	0.001499	15	5	NS1	nonstructural protein 1	0.34
Influenza A virus	hsa-mir-6747-3p	UCCUGCCUUCCUCUGCACCAG	NC_004912.1_cds_NP_859041.1_1	1879	-31.8	1.2e-05	18	1	pa	polymerase PA	0.92
Influenza A virus	hsa-mir-3141	GAGGGCGGGUGGAGGAGGA	NC_002020.1_cds_NP_040984.1_2	634	-25	0.001333	13	1	NS1	nonstructural protein 1	0.94
Influenza A virus	hsa-mir-4525	GGGGGGAUGUGCAUGCUGGUU	NC_007372.1_cds_NIGSP-NYS-00392.PB1p1_1	1803	-25.2	0.001375	13	3	PB1	polymerase PB1	0.78
Influenza A virus	hsa-mir-331-3p	GCCCCUGGGCCUAUCCUAGAA	NC_004909.1_cds_NP_859038.1_1	1026	-29.4	7.1e-05	14	1	na	neuraminidase	0.68
Influenza A virus	hsa-mir-6797-5p	AGGAGGGAAGGGGCUGAGAACAGGA	NC_004906.1_cds_NP_859034.1_2	479	-29.7	0.000347	16	2	NS1	nonstructural protein 1	0.87
Influenza A virus	hsa-mir-135a-3p	UAUAGGGAUUGGAGCCGUGGCG	NC_007358.1_cds_YP_308665.1_1	1316	-29.9	6.6e-05	16	3	PB1	polymerase	0.82
Influenza A virus	hsa-mir-665	ACCAGGAGGCUGAGGCCCCU	NC_007361.1_cds_YP_308668.1_1	745	-25	0.001865	10	6	nan	neuraminidase	0.92
Influenza A virus	hsa-mir-892b	CACUGGCUCCUUUCUGGGUAGA	NC_007359.1_cds_YP_308666.1_1	1586	-25.6	0.001151	14	4	PA	polymerase	0.89
Influenza A virus	hsa-mir-3157-5p	UUCAGCCAGGCUAGUGCAGUCU	NC_026429.1_cds_YP_009118481.1_1	100	-25.8	0.000975	16	5	nan	neuraminidase	0.96
Influenza A virus	hsa-mir-6859-3p	UGACCCCCAUGUCGCCUCUGUAG	NC_007377.1_cds_YP_308853.1_1	29	-28.9	0.00025	20	1	M2	membrane protein M2	0.85
Influenza A virus	hsa-mir-3907	AGGUGCUCCAGGCUGGCUCACA	NC_007371.1_cds_NIGSP-NYS-00392.PAp1_1	1560	-25.5	0.001932	13	5	PA	polymerase PA	0.9
Influenza A virus	hsa-mir-514b-5p	UUCUCAAGAGGGAGGCAAUCAU	NC_007371.1_cds_NIGSP-NYS-00392.PAp1_1	1741	-26.9	0.000304	15	8	PA	polymerase PA	0.96
Influenza A virus	hsa-mir-6886-5p	CCCGCAGGUGAGAUGAGGGCU	NC_004908.1_cds_NP_859037.1_1	1595	-26.8	0.000599	15	4	ha	Hemagglutinin	0.97
Influenza A virus	hsa-mir-214-3p	ACAGCAGGCACAGACAGGCAGU	NC_004906.1_cds_NP_859034.1_2	244	-27.8	0.000299	14	3	NS1	nonstructural protein 1	0.88
Influenza A virus	hsa-mir-518b	CAAAGCGCUCCCCUUUAGAGGU	NC_007373.1_cds_NIGSP-NYS-00392.PB2p1_1	2144	-26	0.000771	16	4	PB2	polymerase PB2	0.76
Influenza A virus	hsa-mir-6814-3p	ACUCGCAUCCUUCCCUUGGCAG	NC_002022.1_cds_NP_040986.1_1	236	-25.8	0.001176	15	5	PA	polymerase PA	0.93
Influenza A virus	hsa-mir-4642	AUGGCAUCGUCCCCUGGUGGCU	NC_026425.1_cds_YP_009118475.1_1	837	-26.3	0.001208	15	2	HA	hemagglutinin	0.96
Influenza A virus	hsa-mir-770-5p	UCCAGUACCACGUGUCAGGGCCA	NC_004910.1_cds_NP_859039.1_1	278	-26.6	0.001276	17	1	pb2	polymerase Pb2	0.7
Influenza A virus	hsa-mir-6510-3p	CACCGACUCUGUCUCCUGCAG	NC_026426.1_cds_YP_009118476.1_1	291	-25.9	0.00084	14	3	NP	nucleocapsid protein	0.91
Influenza A virus	hsa-mir-4646-3p	AUUGUCCCUCUCCCUUCCCAG	NC_007369.1_cds_NIGSP-NYS-00392.NPp1_1	618	-26.6	0.000478	18	2	NP	nucleocapsid protein	0.94
Influenza A virus	hsa-mir-24-3p	UGGCUCAGUUCAGCAGGAACAG	NC_004912.1_cds_NP_859041.1_1	1682	-26.3	0.000628	14	4	pa	polymerase PA	0.89
Influenza A virus	hsa-mir-542-5p	UCGGGGAUCAUCAUGUCACGAGA	NC_026422.1_cds_YP_009118470.1_1	186	-25.6	0.001815	15	1	PB2	polymerase PB2	0.76
Influenza A virus	hsa-mir-764	GCAGGUGCUCACUUGUCCUCCU	NC_002016.1_cds_NP_040978.1_2	576	-29.2	0.000104	17	1	M1	matrix protein 1	0.35
Influenza A virus	hsa-mir-6511a-3p	CCUCACCAUCCCUUCUGCCUGC	NC_026433.1_cds_YP_009118626.1_1	1083	-26.3	0.000942	15	1	HA	hemagglutinin	0.83
Influenza A virus	hsa-mir-4686	UAUCUGCUGGGCUUUCUGGUGUU	NC_002023.1_cds_NP_040987.1_1	807	-26.4	0.000657	14	3	PB2	polymerase PB2	0.83
Influenza A virus	hsa-mir-4726-5p	AGGGCCAGAGGAGCCUGGAGUGG	NC_007376.1_cds_YP_006495803.1_2	548	-27.2	0.001213	17	1	PA-X	PA-X protein	0.94
Influenza A virus	hsa-mir-7160-5p	UGCUGAGGUCCGGGCUGUGCC	NC_026435.1_cds_YP_009118628.1_1	1195	-25	0.002339	13	2	PB1	polymerase PB1	0.97
Influenza A virus	hsa-mir-6722-3p	UGCAGGGGUCGGGUGGGCCAGG	NC_004910.1_cds_NP_859039.1_1	1951	-27.1	0.001206	14	1	pb2	polymerase Pb2	0.96
Influenza A virus	hsa-mir-6872-5p	UCUCGCAUCAGGAGGCAAGG	NC_007373.1_cds_NIGSP-NYS-00392.PB2p1_1	1537	-27.2	0.000195	15	1	PB2	polymerase PB2	0.82
Influenza A virus	hsa-mir-4539	GCUGAACUGGGCUGAGCUGGGC	NC_026424.1_cds_YP_009118473.1_1	1192	-27.4	0.000461	16	1	PA	polymerase PA	0.96
Influenza A virus	hsa-mir-4649-3p	UCUGAGGCCUGCCUCUCCCCA	NC_007359.1_cds_YP_308666.1_1	454	-27.5	0.000411	11	6	PA	polymerase	0.73
Influenza A virus	hsa-mir-642b-5p	GGUUCCCUCUCCAAAUGUGUCU	NC_007381.1_cds_YP_308871.1_1	302	-27.6	0.000217	18	1	NP	nucleoprotein	0.92
Influenza A virus	hsa-mir-1266-5p	CCUCAGGGCUGUAGAACAGGGCU	NC_002021.1_cds_NP_040985.1_1	78	-28.3	0.000351	18	2	PB1	polymerase PB1	0.97
Influenza A virus	hsa-mir-3909	UGUCCUCUAGGGCCUGCAGUCU	NC_007375.1_cds_YP_308877.1_2	161	-27.6	0.000392	15	6	PB1-F2	PB1-F2 protein	0.96
Influenza A virus	hsa-mir-3944-3p	UUCGGGCUGGCCUGCUGCUCCGG	NC_007377.1_cds_YP_308854.1_2	532	-25.3	0.00434	16	4	M1	membrane protein M1	0.72
Influenza A virus	hsa-mir-361-3p	UCCCCCAGGUGUGAUUCUGAUUU	NC_026433.1_cds_YP_009118626.1_1	1629	-26.3	0.000828	15	2	HA	hemagglutinin	0.23
Influenza A virus	hsa-mir-584-3p	UCAGUUCCAGGCCAACCAGGCU	NC_007361.1_cds_YP_308668.1_1	1134	-26.9	0.000591	15	1	nan	neuraminidase	0.97
Influenza A virus	hsa-mir-7106-3p	AGCUCCCUGAAUCCCUGUCCCAG	NC_002021.1_cds_NP_040985.1_1	1371	-25.9	0.00197	14	2	PB1	polymerase PB1	0.77
Influenza A virus	hsa-mir-4488	AGGGGGCGGGCUCCGGCG	NC_002017.1_cds_NP_040980.1_1	222	-26.1	0.000632	14	2	HA	haemagglutinin	0.74
Influenza A virus	hsa-mir-6777-5p	ACGGGGAGUCAGGCAGUGGUGGA	NC_004910.1_cds_NP_859039.1_1	1388	-30.4	0.00013	15	3	pb2	polymerase Pb2	0.79
Influenza A virus	hsa-mir-4682	UCUGAGUUCCUGGAGCCUGGUCU	NC_026429.1_cds_YP_009118481.1_1	544	-29.2	0.000178	16	3	nan	neuraminidase	0.33
Influenza A virus	hsa-mir-4308	UCCCUGGAGUUUCUUCUU	NC_007358.1_cds_YP_473348.1_2	193	-25.1	0.000216	15	1	PB1-F2	PB1-F2 protein	0.52
Influenza A virus	hsa-mir-3655	GCUUGUCGCUGCGGUGUUGCU	NC_007372.1_cds_NIGSP-NYS-00392.PB1p1_1	724	-26	0.000621	16	1	PB1	polymerase PB1	0.94
Influenza A virus	hsa-mir-4674	CUGGGCUCGGGACGCGCGGCU	NC_026424.1_cds_YP_009118473.1_1	944	-28	0.000447	13	2	PA	polymerase PA	0.97
Influenza A virus	hsa-mir-4708-5p	AGAGAUGCCGCCUUGCUCCUU	NC_002022.1_cds_NP_040986.1_1	166	-26.2	0.000562	13	4	PA	polymerase PA	0.89
Influenza A virus	hsa-mir-6752-5p	GGGGGGUGUGGAGCCAGGGGGC	NC_007375.1_cds_YP_308851.1_1	1802	-27.2	0.001249	16	3	PB1	PB1 polymerase subunit	0.89
Influenza A virus	hsa-mir-6500-5p	AGGAGCUAUCCACUCCAGGUGUCC	NC_026422.1_cds_YP_009118470.1_1	2044	-27.3	0.000964	16	5	PB2	polymerase PB2	0.74
Influenza A virus	hsa-mir-4741	CGGGCUGUCCGGAGGGGUCGGCU	NC_026437.1_cds_YP_009121769.1_2	642	-25	0.007411	11	11	PA-X	PA-X protein	0.78
Influenza A virus	hsa-mir-4655-5p	CACCGGGGAUGGCAGAGGGUCG	NC_004911.1_cds_NP_859040.1_1	1877	-26.9	0.001088	12	4	pb1	polymerase Pb1	0.71
Influenza A virus	hsa-mir-6741-5p	GUGGGUGCUGGUGGGAGCCGUG	NC_004907.1_cds_NP_859036.1_2	535	-29.8	0.000133	18	1	M1	matrix protein 1	0.6
Influenza A virus	hsa-mir-3692-5p	CCUGCUGGUCAGGAGUGGAUACUG	NC_007357.1_cds_YP_308664.1_1	1507	-29.5	0.000196	17	1	PB2	polymerase	0.52
Influenza A virus	hsa-mir-23a-5p	GGGGUUCCUGGGGAUGGGAUUU	NC_002018.1_cds_NP_040981.1_1	230	-26.4	0.000869	13	7	nan	neuraminidase	0.92
Influenza A virus	hsa-mir-4312	GGCCUUGUUCCUGUCCCCA	NC_007358.1_cds_YP_308665.1_1	1457	-25.2	0.000653	13	2	PB1	polymerase	0.86
Influenza A virus	hsa-mir-4732-5p	UGUAGAGCAGGGAGCAGGAAGCU	NC_002017.1_cds_NP_040980.1_1	450	-26.7	0.000864	14	7	HA	haemagglutinin	0.87
Influenza A virus	hsa-mir-6879-5p	CAGGGCAGGGAAGGUGGGAGAG	NC_007371.1_cds_YP_006575868.1_2	653	-26.4	0.001227	14	8	PA-X	PA-X protein	0.6
Influenza A virus	hsa-mir-6741-5p	GUGGGUGCUGGUGGGAGCCGUG	NC_004908.1_cds_NP_859037.1_1	563	-28.3	0.000369	17	1	ha	Hemagglutinin	0.92
Influenza A virus	hsa-mir-346	UGUCUGCCCGCAUGCCUGCCUCU	NC_007363.1_cds_YP_308671.1_2	628	-30.1	0.000126	18	1	M1	matrix protein 1	0.07
Influenza A virus	hsa-mir-6742-5p	AGUGGGGUGGGACCCAGCUGUU	NC_026435.1_cds_YP_009118628.1_1	179	-25.8	0.001758	14	3	PB1	polymerase PB1	0.9
Influenza A virus	hsa-mir-6843-3p	AUGGUCUCCUGUUCUCUGCAG	NC_007375.1_cds_YP_308851.1_1	2105	-32.6	4e-06	15	2	PB1	PB1 polymerase subunit	0.82
Influenza A virus	hsa-mir-4446-5p	AUUUCCCUGCCAUUCCCUUGGC	NC_026429.1_cds_YP_009118481.1_1	857	-29.6	5.6e-05	17	5	nan	neuraminidase	0.96
Influenza A virus	hsa-mir-4515	AGGACUGGACUCCCGGCAGCCC	NC_007381.1_cds_YP_308871.1_1	1377	-28.2	0.000467	15	3	NP	nucleoprotein	0.45
Influenza A virus	hsa-mir-149-5p	UCUGGCUCCGUGUCUUCACUCCC	NC_004910.1_cds_NP_859039.1_1	510	-29.1	0.000208	15	1	pb2	polymerase Pb2	0.96
Influenza A virus	hsa-mir-6807-3p	CACUGCAUUCCUGCUUGGCCCAG	NC_004907.1_cds_NP_859035.1_1	43	-25.1	0.002517	14	3	M2	matrix protein 2	0.94
Influenza A virus	hsa-mir-6880-5p	UGGUGGAGGAAGAGGGCAGCUC	NC_004911.1_cds_NP_859040.1_1	1522	-26.5	0.000914	13	9	pb1	polymerase Pb1	0.92
Influenza A virus	hsa-mir-6841-3p	ACCUUGCAUCUGCAUCCCCAG	NC_026431.1_cds_YP_009118622.1_1	43	-32.1	7e-06	16	4	M2	matrix protein 2	0.97
Influenza A virus	hsa-mir-937-3p	AUCCGCGCUCUGACUCUCUGCC	NC_007368.1_cds_NIGSP-NYS-00392.NAp1_1	676	-26.5	0.000875	15	4	nan	neuraminidase	0.95
Influenza A virus	hsa-mir-4767	CGCGGGCGCUCCUGGCCGCCGCC	NC_007375.1_cds_YP_308877.1_2	82	-31.9	0.000115	14	2	PB1-F2	PB1-F2 protein	0.95
Influenza A virus	hsa-mir-664b-3p	UUCAUUUGCCUCCCAGCCUACA	NC_004910.1_cds_NP_859039.1_1	716	-27	0.000324	14	3	pb2	polymerase Pb2	0.97
Influenza A virus	hsa-let-7b-3p	CUAUACAACCUACUGCCUUCCC	NC_007359.1_cds_YP_006495800.1_2	540	-25.5	0.000862	18	1	PA-X	PA-X protein	0.75
Influenza A virus	hsa-mir-6782-5p	UAGGGGUGGGGGAAUUCAGGGGUGU	NC_026435.1_cds_YP_009118628.1_1	1879	-33.1	4e-05	16	4	PB1	polymerase PB1	0.97
Influenza A virus	hsa-mir-4731-5p	UGCUGGGGGCCACAUGAGUGUG	NC_026431.1_cds_YP_009118623.1_2	42	-26	0.001281	17	2	M1	matrix protein 1	0.95
Influenza A virus	hsa-mir-3127-5p	AUCAGGGCUUGUGGAAUGGGAAG	NC_007376.1_cds_YP_308852.1_1	1351	-25.8	0.001262	14	6	PA	polymerase PA	0.9
Influenza A virus	hsa-mir-490-3p	CAACCUGGAGGACUCCAUGCUG	NC_007358.1_cds_YP_308665.1_1	75	-25.3	0.001641	12	6	PB1	polymerase	0.95
Influenza A virus	hsa-mir-3130-5p	UACCCAGUCUCCGGUGCAGCC	NC_004912.1_cds_NP_859041.1_1	718	-26.9	0.000527	14	7	pa	polymerase PA	0.97
Influenza A virus	hsa-mir-4703-3p	UGUAGUUGUAUUGUAUUGCCAC	NC_002018.1_cds_NP_040981.1_1	563	-25.6	0.000375	20	1	nan	neuraminidase	0.97
Influenza A virus	hsa-mir-365a-3p	UAAUGCCCCUAAAAAUCCUUAU	NC_026438.1_cds_YP_009118631.1_1	1234	-25.3	0.000422	13	4	PB2	polymerase PB2	0.83
Influenza A virus	hsa-mir-3157-5p	UUCAGCCAGGCUAGUGCAGUCU	NC_004912.1_cds_NP_859041.1_1	1146	-25.1	0.001611	15	5	pa	polymerase PA	0.83
Influenza A virus	hsa-mir-6887-3p	UCCCCUCCACUUUCCUCCUAG	NC_007360.1_cds_YP_308667.1_1	1166	-25.7	0.000917	14	4	NP	nucleocapsid protein	0.63
Influenza A virus	hsa-mir-3907	AGGUGCUCCAGGCUGGCUCACA	NC_026423.1_cds_YP_009118471.1_1	171	-30.9	4.5e-05	16	2	PB1	polymerase PB1	0.95
Influenza A virus	hsa-mir-6131	GGCUGGUCAGAUGGGAGUG	NC_026426.1_cds_YP_009118476.1_1	401	-25.1	0.000671	14	2	NP	nucleocapsid protein	0.95
Influenza A virus	hsa-mir-6874-5p	AUGGAGCUGGAACCAGAUCAGGC	NC_007366.1_cds_NIGSP-NYS-00392.HAp1_1	31	-25.3	0.002168	16	4	HA	hemagglutinin	0.86
Influenza A virus	hsa-mir-2110	UUGGGGAAACGGCCGCUGAGUG	NC_007376.1_cds_YP_308852.1_1	830	-26.9	0.00064	15	4	PA	polymerase PA	0.62
Influenza A virus	hsa-mir-1306-3p	ACGUUGGCUCUGGUGGUG	NC_026426.1_cds_YP_009118476.1_1	965	-26.9	0.0001	14	3	NP	nucleocapsid protein	0.65
Influenza A virus	hsa-mir-214-5p	UGCCUGUCUACACUUGCUGUGC	NC_007378.1_cds_YP_308855.1_1	102	-25.7	0.000875	15	3	PB2	polymerase PB2	0.97
Influenza A virus	hsa-mir-433-3p	AUCAUGAUGGGCUCCUCGGUGU	NC_007368.1_cds_NIGSP-NYS-00392.NAp1_1	890	-25.8	0.001176	17	1	nan	neuraminidase	0.95
Influenza A virus	hsa-mir-4769-3p	UCUGCCAUCCUCCCUCCCCUAC	NC_026435.1_cds_YP_009118628.1_1	2039	-29.2	0.000159	17	1	PB1	polymerase PB1	0.93
Influenza A virus	hsa-mir-7155-5p	UCUGGGGUCUUGGGCCAUC	NC_004910.1_cds_NP_859039.1_1	1689	-28.8	4.5e-05	15	3	pb2	polymerase Pb2	0.97
Influenza A virus	hsa-mir-6859-3p	UGACCCCCAUGUCGCCUCUGUAG	NC_007377.1_cds_YP_308854.1_2	598	-32	3e-05	17	2	M1	membrane protein M1	0.52
Influenza A virus	hsa-mir-593-3p	UGUCUCUGCUGGGGUUUCU	NC_007367.1_cds_NIGSP-NYS-00392.MPp1_2	67	-26.6	0.000153	15	2	M1	matrix protein 1	0.87
Influenza A virus	hsa-mir-4497	CUCCGGGACGGCUGGGC	NC_004911.1_cds_NP_859040.1_1	1527	-26.8	0.000152	14	1	pb1	polymerase Pb1	0.88
Influenza A virus	hsa-mir-6821-5p	GUGCGUGGUGGCUCGAGGCGGGG	NC_026437.1_cds_YP_009118630.1_1	1587	-32.4	4.9e-05	16	4	PA	polymerase PA	0.87
Influenza A virus	hsa-mir-4446-3p	CAGGGCUGGCAGUGACAUGGGU	NC_007372.1_cds_NIGSP-NYS-00392.PB1p1_1	1927	-28.3	0.000264	15	3	PB1	polymerase PB1	0.93
Influenza A virus	hsa-mir-6765-3p	UCACCUGGCUGGCCCGCCCAG	NC_007373.1_cds_NIGSP-NYS-00392.PB2p1_1	514	-26.6	0.000989	12	4	PB2	polymerase PB2	0.69
Influenza A virus	hsa-mir-192-3p	CUGCCAAUUCCAUAGGUCACAG	NC_007361.1_cds_YP_308668.1_1	872	-25.9	0.000642	14	2	nan	neuraminidase	0.74
Influenza A virus	hsa-mir-4748	GAGGUUUGGGGAGGAUUUGCU	NC_007361.1_cds_YP_308668.1_1	490	-28.5	7.5e-05	17	1	nan	neuraminidase	0.28
Influenza A virus	hsa-mir-211-3p	GCAGGGACAGCAAAGGGGUGC	NC_007378.1_cds_YP_308855.1_1	1851	-25.3	0.001279	15	4	PB2	polymerase PB2	0.97
Influenza A virus	hsa-mir-5588-5p	ACUGGCAUUAGUGGGACUUUU	NC_007372.1_cds_NIGSP-NYS-00392.PB1p1_1	2163	-26.1	0.000297	17	2	PB1	polymerase PB1	0.55
Influenza A virus	hsa-mir-7109-3p	CAAGCCUCUCCUGCCCUUCCAG	NC_026422.1_cds_YP_009118470.1_1	2044	-27.4	0.00044	13	5	PB2	polymerase PB2	0.28
Influenza A virus	hsa-mir-31-5p	AGGCAAGAUGCUGGCAUAGCU	NC_026428.1_cds_YP_009118480.1_2	244	-26.4	0.000355	16	2	NS1	nonstructural protein 1	0.74
Influenza A virus	hsa-mir-3184-3p	AAAGUCUCGCUCUCUGCCCCUCA	NC_007359.1_cds_YP_308666.1_1	891	-25.9	0.00157	12	11	PA	polymerase	0.95
Influenza A virus	hsa-mir-6799-5p	GGGGAGGUGUGCAGGGCUGG	NC_026428.1_cds_YP_009118480.1_2	426	-25.2	0.001551	15	2	NS1	nonstructural protein 1	0.5
Influenza A virus	hsa-mir-511-5p	GUGUCUUUUGCUCUGCAGUCA	NC_026435.1_cds_YP_009118628.1_1	680	-25.4	0.000521	17	2	PB1	polymerase PB1	0.59
Influenza A virus	hsa-mir-3183	GCCUCUCUCGGAGUCGCUCGGA	NC_007359.1_cds_YP_006495800.1_2	570	-33.7	9e-06	17	1	PA-X	PA-X protein	0.97
Influenza A virus	hsa-mir-5008-5p	UGAGGCCCUUGGGGCACAGUGG	NC_002018.1_cds_NP_040981.1_1	413	-32.3	2.1e-05	14	1	nan	neuraminidase	0.46
Influenza A virus	hsa-mir-125b-2-3p	UCACAAGUCAGGCUCUUGGGAC	NC_026426.1_cds_YP_009118476.1_1	963	-25.4	0.001262	18	1	NP	nucleocapsid protein	0.65
Influenza A virus	hsa-mir-3690	ACCUGGACCCAGCGUAGACAAAG	NC_026437.1_cds_YP_009118630.1_1	1206	-29.2	0.000149	14	4	PA	polymerase PA	0.97
Influenza A virus	hsa-mir-1296-5p	UUAGGGCCCUGGCUCCAUCUCC	NC_026427.1_cds_YP_009118478.1_2	561	-25.6	0.001747	13	5	M1	matrix protein 1	0.57
Influenza A virus	hsa-mir-6777-3p	UCCACUCUCCUGGCCCCCAG	NC_007360.1_cds_YP_308667.1_1	1156	-29.4	7.7e-05	17	1	NP	nucleocapsid protein	0.53
Influenza A virus	hsa-mir-4686	UAUCUGCUGGGCUUUCUGGUGUU	NC_007359.1_cds_YP_308666.1_1	1122	-27.2	0.00037	17	3	PA	polymerase	0.86
Influenza A virus	hsa-mir-6837-5p	ACCAGGGCCAGCAGGGAAUGU	NC_007366.1_cds_NIGSP-NYS-00392.HAp1_1	1328	-31.4	1.9e-05	15	2	HA	hemagglutinin	0.95
Influenza A virus	hsa-let-7g-3p	CUGUACAGGCCACUGCCUUGC	NC_002022.1_cds_NP_040986.1_1	251	-25.2	0.001127	16	1	PA	polymerase PA	0.89
Influenza A virus	hsa-mir-6769b-5p	UGGUGGGUGGGGAGGAGAAGUGC	NC_002022.1_cds_NP_040986.1_1	1746	-26.4	0.001636	17	1	PA	polymerase PA	0.86
Influenza A virus	hsa-mir-711	GGGACCCAGGGAGAGACGUAAG	NC_026437.1_cds_YP_009118630.1_1	2087	-26.5	0.000955	15	1	PA	polymerase PA	0.87
Influenza A virus	hsa-mir-4498	UGGGCUGGCAGGGCAAGUGCUG	NC_007381.1_cds_YP_308871.1_1	840	-27	0.00069	14	3	NP	nucleoprotein	0.4
Influenza A virus	hsa-mir-6871-3p	CAGCACCCUGUGGCUCCCACAG	NC_002023.1_cds_NP_040987.1_1	514	-28	0.000369	12	7	PB2	polymerase PB2	0.91
Influenza A virus	hsa-mir-4721	UGAGGGCUCCAGGUGACGGUGG	NC_007372.1_cds_NIGSP-NYS-00392.PB1p1_1	257	-29.8	0.000131	14	4	PB1	polymerase PB1	0.71
Influenza A virus	hsa-mir-6842-3p	UUGGCUGGUCUCUGCUCCGCAG	NC_026423.1_cds_YP_009118471.1_1	1735	-27.3	0.000483	19	1	PB1	polymerase PB1	0.74
Influenza A virus	hsa-mir-4515	AGGACUGGACUCCCGGCAGCCC	NC_007364.1_cds_YP_308673.1_2	238	-26.1	0.001923	13	1	NS1	nonstructural protein 1	0.87
Influenza A virus	hsa-mir-6769a-3p	GAGCCCCUCUCUGCUCUCCAG	NC_007380.1_cds_YP_308870.1_2	181	-25.4	0.001462	18	1	NS1	nonstructural protein 1	0.84
Influenza A virus	hsa-mir-3184-5p	UGAGGGGCCUCAGACCGAGCUUUU	NC_007359.1_cds_YP_308666.1_1	1777	-26.2	0.001955	20	2	PA	polymerase	0.95
Influenza A virus	hsa-mir-4776-5p	GUGGACCAGGAUGGCAAGGGCU	NC_007362.1_cds_YP_308669.1_1	400	-26.1	0.001195	13	2	HA	hemagglutinin	0.97
Influenza A virus	hsa-mir-6761-3p	UCCUACGCUGCUCUCUCACUCC	NC_007378.1_cds_YP_308855.1_1	798	-30.2	5.4e-05	17	4	PB2	polymerase PB2	0.97
Influenza A virus	hsa-mir-1287-3p	CUCUAGCCACAGAUGCAGUGAU	NC_007361.1_cds_YP_308668.1_1	225	-25.8	0.000768	14	5	nan	neuraminidase	0.97
Influenza A virus	hsa-mir-7974	AGGCUGUGAUGCUCUCCUGAGCCC	NC_007369.1_cds_NIGSP-NYS-00392.NPp1_1	280	-28.1	0.000615	18	4	NP	nucleocapsid protein	0.15
Influenza A virus	hsa-mir-642a-5p	GUCCCUCUCCAAAUGUGUCUUG	NC_002022.1_cds_NP_040986.1_1	885	-28.1	0.000131	17	2	PA	polymerase PA	0.97
Influenza A virus	hsa-mir-891a-3p	AGUGGCACAUGUUUGUUGUGAG	NC_026422.1_cds_YP_009118470.1_1	836	-26.3	0.000379	17	2	PB2	polymerase PB2	0.6
Influenza A virus	hsa-mir-6882-3p	UGCUGCCUCUCCUCUUGCCUGCAG	NC_002023.1_cds_NP_040987.1_1	1464	-25.2	0.0039	18	2	PB2	polymerase PB2	0.76
Influenza A virus	hsa-mir-6726-5p	CGGGAGCUGGGGUCUGCAGGU	NC_026435.1_cds_YP_009118628.1_1	1517	-26.1	0.001217	16	1	PB1	polymerase PB1	0.97
Influenza A virus	hsa-mir-661	UGCCUGGGUCUCUGGCCUGCGCGU	NC_026436.1_cds_YP_009118629.1_1	1206	-32.7	4.9e-05	17	2	NP	nucleocapsid protein	0.77
Influenza A virus	hsa-mir-1537-3p	AAAACCGUCUAGUUACAGUUGU	NC_026427.1_cds_YP_009118478.1_2	218	-27.8	8.5e-05	18	2	M1	matrix protein 1	0.25
Influenza A virus	hsa-mir-4646-3p	AUUGUCCCUCUCCCUUCCCAG	NC_026425.1_cds_YP_009118475.1_1	1101	-28.2	0.00015	13	5	HA	hemagglutinin	0.97
Influenza A virus	hsa-mir-5001-5p	AGGGCUGGACUCAGCGGCGGAGCU	NC_004911.1_cds_NP_859040.1_1	1932	-30.1	0.000278	18	3	pb1	polymerase Pb1	0.76
Influenza A virus	hsa-mir-6514-5p	UAUGGAGUGGACUUUCAGCUGGC	NC_007375.1_cds_YP_308851.1_1	1938	-26.1	0.000934	13	8	PB1	PB1 polymerase subunit	0.79
Influenza A virus	hsa-mir-3928-5p	UGAAGCUCUAAGGUUCCGCCUGC	NC_007357.1_cds_YP_308664.1_1	661	-30.3	5.6e-05	14	5	PB2	polymerase	0.79
Influenza A virus	hsa-mir-1292-5p	UGGGAACGGGUUCCGGCAGACGCUG	NC_007381.1_cds_YP_308871.1_1	823	-27.1	0.002242	14	6	NP	nucleoprotein	0.82
Influenza A virus	hsa-mir-8078	GGUCUAGGCCCGGUGAGAGACUC	NC_026431.1_cds_YP_009118623.1_2	189	-26.4	0.001538	16	1	M1	matrix protein 1	0.43
Influenza A virus	hsa-mir-541-5p	AAAGGAUUCUGCUGUCGGUCCCACU	NC_004905.2_cds_YP_581749.1_1	723	-30	0.000164	16	3	np	nucleoprotein	0.96
Influenza A virus	hsa-mir-7847-3p	CGUGGAGGACGAGGAGGAGGC	NC_007381.1_cds_YP_308871.1_1	322	-25.4	0.0019	13	1	NP	nucleoprotein	0.61
Influenza A virus	hsa-mir-6763-3p	CUCCCCGGCCUCUGCCCCCAG	NC_002022.1_cds_NP_040986.1_1	545	-33.9	9e-06	16	2	PA	polymerase PA	0.78
Influenza A virus	hsa-mir-4723-3p	CCCUCUCUGGCUCCUCCCCAAA	NC_026437.1_cds_YP_009118630.1_1	885	-25.8	0.001619	13	1	PA	polymerase PA	0.97
Influenza A virus	hsa-mir-6812-3p	CCGCUCUUCCCCUGACCCCAG	NC_007380.1_cds_YP_308870.1_2	120	-25.5	0.001772	15	3	NS1	nonstructural protein 1	0.51
Influenza A virus	hsa-mir-3907	AGGUGCUCCAGGCUGGCUCACA	NC_004911.1_cds_NP_859040.1_1	178	-26.5	0.000965	13	2	pb1	polymerase Pb1	0.95
Influenza A virus	hsa-mir-1913	UCUGCCCCCUCCGCUGCUGCCA	NC_026424.1_cds_YP_009118473.1_1	886	-25.9	0.002115	12	6	PA	polymerase PA	0.91
Influenza A virus	hsa-mir-7111-3p	AUCCUCUCUUCCCUCCUCCCAG	NC_007378.1_cds_YP_308855.1_1	1150	-26.5	0.000904	18	2	PB2	polymerase PB2	0.94
Influenza A virus	hsa-mir-198	GGUCCAGAGGGGAGAUAGGUUC	NC_007357.1_cds_YP_308664.1_1	272	-25	0.002183	16	1	PB2	polymerase	0.41
Influenza A virus	hsa-mir-5004-3p	CUUGGAUUUUCCUGGGCCUCAG	NC_026437.1_cds_YP_009118630.1_1	1674	-25.7	0.000926	12	4	PA	polymerase PA	0.96
Influenza A virus	hsa-mir-320a	AAAAGCUGGGUUGAGAGGGCGA	NC_026432.1_cds_YP_009118625.1_2	338	-25.2	0.0015	11	5	NS1	nonstructural protein 1	0.88
Influenza A virus	hsa-mir-3139	UAGGAGCUCAACAGAUGCCUGUU	NC_007359.1_cds_YP_308666.1_1	1019	-29.8	6e-05	16	3	PA	polymerase	0.92
Influenza A virus	hsa-mir-6720-5p	UUCCAGCCCUGGUAGGCGCCGCG	NC_026436.1_cds_YP_009118629.1_1	358	-25.3	0.0043	11	10	NP	nucleocapsid protein	0.95
Influenza A virus	hsa-mir-4665-3p	CUCGGCCGCGGCGCGUAGCCCCCGCC	NC_026429.1_cds_YP_009118481.1_1	1053	-30.5	0.000858	14	4	nan	neuraminidase	0.76
Influenza A virus	hsa-mir-4691-5p	GUCCUCCAGGCCAUGAGCUGCGG	NC_004909.1_cds_NP_859038.1_1	807	-27.1	0.001043	16	2	na	neuraminidase	0.94
Influenza A virus	hsa-mir-4725-3p	UGGGGAAGGCGUCAGUGUCGGG	NC_026436.1_cds_YP_009118629.1_1	1419	-28.8	0.000251	17	2	NP	nucleocapsid protein	0.45
Influenza A virus	hsa-mir-664a-5p	ACUGGCUAGGGAAAAUGAUUGGAU	NC_026436.1_cds_YP_009118629.1_1	765	-26.2	0.000838	19	1	NP	nucleocapsid protein	0.92
Influenza A virus	hsa-mir-6879-5p	CAGGGCAGGGAAGGUGGGAGAG	NC_026424.1_cds_YP_009118474.1_2	653	-28.3	0.000333	15	3	PA-X	PA-X protein	0.96
Influenza A virus	hsa-mir-4692	UCAGGCAGUGUGGGUAUCAGAU	NC_007369.1_cds_NIGSP-NYS-00392.NPp1_1	819	-30.5	3.1e-05	18	2	NP	nucleocapsid protein	0.73
Influenza A virus	hsa-mir-4277	GCAGUUCUGAGCACAGUACAC	NC_007382.1_cds_YP_308872.1_1	950	-27	0.000185	15	1	nan	neuraminidase	0.96
Influenza A virus	hsa-mir-6818-3p	UUGUCUCUUGUUCCUCACACAG	NC_002022.1_cds_YP_006495785.1_2	586	-25.9	0.00057	15	1	PA-X	PA-X protein	0.78
Influenza A virus	hsa-mir-6793-3p	UCCCCAACCCCUGCCCGCAG	NC_004912.1_cds_NP_859041.1_1	547	-30.2	4.9e-05	14	3	pa	polymerase PA	0.97
Influenza A virus	hsa-mir-6848-5p	UGGGGGCUGGGAUGGGCCAUGGU	NC_007376.1_cds_YP_308852.1_1	1853	-27	0.001486	15	3	PA	polymerase PA	0.45
Influenza A virus	hsa-mir-18b-5p	UAAGGUGCAUCUAGUGCAGUUAG	NC_007366.1_cds_NIGSP-NYS-00392.HAp1_1	237	-25.5	0.000903	17	3	HA	hemagglutinin	0.72
Influenza A virus	hsa-mir-4697-3p	UGUCAGUGACUCCUGCCCCUUGGU	NC_026423.1_cds_YP_009118471.1_1	1370	-27	0.001233	17	1	PB1	polymerase PB1	0.74
Influenza A virus	hsa-mir-5572	GUUGGGGUGCAGGGGUCUGCU	NC_026426.1_cds_YP_009118476.1_1	234	-25	0.001984	13	1	NP	nucleocapsid protein	0.92
Influenza A virus	hsa-mir-7847-3p	CGUGGAGGACGAGGAGGAGGC	NC_007371.1_cds_NIGSP-NYS-00392.PAp1_1	1751	-30.2	6.7e-05	16	4	PA	polymerase PA	0.86
Influenza A virus	hsa-mir-4758-3p	UGCCCCACCUGCUGACCACCCUC	NC_007378.1_cds_YP_308855.1_1	1427	-31.4	6.9e-05	18	1	PB2	polymerase PB2	0.95
Influenza A virus	hsa-mir-3652	CGGCUGGAGGUGUGAGGA	NC_002022.1_cds_NP_040986.1_1	658	-26	0.000283	12	2	PA	polymerase PA	0.95
Influenza A virus	hsa-mir-6742-3p	ACCUGGGUUGUCCCCUCUAG	NC_026424.1_cds_YP_009118473.1_1	897	-25.8	0.000652	12	6	PA	polymerase PA	0.78
Influenza A virus	hsa-mir-324-5p	CGCAUCCCCUAGGGCAUUGGUGU	NC_007374.1_cds_YP_308850.1_1	191	-27.8	0.000483	17	2	HA	hemagglutinin	0.95
Influenza A virus	hsa-mir-4447	GGUGGGGGCUGUUGUUU	NC_004911.1_cds_NP_859040.1_1	1623	-25.1	0.000208	13	2	pb1	polymerase Pb1	0.66
Influenza A virus	hsa-mir-8077	GGCUGAGUGGGGUUCUGACUCC	NC_026438.1_cds_YP_009118631.1_1	1282	-25.2	0.002126	14	1	PB2	polymerase PB2	0.97
Influenza A virus	hsa-mir-6829-3p	UGCCUCCUCCGUGGCCUCAG	NC_007380.1_cds_YP_308869.1_1	63	-27.9	0.000203	14	5	NEP	nonstructural protein 2	0.51
Influenza A virus	hsa-mir-4701-3p	AUGGGUGAUGGGUGUGGUGU	NC_026437.1_cds_YP_009118630.1_1	790	-29.1	4.8e-05	15	2	PA	polymerase PA	0.84
Influenza A virus	hsa-mir-3183	GCCUCUCUCGGAGUCGCUCGGA	NC_004905.2_cds_YP_581749.1_1	610	-30.4	8.2e-05	17	1	np	nucleoprotein	0.7
Influenza A virus	hsa-mir-149-5p	UCUGGCUCCGUGUCUUCACUCCC	NC_007373.1_cds_NIGSP-NYS-00392.PB2p1_1	510	-27.4	0.000665	14	1	PB2	polymerase PB2	0.69
Influenza A virus	hsa-mir-4529-5p	AGGCCAUCAGCAGUCCAAUGAA	NC_007368.1_cds_NIGSP-NYS-00392.NAp1_1	1359	-27.6	0.000217	14	1	nan	neuraminidase	0.88
Influenza A virus	hsa-mir-3620-3p	UCACCCUGCAUCCCGCACCCAG	NC_026422.1_cds_YP_009118470.1_1	2000	-25.6	0.002144	17	1	PB2	polymerase PB2	0.64
Influenza A virus	hsa-mir-518b	CAAAGCGCUCCCCUUUAGAGGU	NC_026427.1_cds_YP_009118478.1_2	159	-28.3	0.000146	19	3	M1	matrix protein 1	0.41
Influenza A virus	hsa-mir-6768-3p	CAAAGGCCACAUUCUCCUGUGCAC	NC_004912.1_cds_NP_859041.1_1	1105	-29.3	0.000138	16	6	pa	polymerase PA	0.79
Influenza A virus	hsa-mir-3160-3p	AGAGCUGAGACUAGAAAGCCCA	NC_026425.1_cds_YP_009118475.1_1	773	-25.6	0.000962	14	2	HA	hemagglutinin	0.55
Influenza A virus	hsa-mir-598-3p	UACGUCAUCGUUGUCAUCGUCA	NC_007368.1_cds_NIGSP-NYS-00392.NAp1_1	1062	-25.2	0.001099	17	1	nan	neuraminidase	0.97
Influenza A virus	hsa-mir-130b-5p	ACUCUUUCCCUGUUGCACUAC	NC_026422.1_cds_YP_009118470.1_1	1554	-25	0.000787	16	3	PB2	polymerase PB2	0.92
Influenza A virus	hsa-mir-939-3p	CCCUGGGCCUCUGCUCCCCAG	NC_002016.1_cds_NP_040979.2_1	234	-28.5	0.000271	14	2	M2	matrix protein 2	0.72
Influenza A virus	hsa-mir-1289	UGGAGUCCAGGAAUCUGCAUUUU	NC_007375.1_cds_YP_308851.1_1	1309	-25	0.001508	13	1	PB1	PB1 polymerase subunit	0.94
Influenza A virus	hsa-mir-3191-3p	UGGGGACGUAGCUGGCCAGACAG	NC_026437.1_cds_YP_009118630.1_1	545	-25.6	0.002721	12	4	PA	polymerase PA	0.87
Influenza A virus	hsa-mir-6762-5p	CGGGGCCAUGGAGCAGCCUGUGU	NC_026424.1_cds_YP_009118474.1_2	517	-26.1	0.002255	14	3	PA-X	PA-X protein	0.85
Influenza A virus	hsa-mir-758-3p	UUUGUGACCUGGUCCACUAACC	NC_026432.1_cds_YP_009118625.1_2	356	-25.7	0.000826	16	1	NS1	nonstructural protein 1	0.97
Influenza A virus	hsa-mir-4763-5p	CGCCUGCCCAGCCCUCCUGCU	NC_007361.1_cds_YP_308668.1_1	734	-27.4	0.000546	14	2	nan	neuraminidase	0.89
Influenza A virus	hsa-mir-5001-3p	UUCUGCCUCUGUCCAGGUCCUU	NC_002022.1_cds_YP_006495785.1_2	258	-27.3	0.000383	14	4	PA-X	PA-X protein	0.79
Influenza A virus	hsa-mir-6793-5p	UGUGGGUUCUGGGUUGGGGUGA	NC_007358.1_cds_YP_473348.1_2	94	-32.2	1.6e-05	17	3	PB1-F2	PB1-F2 protein	0.92
Influenza A virus	hsa-mir-4539	GCUGAACUGGGCUGAGCUGGGC	NC_026437.1_cds_YP_009118630.1_1	1192	-27.4	0.000461	16	1	PA	polymerase PA	0.94
Influenza A virus	hsa-mir-8089	CCUGGGGACAGGGGAUUGGGGCAG	NC_026438.1_cds_YP_009118631.1_1	1857	-29.2	0.000485	14	3	PB2	polymerase PB2	0.93
Influenza A virus	hsa-mir-6762-3p	UGGCUGCUUCCCUUGGUCUCCAG	NC_007381.1_cds_YP_308871.1_1	1290	-25	0.003231	20	1	NP	nucleoprotein	0.97
Influenza A virus	hsa-mir-504-5p	AGACCCUGGUCUGCACUCUAUC	NC_007374.1_cds_YP_308850.1_1	1100	-26	0.000903	13	2	HA	hemagglutinin	0.96
Influenza A virus	hsa-mir-2117	UGUUCUCUUUGCCAAGGACAG	NC_007376.1_cds_YP_308852.1_1	1797	-25.4	0.000574	16	3	PA	polymerase PA	0.97
Influenza A virus	hsa-mir-7158-5p	GGCUCAAUCUCUGGUCCUGCAGCC	NC_002019.1_cds_NP_040982.1_1	532	-26.4	0.001641	15	2	NP	nucleoprotein	0.88
Influenza A virus	hsa-mir-516a-5p	UUCUCGAGGAAAGAAGCACUUUC	NC_007375.1_cds_YP_308877.1_2	177	-25.8	0.000699	15	1	PB1-F2	PB1-F2 protein	0.95
Influenza A virus	hsa-mir-29b-1-5p	GCUGGUUUCAUAUGGUGGUUUAGA	NC_002021.1_cds_NP_040985.1_1	2237	-27	0.000391	20	2	PB1	polymerase PB1	0.65
Influenza A virus	hsa-mir-6749-3p	CUCCUCCCCUGCCUGGCCCAG	NC_007367.1_cds_NIGSP-NYS-00392.MPp1_2	624	-26.2	0.001316	14	1	M1	matrix protein 1	0.37
Influenza A virus	hsa-mir-7846-3p	CAGCGGAGCCUGGAGAGAAGG	NC_002020.1_cds_NP_040984.1_2	490	-26.8	0.000529	14	5	NS1	nonstructural protein 1	0.43
Influenza A virus	hsa-mir-5001-3p	UUCUGCCUCUGUCCAGGUCCUU	NC_026424.1_cds_YP_009118473.1_1	258	-32.4	1e-05	17	1	PA	polymerase PA	0.97
Influenza A virus	hsa-mir-339-5p	UCCCUGUCCUCCAGGAGCUCACG	NC_007370.1_cds_NIGSP-NYS-00392.NSp2_1	64	-29.9	0.000167	17	1	NEP	nonstructural protein 2	0.68
Influenza A virus	hsa-mir-324-5p	CGCAUCCCCUAGGGCAUUGGUGU	NC_004912.1_cds_NP_859041.1_1	1722	-25.1	0.003077	13	3	pa	polymerase PA	0.95
Influenza A virus	hsa-mir-4741	CGGGCUGUCCGGAGGGGUCGGCU	NC_002023.1_cds_NP_040987.1_1	2234	-26.2	0.003431	13	4	PB2	polymerase PB2	0.75
Influenza A virus	hsa-mir-6799-3p	UGCCCUGCAUGGUGUCCCCACAG	NC_007369.1_cds_NIGSP-NYS-00392.NPp1_1	489	-26.3	0.001663	15	2	NP	nucleocapsid protein	0.35
Influenza A virus	hsa-mir-1182	GAGGGUCUUGGGAGGGAUGUGAC	NC_007381.1_cds_YP_308871.1_1	5	-25.3	0.00271	12	3	NP	nucleoprotein	0.96
Influenza A virus	hsa-mir-31-5p	AGGCAAGAUGCUGGCAUAGCU	NC_007363.1_cds_YP_308671.1_2	540	-26.4	0.000355	16	2	M1	matrix protein 1	0.67
Influenza A virus	hsa-mir-3064-5p	UCUGGCUGUUGUGGUGUGCAA	NC_007373.1_cds_NIGSP-NYS-00392.PB2p1_1	2227	-27.7	0.000138	18	1	PB2	polymerase PB2	0.77
Influenza A virus	hsa-mir-608	AGGGGUGGUGUUGGGACAGCUCCGU	NC_007381.1_cds_YP_308871.1_1	3	-29	0.00066	16	3	NP	nucleoprotein	0.96
Influenza A virus	hsa-mir-1286	UGCAGGACCAAGAUGAGCCCU	NC_026426.1_cds_YP_009118476.1_1	807	-27.6	0.000221	15	2	NP	nucleocapsid protein	0.67
Influenza A virus	hsa-mir-5010-3p	UUUUGUGUCUCCCAUUCCCCAG	NC_007377.1_cds_YP_308854.1_2	256	-25	0.001407	14	4	M1	membrane protein M1	0.44
Influenza A virus	hsa-mir-662	UCCCACGUUGUGGCCCAGCAG	NC_004905.2_cds_YP_581749.1_1	533	-25	0.001963	14	7	np	nucleoprotein	0.59
Influenza A virus	hsa-mir-3154	CAGAAGGGGAGUUGGGAGCAGA	NC_007375.1_cds_YP_308851.1_1	189	-25.8	0.001269	13	6	PB1	PB1 polymerase subunit	0.97
Influenza A virus	hsa-mir-4758-5p	GUGAGUGGGAGCCGGUGGGGCUG	NC_007361.1_cds_YP_308668.1_1	365	-29.7	0.000245	16	3	nan	neuraminidase	0.57
Influenza A virus	hsa-mir-4634	CGGCGCGACCGGCCCGGGG	NC_007357.1_cds_YP_308664.1_1	444	-27.9	0.000331	11	5	PB2	polymerase	0.52
Influenza A virus	hsa-mir-6772-3p	UUGCUCCUGACUCUGUGCCCACA	NC_002022.1_cds_NP_040986.1_1	1101	-27.7	0.000436	13	7	PA	polymerase PA	0.89
Influenza A virus	hsa-mir-2682-3p	CGCCUCUUCAGCGCUGUCUUCC	NC_026425.1_cds_YP_009118475.1_1	1395	-27.9	0.000272	17	2	HA	hemagglutinin	0.89
Influenza A virus	hsa-mir-432-3p	CUGGAUGGCUCCUCCAUGUCU	NC_002016.1_cds_NP_040978.1_2	602	-26.4	0.000534	18	2	M1	matrix protein 1	0.72
Influenza A virus	hsa-mir-6501-3p	CCAGAGCAGCCUGCGGUAACAGU	NC_007374.1_cds_YP_308850.1_1	313	-30.2	8.4e-05	16	4	HA	hemagglutinin	0.83
Influenza A virus	hsa-mir-5001-3p	UUCUGCCUCUGUCCAGGUCCUU	NC_026423.1_cds_YP_009118471.1_1	685	-26.9	0.000509	16	4	PB1	polymerase PB1	0.96
Influenza A virus	hsa-mir-4683	UGGAGAUCCAGUGCUCGCCCGAU	NC_026429.1_cds_YP_009118481.1_1	720	-28.7	0.000303	17	1	nan	neuraminidase	0.75
Influenza A virus	hsa-mir-4687-3p	UGGCUGUUGGAGGGGGCAGGC	NC_007364.1_cds_YP_308673.1_2	634	-28.6	0.000185	17	2	NS1	nonstructural protein 1	0.82
Influenza A virus	hsa-mir-6729-5p	UGGGCGAGGGCGGCUGAGCGGC	NC_026429.1_cds_YP_009118481.1_1	378	-26.1	0.002342	14	3	nan	neuraminidase	0.97
Influenza A virus	hsa-mir-6837-3p	CCUUCACUGUGACUCUGCUGCAG	NC_026427.1_cds_YP_009118477.1_1	54	-27.3	0.000469	17	4	M2	matrix protein 2	0.43
Influenza A virus	hsa-mir-3177-3p	UGCACGGCACUGGGGACACGU	NC_007377.1_cds_YP_308854.1_2	671	-26.1	0.001004	14	2	M1	membrane protein M1	0.74
Influenza A virus	hsa-mir-1296-5p	UUAGGGCCCUGGCUCCAUCUCC	NC_004911.1_cds_NP_859040.1_1	2142	-27.8	0.000378	16	4	pb1	polymerase Pb1	0.3
Influenza A virus	hsa-mir-4639-5p	UUGCUAAGUAGGCUGAGAUUGA	NC_004910.1_cds_NP_859039.1_1	457	-25.8	0.000476	16	2	pb2	polymerase Pb2	0.71
Influenza A virus	hsa-mir-4758-5p	GUGAGUGGGAGCCGGUGGGGCUG	NC_026424.1_cds_YP_009118474.1_2	651	-25.7	0.003429	14	8	PA-X	PA-X protein	0.96
Influenza A virus	hsa-mir-5093	AGGAAAUGAGGCUGGCUAGGAGC	NC_004911.1_cds_NP_859040.1_1	1928	-29.5	0.000106	17	2	pb1	polymerase Pb1	0.67
Influenza A virus	hsa-mir-765	UGGAGGAGAAGGAAGGUGAUG	NC_026424.1_cds_YP_009118473.1_1	659	-25.9	0.000608	13	2	PA	polymerase PA	0.96
Influenza A virus	hsa-mir-6511b-3p	CCUCACCACCCCUUCUGCCUGCA	NC_007357.1_cds_YP_308664.1_1	2043	-26.9	0.001109	13	6	PB2	polymerase	0.39
Influenza A virus	hsa-mir-6780b-5p	UGGGGAAGGCUUGGCAGGGAAGA	NC_026437.1_cds_YP_009118630.1_1	656	-29.5	0.000162	16	1	PA	polymerase PA	0.95
Influenza A virus	hsa-mir-6789-3p	CGGCGCCCGUGUCUCCUCCAG	NC_026422.1_cds_YP_009118470.1_1	2180	-25	0.002886	14	1	PB2	polymerase PB2	0.85
Influenza A virus	hsa-mir-423-5p	UGAGGGGCAGAGAGCGAGACUUU	NC_002016.1_cds_NP_040979.2_1	75	-25.6	0.001932	13	4	M2	matrix protein 2	0.86
Influenza A virus	hsa-mir-149-5p	UCUGGCUCCGUGUCUUCACUCCC	NC_007359.1_cds_YP_006495800.1_2	361	-29.2	0.000194	17	1	PA-X	PA-X protein	0.94
Influenza A virus	hsa-mir-34b-5p	UAGGCAGUGUCAUUAGCUGAUUG	NC_007376.1_cds_YP_308852.1_1	1090	-25.8	0.000725	16	6	PA	polymerase PA	0.9
Influenza A virus	hsa-mir-130b-5p	ACUCUUUCCCUGUUGCACUAC	NC_007382.1_cds_YP_308872.1_1	1284	-26.3	0.000294	17	1	nan	neuraminidase	0.97
Influenza A virus	hsa-mir-4425	UGUUGGGAUUCAGCAGGACCAU	NC_026425.1_cds_YP_009118475.1_1	1291	-27.9	0.000188	19	1	HA	hemagglutinin	0.81
Influenza A virus	hsa-mir-185-3p	AGGGGCUGGCUUUCCUCUGGUC	NC_002021.1_cds_NP_040985.1_1	975	-27.2	0.000555	16	3	PB1	polymerase PB1	0.97
Influenza A virus	hsa-mir-4748	GAGGUUUGGGGAGGAUUUGCU	NC_026436.1_cds_YP_009118629.1_1	811	-25.5	0.000702	16	2	NP	nucleocapsid protein	0.38
Influenza A virus	hsa-mir-345-5p	GCUGACUCCUAGUCCAGGGCUC	NC_026438.1_cds_YP_009118631.1_1	1621	-26.4	0.000892	14	1	PB2	polymerase PB2	0.96
Influenza A virus	hsa-mir-4436b-3p	CAGGGCAGGAAGAAGUGGACAA	NC_007371.1_cds_YP_006575868.1_2	657	-29.1	8.9e-05	17	1	PA-X	PA-X protein	0.6
Influenza A virus	hsa-mir-6784-5p	GCCGGGGCUUUGGGUGAGGG	NC_026431.1_cds_YP_009118623.1_2	54	-27	0.00041	18	1	M1	matrix protein 1	0.52
Influenza A virus	hsa-mir-617	AGACUUCCCAUUUGAAGGUGGC	NC_002022.1_cds_NP_040986.1_1	1600	-26.3	0.000502	18	1	PA	polymerase PA	0.88
Influenza A virus	hsa-mir-6797-5p	AGGAGGGAAGGGGCUGAGAACAGGA	NC_007364.1_cds_YP_308673.1_2	483	-26.7	0.002416	12	2	NS1	nonstructural protein 1	0.95
Influenza A virus	hsa-mir-1255b-5p	CGGAUGAGCAAAGAAAGUGGUU	NC_007366.1_cds_NIGSP-NYS-00392.HAp1_1	376	-25.5	0.00069	16	1	HA	hemagglutinin	0.6
Influenza A virus	hsa-mir-3151-5p	GGUGGGGCAAUGGGAUCAGGU	NC_004910.1_cds_NP_859039.1_1	1859	-27.1	0.000384	14	1	pb2	polymerase Pb2	0.97
Influenza A virus	hsa-mir-3189-5p	UGCCCCAUCUGUGCCCUGGGUAGGA	NC_004907.1_cds_NP_859036.1_2	97	-25.7	0.00528	17	2	M1	matrix protein 1	0.58
Influenza A virus	hsa-mir-487b-3p	AAUCGUACAGGGUCAUCCACUU	NC_007380.1_cds_YP_308870.1_2	329	-26.7	0.000379	16	5	NS1	nonstructural protein 1	0.94
Influenza A virus	hsa-mir-6783-3p	UUCCUGGGCUUCUCCUCUGUAG	NC_007360.1_cds_YP_308667.1_1	339	-27.4	0.000324	15	1	NP	nucleocapsid protein	0.92
Influenza A virus	hsa-mir-4648	UGUGGGACUGCAAAUGGGAG	NC_007371.1_cds_NIGSP-NYS-00392.PAp1_1	1351	-27.5	0.00012	15	2	PA	polymerase PA	0.96
Influenza A virus	hsa-mir-644a	AGUGUGGCUUUCUUAGAGC	NC_002017.1_cds_NP_040980.1_1	147	-26.7	8e-05	15	3	HA	haemagglutinin	0.96
Influenza A virus	hsa-mir-6795-3p	ACCCCUCGUUUCUUCCCCCAG	NC_002022.1_cds_YP_006495785.1_2	452	-25.3	0.001473	15	6	PA-X	PA-X protein	0.97
Influenza A virus	hsa-mir-4300	UGGGAGCUGGACUACUUC	NC_007382.1_cds_YP_308872.1_1	532	-25.6	0.000216	11	4	nan	neuraminidase	0.9
Influenza A virus	hsa-mir-4466	GGGUGCGGGCCGGCGGGG	NC_007357.1_cds_YP_308664.1_1	34	-29.4	6.4e-05	13	1	PB2	polymerase	0.76
Influenza A virus	hsa-mir-612	GCUGGGCAGGGCUUCUGAGCUCCUU	NC_007371.1_cds_NIGSP-NYS-00392.PAp1_1	1402	-26.8	0.002035	12	1	PA	polymerase PA	0.97
Influenza A virus	hsa-mir-6804-3p	CGCACCUGCCUCUCACCCACAG	NC_007357.1_cds_YP_308664.1_1	2005	-26.6	0.000971	13	2	PB2	polymerase	0.84
Influenza A virus	hsa-mir-7114-3p	UGACCCACCCCUCUCCACCAG	NC_007382.1_cds_YP_308872.1_1	329	-26.8	0.000678	14	4	nan	neuraminidase	0.55
Influenza A virus	hsa-mir-3671	AUCAAAUAAGGACUAGUCUGCA	NC_007362.1_cds_YP_308669.1_1	975	-25.6	0.000466	14	7	HA	hemagglutinin	0.96
Influenza A virus	hsa-mir-637	ACUGGGGGCUUUCGGGCUCUGCGU	NC_007363.1_cds_YP_308671.1_2	73	-25.4	0.004742	13	10	M1	matrix protein 1	0.67
Influenza A virus	hsa-mir-6732-5p	UAGGGGGUGGCAGGCUGGCC	NC_004911.1_cds_NP_859040.1_1	1927	-25.1	0.001737	14	4	pb1	polymerase Pb1	0.67
Influenza A virus	hsa-mir-4722-3p	ACCUGCCAGCACCUCCCUGCAG	NC_026424.1_cds_YP_009118473.1_1	1012	-25	0.003079	15	3	PA	polymerase PA	0.91
Influenza A virus	hsa-mir-3139	UAGGAGCUCAACAGAUGCCUGUU	NC_007360.1_cds_YP_308667.1_1	75	-25.2	0.001607	14	8	NP	nucleocapsid protein	0.7
Influenza A virus	hsa-mir-200c-5p	CGUCUUACCCAGCAGUGUUUGG	NC_002023.1_cds_NP_040987.1_1	710	-26.3	0.000579	17	1	PB2	polymerase PB2	0.87
Influenza A virus	hsa-mir-107	AGCAGCAUUGUACAGGGCUAUCA	NC_007372.1_cds_NIGSP-NYS-00392.PB1p1_1	1913	-26.5	0.000598	17	2	PB1	polymerase PB1	0.82
Influenza A virus	hsa-mir-4700-3p	CACAGGACUGACUCCUCACCCCAGUG	NC_007376.1_cds_YP_006495803.1_2	563	-25.6	0.006584	12	5	PA-X	PA-X protein	0.97
Influenza A virus	hsa-mir-6759-3p	UGACCUUUGCCUCUCCCCUCAG	NC_007371.1_cds_YP_006575868.1_2	238	-30	6.6e-05	14	6	PA-X	PA-X protein	0.88
Influenza A virus	hsa-mir-6810-3p	UCCCCUGCUCCCUUGUUCCCCAG	NC_007357.1_cds_YP_308664.1_1	2038	-28	0.00057	15	2	PB2	polymerase	0.38
Influenza A virus	hsa-mir-6777-3p	UCCACUCUCCUGGCCCCCAG	NC_026431.1_cds_YP_009118623.1_2	331	-30.3	4e-05	14	3	M1	matrix protein 1	0.8
Influenza A virus	hsa-mir-4436b-5p	GUCCACUUCUGCCUGCCCUGCC	NC_007372.1_cds_NIGSP-NYS-00392.PB1p2_2	55	-27.7	0.000401	17	1	PB1-F2	PB1-F2 protein	0.91
Influenza A virus	hsa-mir-7641	UUGAUCUCGGAAGCUAAGC	NC_026432.1_cds_YP_009118625.1_2	104	-26.6	8.8e-05	14	1	NS1	nonstructural protein 1	0.37
Influenza A virus	hsa-mir-4715-3p	GUGCCACCUUAACUGCAGCCAAU	NC_007368.1_cds_NIGSP-NYS-00392.NAp1_1	565	-26.5	0.000619	16	1	nan	neuraminidase	0.9
Influenza A virus	hsa-mir-3160-5p	GGCUUUCUAGUCUCAGCUCUCC	NC_007376.1_cds_YP_006495803.1_2	295	-26.2	0.000615	15	2	PA-X	PA-X protein	0.97
Influenza A virus	hsa-mir-1296-5p	UUAGGGCCCUGGCUCCAUCUCC	NC_004911.1_cds_NP_859040.1_1	1776	-25.2	0.002307	12	5	pb1	polymerase Pb1	0.66
Influenza A virus	hsa-mir-6851-5p	AGGAGGUGGUACUAGGGGCCAGC	NC_004911.1_cds_NP_859040.1_1	1013	-25.6	0.002774	15	3	pb1	polymerase Pb1	0.92
Influenza A virus	hsa-mir-1269b	CUGGACUGAGCCAUGCUACUGG	NC_007382.1_cds_YP_308872.1_1	523	-29	0.000113	17	2	nan	neuraminidase	0.76
Influenza A virus	hsa-mir-6762-3p	UGGCUGCUUCCCUUGGUCUCCAG	NC_026423.1_cds_YP_009118472.1_2	162	-25.5	0.002292	16	2	PB1-F2	PB1-F2 protein	0.74
Influenza A virus	hsa-mir-5088-3p	UCCCUUCUUCCUGGGCCCUCA	NC_026426.1_cds_YP_009118476.1_1	624	-26.9	0.000504	14	3	NP	nucleocapsid protein	0.96
Influenza A virus	hsa-mir-4685-5p	CCCAGGGCUUGGAGUGGGGCAAGGUU	NC_007366.1_cds_NIGSP-NYS-00392.HAp1_1	883	-26	0.005594	18	2	HA	hemagglutinin	0.97
Influenza A virus	hsa-mir-4436b-5p	GUCCACUUCUGCCUGCCCUGCC	NC_026429.1_cds_YP_009118481.1_1	864	-27	0.000652	15	7	nan	neuraminidase	0.79
Influenza A virus	hsa-mir-6859-3p	UGACCCCCAUGUCGCCUCUGUAG	NC_004910.1_cds_NP_859039.1_1	1436	-25.7	0.002212	15	1	pb2	polymerase Pb2	0.55
Influenza A virus	hsa-mir-598-3p	UACGUCAUCGUUGUCAUCGUCA	NC_007363.1_cds_YP_308670.1_1	249	-26.8	0.00034	14	5	M2	matrix protein 2	0.78
Influenza A virus	hsa-mir-6874-5p	AUGGAGCUGGAACCAGAUCAGGC	NC_004908.1_cds_NP_859037.1_1	1072	-29.4	0.000125	20	2	ha	Hemagglutinin	0.55
Influenza A virus	hsa-mir-6507-3p	CAAAGUCCUUCCUAUUUUUCCC	NC_002018.1_cds_NP_040981.1_1	1021	-25.6	0.000454	15	5	nan	neuraminidase	0.97
Influenza A virus	hsa-mir-6881-3p	AUCCUCUUUCGUCCUUCCCACU	NC_026436.1_cds_YP_009118629.1_1	627	-25.3	0.001351	17	1	NP	nucleocapsid protein	0.84
Influenza A virus	hsa-mir-623	AUCCCUUGCAGGGGCUGUUGGGU	NC_004911.1_cds_NP_859040.1_1	2249	-29.3	0.00019	18	2	pb1	polymerase Pb1	0.7
Influenza A virus	hsa-mir-1913	UCUGCCCCCUCCGCUGCUGCCA	NC_026433.1_cds_YP_009118626.1_1	1630	-30.2	0.000116	14	3	HA	hemagglutinin	0.29
Influenza A virus	hsa-mir-4783-3p	CCCCGGUGUUGGGGCGCGUCUGC	NC_007372.1_cds_NIGSP-NYS-00392.PB1p1_1	716	-27.2	0.001411	14	1	PB1	polymerase PB1	0.92
Influenza A virus	hsa-mir-449c-5p	UAGGCAGUGUAUUGCUAGCGGCUGU	NC_002023.1_cds_NP_040987.1_1	1183	-26.8	0.001171	16	3	PB2	polymerase PB2	0.94
Influenza A virus	hsa-mir-3917	GCUCGGACUGAGCAGGUGGG	NC_004912.1_cds_NP_859041.1_1	569	-26.1	0.000644	15	2	pa	polymerase PA	0.94
Influenza A virus	hsa-mir-3192-5p	UCUGGGAGGUUGUAGCAGUGGAA	NC_004912.1_cds_NP_859041.1_1	2012	-25.3	0.001974	18	1	pa	polymerase PA	0.96
Influenza A virus	hsa-mir-4540	UUAGUCCUGCCUGUAGGUUUA	NC_026426.1_cds_YP_009118476.1_1	1203	-25.7	0.000414	14	4	NP	nucleocapsid protein	0.84
Influenza A virus	hsa-mir-6750-5p	CAGGGAACAGCUGGGUGAGCUGCU	NC_007375.1_cds_YP_308851.1_1	1521	-26.5	0.001734	18	2	PB1	PB1 polymerase subunit	0.84
Influenza A virus	hsa-mir-4757-5p	AGGCCUCUGUGACGUCACGGUGU	NC_007371.1_cds_YP_006575868.1_2	545	-28.3	0.000407	14	1	PA-X	PA-X protein	0.79
Influenza A virus	hsa-mir-6829-3p	UGCCUCCUCCGUGGCCUCAG	NC_002016.1_cds_NP_040978.1_2	601	-37.7	0	15	2	M1	matrix protein 1	0.7
Influenza A virus	hsa-mir-146b-3p	UGCCCUGUGGACUCAGUUCUGG	NC_007367.1_cds_NIGSP-NYS-00392.MPp2_1	195	-28.5	0.000186	19	3	M2	matrix protein 2	0.37
Influenza A virus	hsa-mir-6813-5p	CAGGGGCUGGGGUUUCAGGUUCU	NC_026426.1_cds_YP_009118476.1_1	234	-30.1	0.000104	16	4	NP	nucleocapsid protein	0.91
Influenza A virus	hsa-mir-8079	CAGUGAUCGUCUCUGCUGGC	NC_026424.1_cds_YP_009118473.1_1	1340	-25	0.000883	15	2	PA	polymerase PA	0.8
Influenza A virus	hsa-mir-3619-5p	UCAGCAGGCAGGCUGGUGCAGC	NC_004911.1_cds_NP_859040.1_1	2064	-25.6	0.001711	14	4	pb1	polymerase Pb1	0.95
Influenza A virus	hsa-mir-6836-3p	AUGCCUCCCCCGGCCCCGCAG	NC_026437.1_cds_YP_009118630.1_1	887	-25	0.003746	11	2	PA	polymerase PA	0.96
Influenza A virus	hsa-mir-4638-5p	ACUCGGCUGCGGUGGACAAGU	NC_007357.1_cds_YP_308664.1_1	1873	-32.3	1e-05	13	2	PB2	polymerase	0.65
Influenza A virus	hsa-mir-939-3p	CCCUGGGCCUCUGCUCCCCAG	NC_002016.1_cds_NP_040978.1_2	597	-28.6	0.000253	13	2	M1	matrix protein 1	0.54
Influenza A virus	hsa-mir-3667-3p	ACCUUCCUCUCCAUGGGUCUUU	NC_007359.1_cds_YP_006495800.1_2	447	-25.6	0.001089	17	2	PA-X	PA-X protein	0.73
Influenza A virus	hsa-mir-216a-3p	UCACAGUGGUCUCUGGGAUUAU	NC_007368.1_cds_NIGSP-NYS-00392.NAp1_1	868	-25.2	0.001176	17	1	nan	neuraminidase	0.76
Influenza A virus	hsa-mir-6836-5p	CGCAGGGCCCUGGCGCAGGCAU	NC_002019.1_cds_NP_040982.1_1	823	-27.7	0.000662	17	1	NP	nucleoprotein	0.61
Influenza A virus	hsa-mir-3667-3p	ACCUUCCUCUCCAUGGGUCUUU	NC_007359.1_cds_YP_308666.1_1	1890	-26	0.000816	17	1	PA	polymerase	0.64
Influenza A virus	hsa-mir-106a-5p	AAAAGUGCUUACAGUGCAGGUAG	NC_026429.1_cds_YP_009118481.1_1	852	-25.1	0.001132	16	5	nan	neuraminidase	0.94
Influenza A virus	hsa-mir-4474-3p	UUGUGGCUGGUCAUGAGGCUAA	NC_002021.1_cds_NP_040985.1_1	1941	-28.3	0.000127	15	4	PB1	polymerase PB1	0.81
Influenza A virus	hsa-mir-5572	GUUGGGGUGCAGGGGUCUGCU	NC_002023.1_cds_NP_040987.1_1	819	-32	1.4e-05	17	5	PB2	polymerase PB2	0.85
Influenza A virus	hsa-mir-3064-5p	UCUGGCUGUUGUGGUGUGCAA	NC_004910.1_cds_NP_859039.1_1	1099	-27.1	0.000216	15	3	pb2	polymerase Pb2	0.8
Influenza A virus	hsa-mir-6080	UCUAGUGCGGGCGUUCCCG	NC_004910.1_cds_NP_859039.1_1	1821	-30.8	1.2e-05	16	3	pb2	polymerase Pb2	0.97
Influenza A virus	hsa-mir-6732-5p	UAGGGGGUGGCAGGCUGGCC	NC_002022.1_cds_YP_006495785.1_2	546	-29.3	8.8e-05	14	3	PA-X	PA-X protein	0.8
Influenza A virus	hsa-mir-4717-5p	UAGGCCACAGCCACCCAUGUGU	NC_002018.1_cds_NP_040981.1_1	949	-25	0.002299	14	3	nan	neuraminidase	0.78
Influenza A virus	hsa-mir-4758-5p	GUGAGUGGGAGCCGGUGGGGCUG	NC_026437.1_cds_YP_009118630.1_1	652	-27.4	0.001118	16	5	PA	polymerase PA	0.88
Influenza A virus	hsa-mir-8077	GGCUGAGUGGGGUUCUGACUCC	NC_002020.1_cds_NP_040983.1_1	157	-25.3	0.001982	16	1	NEP	nonstructural protein 2	0.97
Influenza A virus	hsa-mir-888-3p	GACUGACACCUCUUUGGGUGAA	NC_007376.1_cds_YP_308852.1_1	1336	-25.2	0.001203	14	5	PA	polymerase PA	0.68
Influenza A virus	hsa-mir-519e-5p	UUCUCCAAAAGGGAGCACUUUC	NC_007361.1_cds_YP_308668.1_1	370	-25	0.000967	12	4	nan	neuraminidase	0.66
Influenza A virus	hsa-mir-4423-5p	AGUUGCCUUUUUGUUCCCAUGC	NC_007360.1_cds_YP_308667.1_1	1395	-28.3	7.2e-05	17	2	NP	nucleocapsid protein	0.65
Influenza A virus	hsa-mir-6838-5p	AAGCAGCAGUGGCAAGACUCCU	NC_026426.1_cds_YP_009118476.1_1	989	-27.4	0.000302	15	3	NP	nucleocapsid protein	0.9
Influenza A virus	hsa-mir-3659	UGAGUGUUGUCUACGAGGGCA	NC_007368.1_cds_NIGSP-NYS-00392.NAp1_1	900	-27.6	0.000174	15	4	nan	neuraminidase	0.95
Influenza A virus	hsa-mir-6756-5p	AGGGUGGGGCUGGAGGUGGGGCU	NC_026438.1_cds_YP_009118631.1_1	1859	-36.1	5e-06	15	3	PB2	polymerase PB2	0.97
Influenza A virus	hsa-mir-1470	GCCCUCCGCCCGUGCACCCCG	NC_004912.1_cds_NP_859041.1_1	361	-26.6	0.001351	13	2	pa	polymerase PA	0.71
Influenza A virus	hsa-mir-6769a-5p	AGGUGGGUAUGGAGGAGCCCU	NC_026435.1_cds_YP_009118628.1_1	1318	-25.6	0.001353	15	3	PB1	polymerase PB1	0.89
Influenza A virus	hsa-mir-7152-3p	UCUGGUCCUGGACAGGAGGC	NC_002019.1_cds_NP_040982.1_1	1155	-26.4	0.000495	14	1	NP	nucleoprotein	0.66
Influenza A virus	hsa-mir-6796-5p	UUGUGGGGUUGGAGAGCUGGCUG	NC_007375.1_cds_YP_308851.1_1	887	-25.2	0.002761	18	1	PB1	PB1 polymerase subunit	0.81
Influenza A virus	hsa-mir-767-5p	UGCACCAUGGUUGUCUGAGCAUG	NC_026422.1_cds_YP_009118470.1_1	248	-26.6	0.000654	19	3	PB2	polymerase PB2	0.97
Influenza A virus	hsa-mir-711	GGGACCCAGGGAGAGACGUAAG	NC_026437.1_cds_YP_009118630.1_1	1204	-27.1	0.000629	13	2	PA	polymerase PA	0.97
Influenza A virus	hsa-mir-6842-3p	UUGGCUGGUCUCUGCUCCGCAG	NC_007358.1_cds_YP_308665.1_1	1735	-29.1	0.000137	19	1	PB1	polymerase	0.79
Influenza A virus	hsa-mir-4448	GGCUCCUUGGUCUAGGGGUA	NC_002023.1_cds_NP_040987.1_1	458	-27.8	0.000135	17	1	PB2	polymerase PB2	0.77
Influenza A virus	hsa-mir-6790-3p	CGACCUCGGCGACCCCUCACU	NC_026427.1_cds_YP_009118477.1_1	4	-25.2	0.002416	14	1	M2	matrix protein 2	0.68
Influenza A virus	hsa-mir-10b-5p	UACCCUGUAGAACCGAAUUUGUG	NC_004908.1_cds_NP_859037.1_1	455	-26.1	0.000632	19	1	ha	Hemagglutinin	0.67
Influenza A virus	hsa-mir-361-3p	UCCCCCAGGUGUGAUUCUGAUUU	NC_002016.1_cds_NP_040979.2_1	31	-27	0.000504	16	2	M2	matrix protein 2	0.97
Influenza A virus	hsa-mir-3173-5p	UGCCCUGCCUGUUUUCUCCUUU	NC_007371.1_cds_YP_006575868.1_2	493	-25.8	0.000741	14	2	PA-X	PA-X protein	0.97
Influenza A virus	hsa-mir-4763-3p	AGGCAGGGGCUGGUGCUGGGCGGG	NC_026422.1_cds_YP_009118470.1_1	1858	-35.2	1.6e-05	16	2	PB2	polymerase PB2	0.92
Influenza A virus	hsa-let-7i-5p	UGAGGUAGUAGUUUGUGCUGUU	NC_026431.1_cds_YP_009118623.1_2	488	-25.9	0.000458	15	4	M1	matrix protein 1	0.74
Influenza A virus	hsa-mir-7111-3p	AUCCUCUCUUCCCUCCUCCCAG	NC_007359.1_cds_YP_006495800.1_2	582	-25.3	0.002087	14	5	PA-X	PA-X protein	0.95
Influenza A virus	hsa-mir-1291	UGGCCCUGACUGAAGACCAGCAGU	NC_007363.1_cds_YP_308671.1_2	608	-29.6	0.000204	17	1	M1	matrix protein 1	0.57
Influenza A virus	hsa-mir-3147	GGUUGGGCAGUGAGGAGGGUGUGA	NC_007376.1_cds_YP_308852.1_1	1572	-27.6	0.000915	16	3	PA	polymerase PA	0.95
Influenza A virus	hsa-mir-146b-3p	UGCCCUGUGGACUCAGUUCUGG	NC_007381.1_cds_YP_308871.1_1	57	-25	0.002206	17	1	NP	nucleoprotein	0.86
Influenza A virus	hsa-mir-3150a-3p	CUGGGGAGAUCCUCGAGGUUGG	NC_026425.1_cds_YP_009118475.1_1	165	-25.5	0.001972	16	2	HA	hemagglutinin	0.97
Influenza A virus	hsa-mir-4758-3p	UGCCCCACCUGCUGACCACCCUC	NC_007369.1_cds_NIGSP-NYS-00392.NPp1_1	524	-26.9	0.001378	14	1	NP	nucleocapsid protein	0.49
Influenza A virus	hsa-mir-4433b-5p	AUGUCCCACCCCCACUCCUGU	NC_007382.1_cds_YP_308872.1_1	1040	-25.9	0.001131	14	5	nan	neuraminidase	0.89
Influenza A virus	hsa-mir-4793-5p	ACAUCCUGCUCCACAGGGCAGAGG	NC_026438.1_cds_YP_009118631.1_1	714	-29.3	0.000299	16	1	PB2	polymerase PB2	0.94
Influenza A virus	hsa-mir-4529-3p	AUUGGACUGCUGAUGGCCCGU	NC_002019.1_cds_NP_040982.1_1	1207	-31.9	1e-05	17	2	NP	nucleoprotein	0.88
Influenza A virus	hsa-mir-487b-5p	GUGGUUAUCCCUGUCCUGUUCG	NC_007358.1_cds_YP_308665.1_1	98	-30.8	2.5e-05	20	1	PB1	polymerase	0.95
Influenza A virus	hsa-mir-3189-3p	CCCUUGGGUCUGAUGGGGUAG	NC_004912.1_cds_NP_859041.1_1	1575	-28.2	0.000175	15	2	pa	polymerase PA	0.85
Influenza A virus	hsa-mir-4513	AGACUGACGGCUGGAGGCCCAU	NC_007359.1_cds_YP_006495800.1_2	562	-30.8	5.5e-05	18	2	PA-X	PA-X protein	0.97
Influenza A virus	hsa-mir-760	CGGCUCUGGGUCUGUGGGGA	NC_026438.1_cds_YP_009118631.1_1	817	-25.3	0.001399	14	3	PB2	polymerase PB2	0.93
Influenza A virus	hsa-mir-6875-3p	AUUCUUCCUGCCCUGGCUCCAU	NC_004905.2_cds_YP_581749.1_1	70	-26.2	0.000801	16	4	np	nucleoprotein	0.42
Influenza A virus	hsa-mir-6892-3p	UCCCUCUCCCACCCCUUGCAG	NC_007372.1_cds_NIGSP-NYS-00392.PB1p1_1	1407	-25.1	0.002072	13	7	PB1	polymerase PB1	0.95
Influenza A virus	hsa-mir-7844-5p	AAAACUAGGACUGUGUGGUGUA	NC_007372.1_cds_NIGSP-NYS-00392.PB1p2_2	18	-25.1	0.000898	16	5	PB1-F2	PB1-F2 protein	0.33
Influenza A virus	hsa-mir-6501-5p	AGUUGCCAGGGCUGCCUUUGGU	NC_004906.1_cds_NP_859034.1_2	136	-27	0.000497	15	5	NS1	nonstructural protein 1	0.57
Influenza A virus	hsa-mir-490-3p	CAACCUGGAGGACUCCAUGCUG	NC_007362.1_cds_YP_308669.1_1	711	-28.3	0.000195	17	4	HA	hemagglutinin	0.97
Influenza A virus	hsa-mir-3150b-5p	CAACCUCGAGGAUCUCCCCAGC	NC_026428.1_cds_YP_009118479.1_1	57	-25.1	0.002375	15	4	NEP	nuclear export protein	0.67
Influenza A virus	hsa-mir-6813-5p	CAGGGGCUGGGGUUUCAGGUUCU	NC_026435.1_cds_YP_009118628.1_1	178	-31.7	3.5e-05	18	4	PB1	polymerase PB1	0.9
Influenza A virus	hsa-mir-4686	UAUCUGCUGGGCUUUCUGGUGUU	NC_026424.1_cds_YP_009118474.1_2	534	-26.9	0.000459	18	3	PA-X	PA-X protein	0.88
Influenza A virus	hsa-mir-6743-5p	AAGGGGCAGGGACGGGUGGCCC	NC_004909.1_cds_NP_859038.1_1	280	-25.4	0.003657	16	5	na	neuraminidase	0.97
Influenza A virus	hsa-mir-3135b	GGCUGGAGCGAGUGCAGUGGUG	NC_007371.1_cds_NIGSP-NYS-00392.PAp1_1	1751	-28	0.000333	16	2	PA	polymerase PA	0.86
Influenza A virus	hsa-mir-6716-5p	UGGGAAUGGGGGUAAGGGCC	NC_007380.1_cds_YP_308870.1_2	82	-25.1	0.001218	14	2	NS1	nonstructural protein 1	0.82
Influenza A virus	hsa-mir-671-3p	UCCGGUUCUCAGGGCUCCACC	NC_007378.1_cds_YP_308855.1_1	1611	-25.4	0.001626	14	2	PB2	polymerase PB2	0.94
Influenza A virus	hsa-mir-6830-5p	CCAAGGAAGGAGGCUGGACAUC	NC_026424.1_cds_YP_009118473.1_1	2118	-25.4	0.001496	14	4	PA	polymerase PA	0.56
Influenza A virus	hsa-mir-6813-3p	AACCUUGGCCCCUCUCCCCAG	NC_007378.1_cds_YP_308855.1_1	510	-25.3	0.001781	13	4	PB2	polymerase PB2	0.97
Influenza A virus	hsa-mir-652-5p	CAACCCUAGGAGAGGGUGCCAUUCA	NC_026429.1_cds_YP_009118481.1_1	74	-27.4	0.001086	14	5	nan	neuraminidase	0.76
Influenza A virus	hsa-mir-1908-3p	CCGGCCGCCGGCUCCGCCCCG	NC_026438.1_cds_YP_009118631.1_1	658	-27.7	0.000967	12	1	PB2	polymerase PB2	0.97
Influenza A virus	hsa-mir-4309	CUGGAGUCUAGGAUUCCA	NC_026426.1_cds_YP_009118476.1_1	1112	-25.8	0.000159	14	2	NP	nucleocapsid protein	0.56
Influenza A virus	hsa-mir-3192-3p	CUCUGAUCGCCCUCUCAGCUC	NC_007378.1_cds_YP_308855.1_1	1414	-25.6	0.000997	15	1	PB2	polymerase PB2	0.9
Influenza A virus	hsa-mir-6810-3p	UCCCCUGCUCCCUUGUUCCCCAG	NC_007363.1_cds_YP_308671.1_2	575	-28.8	0.000333	17	4	M1	matrix protein 1	0.18
Influenza A virus	hsa-mir-6862-3p	CCUCACCCAGCUCUCUGGCCCUCU	NC_026422.1_cds_YP_009118470.1_1	2107	-26.9	0.001869	14	10	PB2	polymerase PB2	0.95
Influenza A virus	hsa-mir-4667-5p	ACUGGGGAGCAGAAGGAGAACC	NC_007371.1_cds_NIGSP-NYS-00392.PAp1_1	1753	-25.3	0.001786	15	2	PA	polymerase PA	0.86
Influenza A virus	hsa-mir-3181	AUCGGGCCCUCGGCGCCGG	NC_002018.1_cds_NP_040981.1_1	680	-25.8	0.001037	13	2	nan	neuraminidase	0.97
Influenza A virus	hsa-mir-432-5p	UCUUGGAGUAGGUCAUUGGGUGG	NC_026437.1_cds_YP_009118630.1_1	1700	-26.6	0.000776	15	1	PA	polymerase PA	0.45
Influenza A virus	hsa-mir-6510-3p	CACCGACUCUGUCUCCUGCAG	NC_026422.1_cds_YP_009118470.1_1	249	-31.7	1.3e-05	19	1	PB2	polymerase PB2	0.94
Influenza A virus	hsa-mir-6843-3p	AUGGUCUCCUGUUCUCUGCAG	NC_026432.1_cds_YP_009118624.1_1	143	-32.8	3e-06	18	3	NEP	nuclear export protein	0.39
Influenza A virus	hsa-mir-6832-3p	ACCCUUUUUCUCUUUCCCAG	NC_007361.1_cds_YP_308668.1_1	1025	-25.2	0.000413	16	1	nan	neuraminidase	0.72
Influenza A virus	hsa-mir-3677-3p	CUCGUGGGCUCUGGCCACGGCC	NC_026424.1_cds_YP_009118473.1_1	948	-29.5	0.000199	12	5	PA	polymerase PA	0.82
Influenza A virus	hsa-mir-6874-3p	CAGUUCUGCUGUUCUGACUCUAG	NC_026427.1_cds_YP_009118477.1_1	226	-27.3	0.000305	18	1	M2	matrix protein 2	0.15
Influenza A virus	hsa-mir-5001-3p	UUCUGCCUCUGUCCAGGUCCUU	NC_026424.1_cds_YP_009118474.1_2	258	-32.4	1e-05	17	1	PA-X	PA-X protein	0.97
Influenza A virus	hsa-mir-6791-3p	UGCCUCCUUGGUCUCCGGCAG	NC_002020.1_cds_NP_040984.1_2	64	-25.8	0.001162	14	2	NS1	nonstructural protein 1	0.76
Influenza A virus	hsa-mir-4797-3p	UCUCAGUAAGUGGCACUCUGU	NC_007363.1_cds_YP_308671.1_2	438	-27	0.000213	16	2	M1	matrix protein 1	0.7
Influenza A virus	hsa-mir-22-3p	AAGCUGCCAGUUGAAGAACUGU	NC_004907.1_cds_NP_859036.1_2	351	-28	0.000114	19	1	M1	matrix protein 1	0.41
Influenza A virus	hsa-mir-432-5p	UCUUGGAGUAGGUCAUUGGGUGG	NC_007378.1_cds_YP_308855.1_1	1391	-25.5	0.00168	15	2	PB2	polymerase PB2	0.82
Influenza A virus	hsa-mir-6731-5p	UGGGAGAGCAGGGUAUUGUGGA	NC_007364.1_cds_YP_308673.1_2	247	-25.6	0.001298	16	1	NS1	nonstructural protein 1	0.62
Influenza A virus	hsa-mir-6829-3p	UGCCUCCUCCGUGGCCUCAG	NC_004906.1_cds_YP_581750.1_1	63	-27.9	0.000203	14	5	NEP	nuclear export protein	0.23
Influenza A virus	hsa-mir-648	AAGUGUGCAGGGCACUGGU	NC_007378.1_cds_YP_308855.1_1	461	-26.1	0.00027	13	4	PB2	polymerase PB2	0.9
Influenza A virus	hsa-mir-6514-3p	CUGCCUGUUCUUCCACUCCAG	NC_026437.1_cds_YP_009118630.1_1	1879	-31.8	8e-06	15	3	PA	polymerase PA	0.74
Influenza A virus	hsa-mir-134-3p	CCUGUGGGCCACCUAGUCACCAA	NC_007366.1_cds_NIGSP-NYS-00392.HAp1_1	1323	-25.9	0.001853	13	3	HA	hemagglutinin	0.97
Influenza A virus	hsa-mir-4639-5p	UUGCUAAGUAGGCUGAGAUUGA	NC_007368.1_cds_NIGSP-NYS-00392.NAp1_1	1391	-26.6	0.00026	15	8	nan	neuraminidase	0.9
Influenza A virus	hsa-mir-3909	UGUCCUCUAGGGCCUGCAGUCU	NC_007369.1_cds_NIGSP-NYS-00392.NPp1_1	529	-26.2	0.001045	18	1	NP	nucleocapsid protein	0.35
Influenza A virus	hsa-mir-4763-5p	CGCCUGCCCAGCCCUCCUGCU	NC_007381.1_cds_YP_308871.1_1	524	-27.8	0.000414	15	1	NP	nucleoprotein	0.57
Influenza A virus	hsa-mir-4716-5p	UCCAUGUUUCCUUCCCCCUUCU	NC_007376.1_cds_YP_308852.1_1	892	-26.3	0.000635	15	5	PA	polymerase PA	0.97
Influenza A virus	hsa-mir-375	UUUGUUCGUUCGGCUCGCGUGA	NC_026423.1_cds_YP_009118471.1_1	228	-26.7	0.000476	15	3	PB1	polymerase PB1	0.82
Influenza A virus	hsa-mir-4469	GCUCCCUCUAGGGUCGCUCGGA	NC_002020.1_cds_NP_040984.1_2	446	-29.7	0.000134	14	1	NS1	nonstructural protein 1	0.89
Influenza A virus	hsa-mir-4676-3p	CACUGUUUCACCACUGGCUCUU	NC_026424.1_cds_YP_009118474.1_2	258	-26.3	0.000508	17	2	PA-X	PA-X protein	0.97
Influenza A virus	hsa-mir-3591-3p	AAACACCAUUGUCACACUCCAC	NC_007373.1_cds_NIGSP-NYS-00392.PB2p1_1	1083	-26.2	0.000435	14	4	PB2	polymerase PB2	0.9
Influenza A virus	hsa-mir-1199-5p	CCUGAGCCCGGGCCGCGCAG	NC_007374.1_cds_YP_308850.1_1	444	-27.3	0.000495	14	1	HA	hemagglutinin	0.61
Influenza A virus	hsa-mir-6728-5p	UUGGGAUGGUAGGACCAGAGGGG	NC_004907.1_cds_NP_859036.1_2	32	-27.4	0.000749	17	2	M1	matrix protein 1	0.94
Influenza A virus	hsa-mir-6860	ACUGGGCAGGGCUGUGGUGAGU	NC_026433.1_cds_YP_009118626.1_1	258	-30.6	6.1e-05	16	3	HA	hemagglutinin	0.36
Influenza A virus	hsa-mir-3194-5p	GGCCAGCCACCAGGAGGGCUG	NC_007359.1_cds_YP_308666.1_1	1002	-27.1	0.000628	13	2	PA	polymerase	0.92
Influenza A virus	hsa-mir-3692-5p	CCUGCUGGUCAGGAGUGGAUACUG	NC_007371.1_cds_NIGSP-NYS-00392.PAp1_1	2118	-26.3	0.001702	19	3	PA	polymerase PA	0.44
Influenza A virus	hsa-mir-1273d	GAACCCAUGAGGUUGAGGCUGCAGU	NC_026422.1_cds_YP_009118470.1_1	1768	-25.5	0.003477	15	1	PB2	polymerase PB2	0.41
Influenza A virus	hsa-mir-6764-5p	UCCCAGGGUCUGGUCAGAGUUG	NC_004908.1_cds_NP_859037.1_1	321	-25.5	0.001688	11	1	ha	Hemagglutinin	0.95
Influenza A virus	hsa-let-7e-3p	CUAUACGGCCUCCUAGCUUUCC	NC_007359.1_cds_YP_308666.1_1	1778	-25.8	0.000842	13	6	PA	polymerase	0.96
Influenza A virus	hsa-mir-4688	UAGGGGCAGCAGAGGACCUGGG	NC_007369.1_cds_NIGSP-NYS-00392.NPp1_1	198	-26	0.001699	14	1	NP	nucleocapsid protein	0.88
Influenza A virus	hsa-mir-518b	CAAAGCGCUCCCCUUUAGAGGU	NC_026429.1_cds_YP_009118481.1_1	1220	-27.3	0.000301	17	4	nan	neuraminidase	0.89
Influenza A virus	hsa-mir-4328	CCAGUUUUCCCAGGAUU	NC_026429.1_cds_YP_009118481.1_1	1346	-28	1.2e-05	15	1	nan	neuraminidase	0.79
Influenza A virus	hsa-mir-342-5p	AGGGGUGCUAUCUGUGAUUGA	NC_007372.1_cds_NIGSP-NYS-00392.PB1p2_2	82	-27.1	0.000203	13	2	PB1-F2	PB1-F2 protein	0.97
Influenza A virus	hsa-mir-3943	UAGCCCCCAGGCUUCACUUGGCG	NC_007378.1_cds_YP_308855.1_1	506	-29.1	0.000228	16	3	PB2	polymerase PB2	0.92
Influenza A virus	hsa-mir-4436b-5p	GUCCACUUCUGCCUGCCCUGCC	NC_007375.1_cds_YP_308851.1_1	149	-27.6	0.00043	16	1	PB1	PB1 polymerase subunit	0.74
Influenza A virus	hsa-mir-6849-5p	GAGUGGAUAGGGGAGUGUGUGGA	NC_007370.1_cds_NIGSP-NYS-00392.NSp1_2	239	-25.9	0.001637	18	3	NS1	nonstructural protein 1	0.85
Influenza A virus	hsa-mir-412-3p	ACUUCACCUGGUCCACUAGCCGU	NC_026426.1_cds_YP_009118476.1_1	854	-28	0.000393	15	4	NP	nucleocapsid protein	0.6
Influenza A virus	hsa-mir-892b	CACUGGCUCCUUUCUGGGUAGA	NC_002023.1_cds_NP_040987.1_1	506	-27.3	0.00034	16	3	PB2	polymerase PB2	0.97
Influenza A virus	hsa-mir-2467-5p	UGAGGCUCUGUUAGCCUUGGCUC	NC_026435.1_cds_YP_009118628.1_1	475	-30.4	5.4e-05	22	1	PB1	polymerase PB1	0.97
Influenza A virus	hsa-mir-485-3p	GUCAUACACGGCUCUCCUCUCU	NC_002019.1_cds_NP_040982.1_1	723	-29.6	6.9e-05	16	1	NP	nucleoprotein	0.88
Influenza A virus	hsa-mir-1273h-5p	CUGGGAGGUCAAGGCUGCAGU	NC_026433.1_cds_YP_009118626.1_1	1134	-25.8	0.000923	12	6	HA	hemagglutinin	0.97
Influenza A virus	hsa-mir-4685-5p	CCCAGGGCUUGGAGUGGGGCAAGGUU	NC_007381.1_cds_YP_308871.1_1	356	-26.6	0.003839	15	2	NP	nucleoprotein	0.96
Influenza A virus	hsa-mir-29a-3p	UAGCACCAUCUGAAAUCGGUUA	NC_026423.1_cds_YP_009118471.1_1	1763	-26.9	0.000222	18	3	PB1	polymerase PB1	0.56
Influenza A virus	hsa-mir-6766-5p	CGGGUGGGAGCAGAUCUUAUUGAG	NC_007375.1_cds_YP_308851.1_1	2228	-31	5.2e-05	18	3	PB1	PB1 polymerase subunit	0.87
Influenza A virus	hsa-mir-6870-5p	UGGGGGAGAUGGGGGUUGA	NC_026424.1_cds_YP_009118473.1_1	1941	-25.9	0.000501	14	3	PA	polymerase PA	0.97
Influenza A virus	hsa-mir-4999-5p	UGCUGUAUUGUCAGGUAGUGA	NC_007372.1_cds_NIGSP-NYS-00392.PB1p2_2	121	-26.3	0.000269	14	6	PB1-F2	PB1-F2 protein	0.91
Influenza A virus	hsa-mir-6790-5p	GUGAGUGUGGAUUUGGCGGGGUU	NC_026429.1_cds_YP_009118481.1_1	121	-26.5	0.000909	14	1	nan	neuraminidase	0.71
Influenza A virus	hsa-mir-6772-5p	UGGGUGUAGGCUGGAGCUGAGG	NC_007359.1_cds_YP_006495800.1_2	660	-27.7	0.00041	13	5	PA-X	PA-X protein	0.97
Influenza A virus	hsa-mir-4433a-3p	ACAGGAGUGGGGGUGGGACAU	NC_007372.1_cds_NIGSP-NYS-00392.PB1p1_1	1979	-26.6	0.00069	15	2	PB1	polymerase PB1	0.97
Influenza A virus	hsa-mir-5001-3p	UUCUGCCUCUGUCCAGGUCCUU	NC_007376.1_cds_YP_006495803.1_2	258	-27.3	0.000383	14	4	PA-X	PA-X protein	0.7
Influenza A virus	hsa-mir-6869-3p	CGCCGCGCGCAUCGGCUCAGC	NC_026423.1_cds_YP_009118471.1_1	232	-26.9	0.000706	14	2	PB1	polymerase PB1	0.82
Influenza A virus	hsa-mir-4252	GGCCACUGAGUCAGCACCA	NC_007363.1_cds_YP_308671.1_2	536	-26.2	0.000291	13	6	M1	matrix protein 1	0.64
Influenza A virus	hsa-mir-3907	AGGUGCUCCAGGCUGGCUCACA	NC_002016.1_cds_NP_040978.1_2	555	-26	0.001366	15	4	M1	matrix protein 1	0.82
Influenza A virus	hsa-mir-515-3p	GAGUGCCUUCUUUUGGAGCGUU	NC_007380.1_cds_YP_308870.1_2	217	-25	0.001163	14	1	NS1	nonstructural protein 1	0.32
Influenza A virus	hsa-mir-345-5p	GCUGACUCCUAGUCCAGGGCUC	NC_007378.1_cds_YP_308855.1_1	1621	-26.4	0.000892	14	1	PB2	polymerase PB2	0.89
Influenza A virus	hsa-mir-6842-3p	UUGGCUGGUCUCUGCUCCGCAG	NC_002021.1_cds_NP_040985.1_1	2106	-26.4	0.000908	17	1	PB1	polymerase PB1	0.96
Influenza A virus	hsa-mir-1224-3p	CCCCACCUCCUCUCUCCUCAG	NC_007366.1_cds_NIGSP-NYS-00392.HAp1_1	1413	-25.6	0.001478	16	2	HA	hemagglutinin	0.96
Influenza A virus	hsa-mir-7113-3p	CCUCCCUGCCCGCCUCUCUGCAG	NC_007362.1_cds_YP_308669.1_1	1070	-37.2	2e-06	17	1	HA	hemagglutinin	0.97
Influenza A virus	hsa-mir-6797-3p	UGCAUGACCCUUCCCUCCCCAC	NC_026437.1_cds_YP_009118630.1_1	895	-26.7	0.00084	10	11	PA	polymerase PA	0.92
Influenza A virus	hsa-mir-3911	UGUGUGGAUCCUGGAGGAGGCA	NC_007370.1_cds_NIGSP-NYS-00392.NSp2_1	17	-26.2	0.001091	18	2	NEP	nonstructural protein 2	0.97
Influenza A virus	hsa-mir-181b-5p	AACAUUCAUUGCUGUCGGUGGGU	NC_026424.1_cds_YP_009118473.1_1	47	-25	0.001874	14	5	PA	polymerase PA	0.71
Influenza A virus	hsa-mir-6743-3p	AGCCGCUCUUCUCCCUGCCCACA	NC_002022.1_cds_NP_040986.1_1	1101	-25.8	0.002449	13	10	PA	polymerase PA	0.89
Influenza A virus	hsa-mir-3166	CGCAGACAAUGCCUACUGGCCUA	NC_026437.1_cds_YP_009118630.1_1	546	-30.4	5.6e-05	16	1	PA	polymerase PA	0.92
Influenza A virus	hsa-mir-6125	GCGGAAGGCGGAGCGGCGGA	NC_026436.1_cds_YP_009118629.1_1	1420	-25.9	0.001108	14	3	NP	nucleocapsid protein	0.45
Influenza A virus	hsa-mir-3936	UAAGGGGUGUAUGGCAGAUGCA	NC_002017.1_cds_NP_040980.1_1	886	-27	0.00034	13	3	HA	haemagglutinin	0.94
Influenza A virus	hsa-mir-4321	UUAGCGGUGGACCGCCCUGCG	NC_007369.1_cds_NIGSP-NYS-00392.NPp1_1	159	-27	0.00057	13	4	NP	nucleocapsid protein	0.97
Influenza A virus	hsa-mir-6772-3p	UUGCUCCUGACUCUGUGCCCACA	NC_007357.1_cds_YP_308664.1_1	249	-27.4	0.000537	19	3	PB2	polymerase	0.92
Influenza A virus	hsa-mir-448	UUGCAUAUGUAGGAUGUCCCAU	NC_004908.1_cds_NP_859037.1_1	191	-25	0.00099	13	7	ha	Hemagglutinin	0.8
Influenza A virus	hsa-mir-3158-3p	AAGGGCUUCCUCUCUGCAGGAC	NC_026426.1_cds_YP_009118476.1_1	794	-27.1	0.000468	16	3	NP	nucleocapsid protein	0.67
Influenza A virus	hsa-mir-4436b-5p	GUCCACUUCUGCCUGCCCUGCC	NC_026438.1_cds_YP_009118631.1_1	664	-26	0.001309	14	5	PB2	polymerase PB2	0.84
Influenza A virus	hsa-mir-544b	ACCUGAGGUUGUGCAUUUCUAA	NC_007373.1_cds_NIGSP-NYS-00392.PB2p1_1	447	-25.1	0.000826	16	3	PB2	polymerase PB2	0.97
Influenza A virus	hsa-mir-6503-3p	GGGACUAGGAUGCAGACCUCC	NC_026431.1_cds_YP_009118623.1_2	658	-26.2	0.000676	16	2	M1	matrix protein 1	0.78
Influenza A virus	hsa-mir-4425	UGUUGGGAUUCAGCAGGACCAU	NC_026424.1_cds_YP_009118473.1_1	1970	-25.5	0.00107	16	3	PA	polymerase PA	0.97
Influenza A virus	hsa-mir-486-3p	CGGGGCAGCUCAGUACAGGAU	NC_026434.1_cds_YP_009118627.1_1	471	-28.5	0.000137	14	2	nan	neuraminidase	0.91
Influenza A virus	hsa-mir-2682-3p	CGCCUCUUCAGCGCUGUCUUCC	NC_026429.1_cds_YP_009118481.1_1	1218	-29	0.000125	15	3	nan	neuraminidase	0.84
Influenza A virus	hsa-mir-3162-3p	UCCCUACCCCUCCACUCCCCA	NC_026437.1_cds_YP_009118630.1_1	1877	-34.8	3e-06	15	3	PA	polymerase PA	0.78
Influenza A virus	hsa-mir-4722-3p	ACCUGCCAGCACCUCCCUGCAG	NC_007369.1_cds_NIGSP-NYS-00392.NPp1_1	533	-26.2	0.001349	15	3	NP	nucleocapsid protein	0.34
Influenza A virus	hsa-mir-7155-5p	UCUGGGGUCUUGGGCCAUC	NC_004905.2_cds_YP_581749.1_1	471	-28.7	4.9e-05	13	1	np	nucleoprotein	0.86
Influenza A virus	hsa-mir-3692-5p	CCUGCUGGUCAGGAGUGGAUACUG	NC_007378.1_cds_YP_308855.1_1	812	-26.1	0.001948	19	3	PB2	polymerase PB2	0.97
Influenza A virus	hsa-mir-105-5p	UCAAAUGCUCAGACUCCUGUGGU	NC_007382.1_cds_YP_308872.1_1	673	-28.2	0.0002	17	5	nan	neuraminidase	0.97
Influenza A virus	hsa-mir-3130-3p	GCUGCACCGGAGACUGGGUAA	NC_026436.1_cds_YP_009118629.1_1	1229	-26.6	0.000495	15	1	NP	nucleocapsid protein	0.87
Influenza A virus	hsa-mir-4466	GGGUGCGGGCCGGCGGGG	NC_007376.1_cds_YP_308852.1_1	656	-25.7	0.000912	14	1	PA	polymerase PA	0.97
Influenza A virus	hsa-mir-4696	UGCAAGACGGAUACUGUCAUCU	NC_007360.1_cds_YP_308667.1_1	900	-25.1	0.001157	18	1	NP	nucleocapsid protein	0.74
Influenza A virus	hsa-mir-567	AGUAUGUUCUUCCAGGACAGAAC	NC_026422.1_cds_YP_009118470.1_1	1009	-27.9	0.000176	18	1	PB2	polymerase PB2	0.79
Influenza A virus	hsa-mir-3714	GAAGGCAGCAGUGCUCCCCUGU	NC_007370.1_cds_NIGSP-NYS-00392.NSp1_2	456	-28.3	0.000237	16	4	NS1	nonstructural protein 1	0.92
Influenza A virus	hsa-mir-1291	UGGCCCUGACUGAAGACCAGCAGU	NC_004912.1_cds_NP_859041.1_1	1345	-27.5	0.000834	16	1	pa	polymerase PA	0.95
Influenza A virus	hsa-mir-6843-3p	AUGGUCUCCUGUUCUCUGCAG	NC_002023.1_cds_NP_040987.1_1	2093	-26.3	0.000426	15	4	PB2	polymerase PB2	0.73
Influenza A virus	hsa-mir-6754-3p	UCUUCACCUGCCUCUGCCUGCA	NC_026437.1_cds_YP_009118630.1_1	1008	-25.1	0.001993	16	1	PA	polymerase PA	0.85
Influenza A virus	hsa-mir-553	AAAACGGUGAGAUUUUGUUUU	NC_004906.1_cds_NP_859034.1_2	471	-25.9	0.000133	15	6	NS1	nonstructural protein 1	0.97
Influenza A virus	hsa-mir-6882-3p	UGCUGCCUCUCCUCUUGCCUGCAG	NC_026425.1_cds_YP_009118475.1_1	1096	-25.3	0.003647	17	2	HA	hemagglutinin	0.97
Influenza A virus	hsa-mir-744-3p	CUGUUGCCACUAACCUCAACCU	NC_007357.1_cds_YP_308664.1_1	1549	-25	0.001331	14	1	PB2	polymerase	0.97
Influenza A virus	hsa-mir-760	CGGCUCUGGGUCUGUGGGGA	NC_002021.1_cds_NP_040985.1_1	375	-27.1	0.000386	16	1	PB1	polymerase PB1	0.87
Influenza A virus	hsa-mir-4306	UGGAGAGAAAGGCAGUA	NC_026424.1_cds_YP_009118473.1_1	1751	-25.8	8.1e-05	14	1	PA	polymerase PA	0.94
Influenza A virus	hsa-mir-7158-5p	GGCUCAAUCUCUGGUCCUGCAGCC	NC_007376.1_cds_YP_308852.1_1	1033	-28.3	0.000456	13	8	PA	polymerase PA	0.74
Influenza A virus	hsa-mir-5196-3p	UCAUCCUCGUCUCCCUCCCAG	NC_007358.1_cds_YP_308665.1_1	521	-25	0.001984	13	4	PB1	polymerase	0.83
Influenza A virus	hsa-mir-1972	UCAGGCCAGGCACAGUGGCUCA	NC_004907.1_cds_NP_859035.1_1	195	-25.9	0.001433	14	3	M2	matrix protein 2	0.67
Influenza A virus	hsa-mir-6796-5p	UUGUGGGGUUGGAGAGCUGGCUG	NC_026427.1_cds_YP_009118478.1_2	364	-25.3	0.002577	18	1	M1	matrix protein 1	0.31
Influenza A virus	hsa-mir-4529-5p	AGGCCAUCAGCAGUCCAAUGAA	NC_026437.1_cds_YP_009118630.1_1	1652	-29.7	4.7e-05	14	2	PA	polymerase PA	0.71
Influenza A virus	hsa-mir-3622a-5p	CAGGCACGGGAGCUCAGGUGAG	NC_002016.1_cds_NP_040978.1_2	191	-29.2	0.000165	15	3	M1	matrix protein 1	0.12
Influenza A virus	hsa-mir-4758-3p	UGCCCCACCUGCUGACCACCCUC	NC_026424.1_cds_YP_009118473.1_1	539	-27.8	0.000757	16	2	PA	polymerase PA	0.82
Influenza A virus	hsa-mir-1266-3p	CCCUGUUCUAUGCCCUGAGGGA	NC_007363.1_cds_YP_308671.1_2	511	-27.1	0.000525	18	3	M1	matrix protein 1	0.86
Influenza A virus	hsa-mir-6790-3p	CGACCUCGGCGACCCCUCACU	NC_007359.1_cds_YP_308666.1_1	1966	-26.5	0.000983	13	6	PA	polymerase	0.94
Influenza A virus	hsa-mir-3619-5p	UCAGCAGGCAGGCUGGUGCAGC	NC_007369.1_cds_NIGSP-NYS-00392.NPp1_1	822	-29.6	0.000105	16	4	NP	nucleocapsid protein	0.73
Influenza A virus	hsa-mir-7978	UCUGGUGUAUAGCGUUGCUCA	NC_007363.1_cds_YP_308671.1_2	284	-25.3	0.00069	17	1	M1	matrix protein 1	0.96
Influenza A virus	hsa-mir-4518	GCUCAGGGAUGAUAACUGUGCUGAGA	NC_026433.1_cds_YP_009118626.1_1	1094	-25.6	0.003394	15	7	HA	hemagglutinin	0.6
Influenza A virus	hsa-mir-612	GCUGGGCAGGGCUUCUGAGCUCCUU	NC_007373.1_cds_NIGSP-NYS-00392.PB2p1_1	1691	-27.2	0.001568	17	1	PB2	polymerase PB2	0.91
Influenza A virus	hsa-mir-6871-3p	CAGCACCCUGUGGCUCCCACAG	NC_026424.1_cds_YP_009118473.1_1	876	-25.2	0.002553	15	6	PA	polymerase PA	0.77
Influenza A virus	hsa-mir-6790-3p	CGACCUCGGCGACCCCUCACU	NC_007374.1_cds_YP_308850.1_1	36	-25.5	0.001964	11	8	HA	hemagglutinin	0.97
Influenza A virus	hsa-mir-3680-3p	UUUUGCAUGACCCUGGGAGUAGG	NC_002023.1_cds_NP_040987.1_1	444	-27.5	0.000371	15	2	PB2	polymerase PB2	0.91
Influenza A virus	hsa-mir-3198	GUGGAGUCCUGGGGAAUGGAGA	NC_002022.1_cds_NP_040986.1_1	1907	-25	0.002396	14	1	PA	polymerase PA	0.88
Influenza A virus	hsa-mir-99a-3p	CAAGCUCGCUUCUAUGGGUCUG	NC_007374.1_cds_YP_308850.1_1	149	-26.2	0.000622	15	3	HA	hemagglutinin	0.97
Influenza A virus	hsa-mir-4726-3p	ACCCAGGUUCCCUCUGGCCGCA	NC_026437.1_cds_YP_009118630.1_1	2019	-25	0.003529	13	3	PA	polymerase PA	0.69
Influenza A virus	hsa-mir-610	UGAGCUAAAUGUGUGCUGGGA	NC_026422.1_cds_YP_009118470.1_1	1464	-25.8	0.000462	13	4	PB2	polymerase PB2	0.92
Influenza A virus	hsa-mir-5091	ACGGAGACGACAAGACUGUGCUG	NC_002021.1_cds_NP_040985.1_1	1246	-28.7	0.00021	14	3	PB1	polymerase PB1	0.97
Influenza A virus	hsa-mir-6718-5p	UAGUGGUCAGAGGGCUUAUGA	NC_007377.1_cds_YP_308854.1_2	403	-25.7	0.000576	16	1	M1	membrane protein M1	0.15
Influenza A virus	hsa-mir-6862-3p	CCUCACCCAGCUCUCUGGCCCUCU	NC_004905.2_cds_YP_581749.1_1	306	-30.9	0.000138	16	8	np	nucleoprotein	0.97
Influenza A virus	hsa-mir-7111-3p	AUCCUCUCUUCCCUCCUCCCAG	NC_026423.1_cds_YP_009118471.1_1	558	-26.4	0.00097	16	2	PB1	polymerase PB1	0.89
Influenza A virus	hsa-mir-6841-3p	ACCUUGCAUCUGCAUCCCCAG	NC_004910.1_cds_NP_859039.1_1	717	-26.1	0.000584	14	5	pb2	polymerase Pb2	0.97
Influenza A virus	hsa-mir-5581-5p	AGCCUUCCAGGAGAAAUGGAGA	NC_007373.1_cds_NIGSP-NYS-00392.PB2p1_1	1534	-26.7	0.000459	18	2	PB2	polymerase PB2	0.79
Influenza A virus	hsa-mir-8074	CUAUGGCGAGACUGGCAUGUACUC	NC_026422.1_cds_YP_009118470.1_1	28	-26.9	0.000821	14	6	PB2	polymerase PB2	0.97
Influenza A virus	hsa-mir-6752-5p	GGGGGGUGUGGAGCCAGGGGGC	NC_026435.1_cds_YP_009118628.1_1	1319	-25.5	0.003829	12	4	PB1	polymerase PB1	0.89
Influenza A virus	hsa-mir-4739	AAGGGAGGAGGAGCGGAGGGGCCCU	NC_004906.1_cds_NP_859034.1_2	336	-33.2	7.6e-05	11	13	NS1	nonstructural protein 1	0.9
Influenza A virus	hsa-mir-8069	GGAUGGUUGGGGGCGGUCGGCGU	NC_004911.1_cds_NP_859040.1_1	180	-30.1	0.000204	18	1	pb1	polymerase Pb1	0.94
Influenza A virus	hsa-mir-1275	GUGGGGGAGAGGCUGUC	NC_007382.1_cds_YP_308872.1_1	121	-31.9	2e-06	13	1	nan	neuraminidase	0.95
Influenza A virus	hsa-mir-1293	UGGGUGGUCUGGAGAUUUGUGC	NC_007360.1_cds_YP_308667.1_1	1342	-25.1	0.00156	15	5	NP	nucleocapsid protein	0.48
Influenza A virus	hsa-mir-3170	CUGGGGUUCUGAGACAGACAGU	NC_004905.2_cds_YP_581749.1_1	914	-27.8	0.000262	17	1	np	nucleoprotein	0.71
Influenza A virus	hsa-mir-583	CAAAGAGGAAGGUCCCAUUAC	NC_026424.1_cds_YP_009118473.1_1	1702	-25.5	0.00052	12	7	PA	polymerase PA	0.54
Influenza A virus	hsa-mir-6791-5p	CCCCUGGGGCUGGGCAGGCGGA	NC_004911.1_cds_NP_859040.1_1	1937	-29.2	0.000361	15	4	pb1	polymerase Pb1	0.78
Influenza A virus	hsa-mir-6808-5p	CAGGCAGGGAGGUGGGACCAUG	NC_026436.1_cds_YP_009118629.1_1	820	-33.5	9e-06	16	1	NP	nucleocapsid protein	0.36
Influenza A virus	hsa-mir-6820-5p	UGCGGCAGAGCUGGGGUCA	NC_026436.1_cds_YP_009118629.1_1	957	-25	0.000989	14	4	NP	nucleocapsid protein	0.5
Influenza A virus	hsa-mir-6756-3p	UCCCCUUCCUCCCUGCCCAG	NC_026429.1_cds_YP_009118481.1_1	1067	-26.1	0.000798	13	7	nan	neuraminidase	0.91
Influenza A virus	hsa-mir-1538	CGGCCCGGGCUGCUGCUGUUCCU	NC_026422.1_cds_YP_009118470.1_1	1864	-34.1	1.3e-05	14	1	PB2	polymerase PB2	0.95
Influenza A virus	hsa-mir-6762-3p	UGGCUGCUUCCCUUGGUCUCCAG	NC_007360.1_cds_YP_308667.1_1	1055	-25.2	0.002816	17	1	NP	nucleocapsid protein	0.84
Influenza A virus	hsa-mir-4695-5p	CAGGAGGCAGUGGGCGAGCAGG	NC_004905.2_cds_YP_581749.1_1	1221	-26.3	0.001428	14	4	np	nucleoprotein	0.84
Influenza A virus	hsa-mir-3614-3p	UAGCCUUCAGAUCUUGGUGUUUU	NC_004905.2_cds_YP_581749.1_1	148	-26.7	0.000326	18	1	np	nucleoprotein	0.96
Influenza A virus	hsa-mir-2861	GGGGCCUGGCGGUGGGCGG	NC_007377.1_cds_YP_308854.1_2	41	-36.7	1e-06	17	1	M1	membrane protein M1	0.96
Influenza A virus	hsa-mir-758-3p	UUUGUGACCUGGUCCACUAACC	NC_007373.1_cds_NIGSP-NYS-00392.PB2p1_1	72	-25.9	0.000714	15	3	PB2	polymerase PB2	0.65
Influenza A virus	hsa-mir-1199-3p	UGCGGCCGGUGCUCAACCUGC	NC_026423.1_cds_YP_009118471.1_1	797	-25.8	0.001187	13	4	PB1	polymerase PB1	0.94
Influenza A virus	hsa-mir-2861	GGGGCCUGGCGGUGGGCGG	NC_026431.1_cds_YP_009118623.1_2	37	-34.9	2e-06	17	1	M1	matrix protein 1	0.93
Influenza A virus	hsa-mir-6828-3p	AUCUGCUCUCUUGUUCCCAG	NC_004908.1_cds_NP_859037.1_1	434	-26.2	0.000259	16	4	ha	Hemagglutinin	0.97
Influenza A virus	hsa-mir-7150	CUGGCAGGGGGAGAGGUA	NC_026438.1_cds_YP_009118631.1_1	1851	-30.1	1.3e-05	15	3	PB2	polymerase PB2	0.91
Influenza A virus	hsa-mir-4440	UGUCGUGGGGCUUGCUGGCUUG	NC_004912.1_cds_NP_859041.1_1	965	-25	0.002299	15	1	pa	polymerase PA	0.88
Influenza A virus	hsa-mir-4252	GGCCACUGAGUCAGCACCA	NC_026431.1_cds_YP_009118623.1_2	536	-26	0.000339	13	2	M1	matrix protein 1	0.77
Influenza A virus	hsa-mir-6793-5p	UGUGGGUUCUGGGUUGGGGUGA	NC_007373.1_cds_NIGSP-NYS-00392.PB2p1_1	888	-26.7	0.000761	15	3	PB2	polymerase PB2	0.49
Influenza A virus	hsa-mir-6836-5p	CGCAGGGCCCUGGCGCAGGCAU	NC_026422.1_cds_YP_009118470.1_1	1751	-35.5	3e-06	17	5	PB2	polymerase PB2	0.36
Influenza A virus	hsa-mir-3614-5p	CCACUUGGAUCUGAAGGCUGCCC	NC_007373.1_cds_NIGSP-NYS-00392.PB2p1_1	811	-25.7	0.001784	13	6	PB2	polymerase PB2	0.96
Influenza A virus	hsa-mir-3160-5p	GGCUUUCUAGUCUCAGCUCUCC	NC_026425.1_cds_YP_009118475.1_1	1388	-25.9	0.000765	17	1	HA	hemagglutinin	0.94
Influenza A virus	hsa-mir-6843-3p	AUGGUCUCCUGUUCUCUGCAG	NC_004911.1_cds_NP_859040.1_1	101	-25.7	0.000665	16	1	pb1	polymerase Pb1	0.92
Influenza A virus	hsa-mir-517c-3p	AUCGUGCAUCCUUUUAGAGUGU	NC_026422.1_cds_YP_009118470.1_1	1308	-25.3	0.000746	17	5	PB2	polymerase PB2	0.97
Influenza A virus	hsa-mir-6779-3p	AAGCCCUGUCUCCUCCCAUCU	NC_026437.1_cds_YP_009118630.1_1	453	-26.6	0.000513	14	3	PA	polymerase PA	0.96
Influenza A virus	hsa-mir-1183	CACUGUAGGUGAUGGUGAGAGUGGGCA	NC_026433.1_cds_YP_009118626.1_1	584	-30.6	0.000275	21	1	HA	hemagglutinin	0.94
Influenza A virus	hsa-mir-657	GGCAGGUUCUCACCCUCUCUAGG	NC_004905.2_cds_YP_581749.1_1	304	-27	0.000819	16	1	np	nucleoprotein	0.97
Influenza A virus	hsa-mir-5705	UGUUUCGGGGCUCAUGGCCUGUG	NC_004907.1_cds_NP_859036.1_2	552	-26.2	0.001374	18	1	M1	matrix protein 1	0.4
Influenza A virus	hsa-mir-4717-3p	ACACAUGGGUGGCUGUGGCCU	NC_007380.1_cds_YP_308870.1_2	163	-33.4	4e-06	15	3	NS1	nonstructural protein 1	0.5
Influenza A virus	hsa-mir-4442	GCCGGACAAGAGGGAGG	NC_007376.1_cds_YP_308852.1_1	1993	-25.5	0.000259	14	1	PA	polymerase PA	0.96
Influenza A virus	hsa-mir-1225-5p	GUGGGUACGGCCCAGUGGGGGG	NC_004908.1_cds_NP_859037.1_1	1628	-33.6	1.5e-05	19	2	ha	Hemagglutinin	0.96
Influenza A virus	hsa-mir-6766-5p	CGGGUGGGAGCAGAUCUUAUUGAG	NC_007372.1_cds_NIGSP-NYS-00392.PB1p1_1	2228	-31	5.2e-05	18	3	PB1	polymerase PB1	0.95
Influenza A virus	hsa-mir-6813-3p	AACCUUGGCCCCUCUCCCCAG	NC_026436.1_cds_YP_009118629.1_1	44	-29.3	0.000107	16	4	NP	nucleocapsid protein	0.61
Influenza A virus	hsa-mir-4493	AGAAGGCCUUUCCAUCUCUGU	NC_004905.2_cds_YP_581749.1_1	1337	-27.1	0.000198	15	5	np	nucleoprotein	0.65
Influenza A virus	hsa-mir-185-3p	AGGGGCUGGCUUUCCUCUGGUC	NC_002016.1_cds_NP_040978.1_2	532	-25.6	0.001693	15	2	M1	matrix protein 1	0.85
Influenza A virus	hsa-mir-183-3p	GUGAAUUACCGAAGGGCCAUAA	NC_007357.1_cds_YP_308664.1_1	380	-27	0.000228	18	1	PB2	polymerase	0.91
Influenza A virus	hsa-mir-6726-5p	CGGGAGCUGGGGUCUGCAGGU	NC_002022.1_cds_NP_040986.1_1	1356	-25.9	0.001399	13	2	PA	polymerase PA	0.97
Influenza A virus	hsa-mir-8074	CUAUGGCGAGACUGGCAUGUACUC	NC_007362.1_cds_YP_308669.1_1	285	-28.3	0.000312	17	4	HA	hemagglutinin	0.57
Influenza A virus	hsa-mir-3158-3p	AAGGGCUUCCUCUCUGCAGGAC	NC_007371.1_cds_NIGSP-NYS-00392.PAp1_1	1149	-25.1	0.001931	13	5	PA	polymerase PA	0.96
Influenza A virus	hsa-mir-6510-3p	CACCGACUCUGUCUCCUGCAG	NC_004910.1_cds_NP_859039.1_1	2181	-28.6	0.00012	17	2	pb2	polymerase Pb2	0.93
Influenza A virus	hsa-mir-92a-3p	UAUUGCACUUGUCCCGGCCUGU	NC_007361.1_cds_YP_308668.1_1	532	-25.7	0.001071	15	5	nan	neuraminidase	0.48
Influenza A virus	hsa-mir-6788-3p	UUCGCCACUUCCCUCCCUGCAG	NC_007362.1_cds_YP_308669.1_1	1069	-26.4	0.000959	12	4	HA	hemagglutinin	0.97
Influenza A virus	hsa-mir-6069	GGGCUAGGGCCUGCUGCCCCC	NC_026433.1_cds_YP_009118626.1_1	450	-26.9	0.000849	14	3	HA	hemagglutinin	0.97
Influenza A virus	hsa-mir-6855-5p	UUGGGGUUUGGGGUGCAGACAUUGC	NC_007372.1_cds_NIGSP-NYS-00392.PB1p2_2	89	-30.5	0.000112	15	2	PB1-F2	PB1-F2 protein	0.95
Influenza A virus	hsa-mir-4675	GGGGCUGUGAUUGACCAGCAGG	NC_007360.1_cds_YP_308667.1_1	533	-25.9	0.001221	15	4	NP	nucleocapsid protein	0.28
Influenza A virus	hsa-mir-6843-3p	AUGGUCUCCUGUUCUCUGCAG	NC_002020.1_cds_NP_040984.1_2	614	-31.3	1.1e-05	17	3	NS1	nonstructural protein 1	0.58
Influenza A virus	hsa-mir-1203	CCCGGAGCCAGGAUGCAGCUC	NC_026429.1_cds_YP_009118481.1_1	100	-26.7	0.000665	15	1	nan	neuraminidase	0.96
Influenza A virus	hsa-mir-541-5p	AAAGGAUUCUGCUGUCGGUCCCACU	NC_004909.1_cds_NP_859038.1_1	618	-28.4	0.000479	19	4	na	neuraminidase	0.73
Influenza A virus	hsa-mir-6777-5p	ACGGGGAGUCAGGCAGUGGUGGA	NC_002019.1_cds_NP_040982.1_1	820	-31.9	4.8e-05	17	1	NP	nucleoprotein	0.43
Influenza A virus	hsa-mir-4537	UGAGCCGAGCUGAGCUUAGCUG	NC_002017.1_cds_NP_040980.1_1	359	-25.6	0.001202	16	1	HA	haemagglutinin	0.93
Influenza A virus	hsa-mir-4515	AGGACUGGACUCCCGGCAGCCC	NC_007357.1_cds_YP_308664.1_1	1758	-25.9	0.002201	13	6	PB2	polymerase	0.97
Influenza A virus	hsa-mir-4447	GGUGGGGGCUGUUGUUU	NC_026423.1_cds_YP_009118471.1_1	1623	-26.8	5.2e-05	14	1	PB1	polymerase PB1	0.46
Influenza A virus	hsa-mir-3679-5p	UGAGGAUAUGGCAGGGAAGGGGA	NC_026432.1_cds_YP_009118625.1_2	36	-27.8	0.000472	19	1	NS1	nonstructural protein 1	0.87
Influenza A virus	hsa-mir-5093	AGGAAAUGAGGCUGGCUAGGAGC	NC_004911.1_cds_NP_859040.1_1	1195	-30	7.5e-05	16	2	pb1	polymerase Pb1	0.96
Influenza A virus	hsa-mir-4726-3p	ACCCAGGUUCCCUCUGGCCGCA	NC_004908.1_cds_NP_859037.1_1	1545	-26.6	0.001188	15	5	ha	Hemagglutinin	0.95
Influenza A virus	hsa-mir-210-5p	AGCCCCUGCCCACCGCACACUG	NC_026426.1_cds_YP_009118476.1_1	1365	-28.5	0.000345	15	2	NP	nucleocapsid protein	0.84
Influenza A virus	hsa-mir-378e	ACUGGACUUGGAGUCAGGA	NC_007357.1_cds_YP_308664.1_1	1400	-25.6	0.000373	14	2	PB2	polymerase	0.87
Influenza A virus	hsa-mir-1915-3p	CCCCAGGGCGACGCGGCGGG	NC_007372.1_cds_NIGSP-NYS-00392.PB1p1_1	1201	-26.2	0.001373	10	2	PB1	polymerase PB1	0.89
Influenza A virus	hsa-mir-6811-3p	AGCCUGUGCUUGUCCCUGCAG	NC_026425.1_cds_YP_009118475.1_1	225	-25.3	0.001211	13	3	HA	hemagglutinin	0.84
Influenza A virus	hsa-mir-4691-5p	GUCCUCCAGGCCAUGAGCUGCGG	NC_002022.1_cds_NP_040986.1_1	1847	-27.1	0.001043	15	4	PA	polymerase PA	0.65
Influenza A virus	hsa-mir-6859-5p	GAGAGGAACAUGGGCUCAGGACA	NC_026437.1_cds_YP_009118630.1_1	1191	-27.3	0.00057	15	2	PA	polymerase PA	0.97
Influenza A virus	hsa-mir-874-3p	CUGCCCUGGCCCGAGGGACCGA	NC_004907.1_cds_NP_859036.1_2	477	-29.4	0.000268	15	1	M1	matrix protein 1	0.96
Influenza A virus	hsa-mir-7107-3p	UGGUCUGUUCAUUCUCUCUUUUUGGCC	NC_026427.1_cds_YP_009118478.1_2	577	-25.8	0.002795	18	3	M1	matrix protein 1	0.36
Influenza A virus	hsa-mir-7161-3p	UAGAUCUUUGACUCUGGCAGUCUCCAGG	NC_007381.1_cds_YP_308871.1_1	535	-25.3	0.007994	18	5	NP	nucleoprotein	0.51
Influenza A virus	hsa-mir-4436b-3p	CAGGGCAGGAAGAAGUGGACAA	NC_007371.1_cds_NIGSP-NYS-00392.PAp1_1	658	-29.1	8.9e-05	17	1	PA	polymerase PA	0.6
Influenza A virus	hsa-mir-204-3p	GCUGGGAAGGCAAAGGGACGU	NC_026437.1_cds_YP_009118630.1_1	819	-27.3	0.000288	15	1	PA	polymerase PA	0.37
Influenza A virus	hsa-mir-3120-5p	CCUGUCUGUGCCUGCUGUACA	NC_026427.1_cds_YP_009118477.1_1	229	-25.6	0.000822	14	2	M2	matrix protein 2	0.16
Influenza A virus	hsa-mir-3194-3p	AGCUCUGCUGCUCACUGGCAGU	NC_004907.1_cds_NP_859036.1_2	587	-26.8	0.000579	15	2	M1	matrix protein 1	0.22
Influenza A virus	hsa-mir-1238-5p	GUGAGUGGGAGCCCCAGUGUGUG	NC_026425.1_cds_YP_009118475.1_1	768	-26.6	0.001289	14	5	HA	hemagglutinin	0.34
Influenza A virus	hsa-mir-610	UGAGCUAAAUGUGUGCUGGGA	NC_002023.1_cds_NP_040987.1_1	852	-26.8	0.000218	16	4	PB2	polymerase PB2	0.77
Influenza A virus	hsa-mir-128-1-5p	CGGGGCCGUAGCACUGUCUGAGA	NC_026431.1_cds_YP_009118623.1_2	481	-27	0.001058	17	3	M1	matrix protein 1	0.78
Influenza A virus	hsa-mir-4276	CUCAGUGACUCAUGUGC	NC_007357.1_cds_YP_308664.1_1	1409	-26.6	4.3e-05	16	1	PB2	polymerase	0.92
Influenza A virus	hsa-mir-3944-3p	UUCGGGCUGGCCUGCUGCUCCGG	NC_002023.1_cds_NP_040987.1_1	2105	-29.2	0.00033	13	6	PB2	polymerase PB2	0.85
Influenza A virus	hsa-mir-1321	CAGGGAGGUGAAUGUGAU	NC_004912.1_cds_NP_859041.1_1	812	-25.9	0.000143	12	1	pa	polymerase PA	0.95
Influenza A virus	hsa-mir-3943	UAGCCCCCAGGCUUCACUUGGCG	NC_002019.1_cds_NP_040982.1_1	929	-27.6	0.000633	13	9	NP	nucleoprotein	0.82
Influenza A virus	hsa-mir-296-5p	AGGGCCCCCCCUCAAUCCUGU	NC_002016.1_cds_NP_040978.1_2	398	-29.3	0.000125	14	3	M1	matrix protein 1	0.07
Influenza A virus	hsa-mir-4688	UAGGGGCAGCAGAGGACCUGGG	NC_004911.1_cds_NP_859040.1_1	1006	-29	0.000219	15	1	pb1	polymerase Pb1	0.89
Influenza A virus	hsa-mir-3937	ACAGGCGGCUGUAGCAAUGGGGG	NC_007373.1_cds_NIGSP-NYS-00392.PB2p1_1	1855	-31	6.4e-05	16	4	PB2	polymerase PB2	0.74
Influenza A virus	hsa-mir-564	AGGCACGGUGUCAGCAGGC	NC_007377.1_cds_YP_308854.1_2	195	-27.6	0.000123	12	2	M1	membrane protein M1	0.09
Influenza A virus	hsa-mir-6858-3p	CAGCCAGCCCCUGCUCACCCCU	NC_002019.1_cds_NP_040982.1_1	1366	-26.4	0.001494	13	1	NP	nucleoprotein	0.79
Influenza A virus	hsa-mir-5194	UGAGGGGUUUGGAAUGGGAUGG	NC_007363.1_cds_YP_308671.1_2	44	-30.4	3.9e-05	18	1	M1	matrix protein 1	0.84
Influenza A virus	hsa-mir-6880-3p	CCGCCUUCUCUCCUCCCCCAG	NC_026422.1_cds_YP_009118470.1_1	2148	-29.1	0.000148	15	3	PB2	polymerase PB2	0.41
Influenza A virus	hsa-mir-8063	UCAAAAUCAGGAGUCGGGGCUU	NC_007361.1_cds_YP_308668.1_1	836	-25.7	0.000895	16	1	nan	neuraminidase	0.9
Influenza A virus	hsa-mir-596	AAGCCUGCCCGGCUCCUCGGG	NC_004907.1_cds_NP_859036.1_2	628	-25.2	0.002616	13	2	M1	matrix protein 1	0.37
Influenza A virus	hsa-mir-937-5p	GUGAGUCAGGGUGGGGCUGG	NC_026427.1_cds_YP_009118478.1_2	653	-27.3	0.00029	17	1	M1	matrix protein 1	0.9
Influenza A virus	hsa-mir-6862-3p	CCUCACCCAGCUCUCUGGCCCUCU	NC_002016.1_cds_NP_040979.2_1	274	-26	0.003359	15	5	M2	matrix protein 2	0.96
Influenza A virus	hsa-mir-3652	CGGCUGGAGGUGUGAGGA	NC_007375.1_cds_YP_308851.1_1	1943	-26.6	0.000179	13	2	PB1	PB1 polymerase subunit	0.72
Influenza A virus	hsa-mir-4756-5p	CAGGGAGGCGCUCACUCUCUGCU	NC_007357.1_cds_YP_308664.1_1	254	-32.8	2e-05	21	3	PB2	polymerase	0.72
Influenza A virus	hsa-mir-6792-3p	CUCCUCCACAGCCCCUGCUCAU	NC_026437.1_cds_YP_009118630.1_1	1868	-34.4	4e-06	17	2	PA	polymerase PA	0.78
Influenza A virus	hsa-mir-3690	ACCUGGACCCAGCGUAGACAAAG	NC_007357.1_cds_YP_308664.1_1	248	-26.1	0.001282	15	1	PB2	polymerase	0.92
Influenza A virus	hsa-mir-4538	GAGCUUGGAUGAGCUGGGCUGA	NC_007358.1_cds_YP_308665.1_1	1932	-26.6	0.000623	18	1	PB1	polymerase	0.59
Influenza A virus	hsa-mir-502-5p	AUCCUUGCUAUCUGGGUGCUA	NC_026437.1_cds_YP_009118630.1_1	1868	-26.1	0.000402	16	2	PA	polymerase PA	0.78
Influenza A virus	hsa-mir-4539	GCUGAACUGGGCUGAGCUGGGC	NC_007373.1_cds_NIGSP-NYS-00392.PB2p1_1	1141	-25.5	0.001742	17	1	PB2	polymerase PB2	0.95
Influenza A virus	hsa-mir-598-5p	GCGGUGAUCCCGAUGGUGUGAGC	NC_007359.1_cds_YP_308666.1_1	1892	-25.9	0.00193	14	1	PA	polymerase	0.64
Influenza A virus	hsa-mir-6814-3p	ACUCGCAUCCUUCCCUUGGCAG	NC_026424.1_cds_YP_009118473.1_1	1895	-25.8	0.001176	16	2	PA	polymerase PA	0.95
Influenza A virus	hsa-mir-4769-5p	GGUGGGAUGGAGAGAAGGUAUGAG	NC_002016.1_cds_NP_040978.1_2	26	-32.4	2.2e-05	19	3	M1	matrix protein 1	0.88
Influenza A virus	hsa-mir-937-3p	AUCCGCGCUCUGACUCUCUGCC	NC_007381.1_cds_YP_308871.1_1	967	-30.9	4e-05	19	2	NP	nucleoprotein	0.97
Influenza A virus	hsa-mir-6768-3p	CAAAGGCCACAUUCUCCUGUGCAC	NC_002022.1_cds_NP_040986.1_1	1278	-26.1	0.001282	15	5	PA	polymerase PA	0.73
Influenza A virus	hsa-mir-329-5p	GAGGUUUUCUGGGUUUCUGUUUC	NC_004905.2_cds_YP_581749.1_1	472	-26	0.000542	19	1	np	nucleoprotein	0.81
Influenza A virus	hsa-mir-1260b	AUCCCACCACUGCCACCAU	NC_004912.1_cds_NP_859041.1_1	256	-26.5	0.000229	15	5	pa	polymerase PA	0.93
Influenza A virus	hsa-mir-6501-3p	CCAGAGCAGCCUGCGGUAACAGU	NC_026423.1_cds_YP_009118471.1_1	415	-25.6	0.002013	14	9	PB1	polymerase PB1	0.52
Influenza A virus	hsa-mir-3677-3p	CUCGUGGGCUCUGGCCACGGCC	NC_026424.1_cds_YP_009118473.1_1	536	-27.4	0.000819	17	4	PA	polymerase PA	0.86
Influenza A virus	hsa-mir-6846-3p	UGACCCCUUCUGUCUCCCUAG	NC_026424.1_cds_YP_009118474.1_2	540	-25.7	0.000927	15	2	PA-X	PA-X protein	0.84
Influenza A virus	hsa-mir-4298	CUGGGACAGGAGGAGGAGGCAG	NC_007371.1_cds_NIGSP-NYS-00392.PAp1_1	1750	-26.3	0.001355	15	3	PA	polymerase PA	0.86
Influenza A virus	hsa-mir-6850-5p	GUGCGGAACGCUGGCCGGGGCG	NC_026424.1_cds_YP_009118474.1_2	537	-25.4	0.003456	14	5	PA-X	PA-X protein	0.86
Influenza A virus	hsa-mir-7974	AGGCUGUGAUGCUCUCCUGAGCCC	NC_007357.1_cds_YP_308664.1_1	800	-30.4	0.000133	16	3	PB2	polymerase	0.96
Influenza A virus	hsa-mir-6793-5p	UGUGGGUUCUGGGUUGGGGUGA	NC_007361.1_cds_YP_308668.1_1	1217	-32	1.9e-05	19	1	nan	neuraminidase	0.75
Influenza A virus	hsa-mir-6780a-3p	CUCCUCUGUUUUCUUUCCUAG	NC_007369.1_cds_NIGSP-NYS-00392.NPp1_1	257	-25.3	0.000472	18	1	NP	nucleocapsid protein	0.82
Influenza A virus	hsa-mir-378e	ACUGGACUUGGAGUCAGGA	NC_002023.1_cds_NP_040987.1_1	1394	-25	0.000591	16	2	PB2	polymerase PB2	0.84
Influenza A virus	hsa-mir-210-5p	AGCCCCUGCCCACCGCACACUG	NC_002022.1_cds_NP_040986.1_1	1090	-25	0.003702	15	2	PA	polymerase PA	0.87
Influenza A virus	hsa-mir-143-5p	GGUGCAGUGCUGCAUCUCUGGU	NC_007367.1_cds_NIGSP-NYS-00392.MPp1_2	732	-27	0.000463	14	3	M1	matrix protein 1	0.97
Influenza A virus	hsa-mir-7114-3p	UGACCCACCCCUCUCCACCAG	NC_007368.1_cds_NIGSP-NYS-00392.NAp1_1	329	-26.8	0.000678	14	4	nan	neuraminidase	0.87
Influenza A virus	hsa-mir-6787-3p	UCUCAGCUGCUGCCCUCUCCAG	NC_007378.1_cds_YP_308855.1_1	1474	-30	7.8e-05	14	6	PB2	polymerase PB2	0.89
Influenza A virus	hsa-mir-6857-5p	UUGGGGAUUGGGUCAGGCCAGU	NC_004910.1_cds_NP_859039.1_1	1392	-28.1	0.000276	15	2	pb2	polymerase Pb2	0.88
Influenza A virus	hsa-mir-4690-5p	GAGCAGGCGAGGCUGGGCUGAA	NC_002021.1_cds_NP_040985.1_1	402	-27.8	0.000401	15	3	PB1	polymerase PB1	0.9
Influenza A virus	hsa-mir-133a-3p	UUUGGUCCCCUUCAACCAGCUG	NC_007382.1_cds_YP_308872.1_1	403	-25.8	0.000922	11	3	nan	neuraminidase	0.94
Influenza A virus	hsa-mir-4472	GGUGGGGGGUGUUGUUUU	NC_004910.1_cds_NP_859039.1_1	1864	-26.5	0.0001	13	1	pb2	polymerase Pb2	0.93
Influenza A virus	hsa-mir-3943	UAGCCCCCAGGCUUCACUUGGCG	NC_007367.1_cds_NIGSP-NYS-00392.MPp1_2	396	-25.2	0.003233	14	1	M1	matrix protein 1	0.24
Influenza A virus	hsa-mir-25-5p	AGGCGGAGACUUGGGCAAUUG	NC_026437.1_cds_YP_009121769.1_2	640	-26	0.000592	15	2	PA-X	PA-X protein	0.78
Influenza A virus	hsa-mir-619-5p	GCUGGGAUUACAGGCAUGAGCC	NC_007376.1_cds_YP_308852.1_1	1932	-26.9	0.000437	18	4	PA	polymerase PA	0.91
Influenza A virus	hsa-mir-645	UCUAGGCUGGUACUGCUGA	NC_007373.1_cds_NIGSP-NYS-00392.PB2p1_1	809	-25.5	0.00035	15	1	PB2	polymerase PB2	0.96
Influenza A virus	hsa-mir-1296-5p	UUAGGGCCCUGGCUCCAUCUCC	NC_002023.1_cds_NP_040987.1_1	517	-27.6	0.000435	13	1	PB2	polymerase PB2	0.88
Influenza A virus	hsa-mir-6761-5p	UCUGAGAGAGCUCGAUGGCAG	NC_004912.1_cds_NP_859041.1_1	35	-25.5	0.000947	17	1	pa	polymerase PA	0.97
Influenza A virus	hsa-mir-3158-5p	CCUGCAGAGAGGAAGCCCUUC	NC_007382.1_cds_YP_308872.1_1	62	-26.1	0.000656	13	2	nan	neuraminidase	0.91
Influenza A virus	hsa-mir-3173-5p	UGCCCUGCCUGUUUUCUCCUUU	NC_007376.1_cds_YP_006495803.1_2	493	-25.5	0.000923	14	2	PA-X	PA-X protein	0.97
Influenza A virus	hsa-mir-501-5p	AAUCCUUUGUCCCUGGGUGAGA	NC_026437.1_cds_YP_009118630.1_1	2007	-30.1	4.2e-05	18	3	PA	polymerase PA	0.76
Influenza A virus	hsa-mir-149-3p	AGGGAGGGACGGGGGCUGUGC	NC_007357.1_cds_YP_308664.1_1	1864	-27	0.00081	14	3	PB2	polymerase	0.79
Influenza A virus	hsa-mir-3177-3p	UGCACGGCACUGGGGACACGU	NC_026423.1_cds_YP_009118471.1_1	26	-25.4	0.001643	15	1	PB1	polymerase PB1	0.85
Influenza A virus	hsa-mir-6741-3p	UCGGCUCUCUCCCUCACCCUAG	NC_026429.1_cds_YP_009118481.1_1	308	-25.7	0.001827	14	1	nan	neuraminidase	0.95
Influenza A virus	hsa-mir-4747-5p	AGGGAAGGAGGCUUGGUCUUAG	NC_007376.1_cds_YP_308852.1_1	1742	-33.9	3e-06	18	1	PA	polymerase PA	0.91
Influenza A virus	hsa-mir-4642	AUGGCAUCGUCCCCUGGUGGCU	NC_007360.1_cds_YP_308667.1_1	1368	-28.5	0.000265	16	3	NP	nucleocapsid protein	0.78
Influenza A virus	hsa-mir-4481	GGAGUGGGCUGGUGGUU	NC_004908.1_cds_NP_859037.1_1	70	-27.4	4.8e-05	15	2	ha	Hemagglutinin	0.89
Influenza A virus	hsa-mir-6857-5p	UUGGGGAUUGGGUCAGGCCAGU	NC_007372.1_cds_NIGSP-NYS-00392.PB1p1_1	1314	-27.8	0.000341	16	1	PB1	polymerase PB1	0.89
Influenza A virus	hsa-mir-4706	AGCGGGGAGGAAGUGGGCGCUGCUU	NC_026425.1_cds_YP_009118475.1_1	1551	-25.5	0.00627	12	13	HA	hemagglutinin	0.95
Influenza A virus	hsa-mir-4661-5p	AACUAGCUCUGUGGAUCCUGAC	NC_007366.1_cds_NIGSP-NYS-00392.HAp1_1	942	-25.3	0.001144	15	6	HA	hemagglutinin	0.91
Influenza A virus	hsa-mir-4322	CUGUGGGCUCAGCGCGUGGGG	NC_007372.1_cds_NIGSP-NYS-00392.PB1p1_1	1197	-27.9	0.000357	15	1	PB1	polymerase PB1	0.96
Influenza A virus	hsa-mir-3189-5p	UGCCCCAUCUGUGCCCUGGGUAGGA	NC_026429.1_cds_YP_009118481.1_1	1361	-28.7	0.000775	15	2	nan	neuraminidase	0.9
Influenza A virus	hsa-mir-551a	GCGACCCACUCUUGGUUUCCA	NC_002023.1_cds_NP_040987.1_1	1766	-26.9	0.000313	18	1	PB2	polymerase PB2	0.89
Influenza A virus	hsa-mir-1226-5p	GUGAGGGCAUGCAGGCCUGGAUGGGG	NC_007366.1_cds_NIGSP-NYS-00392.HAp1_1	1648	-28.3	0.001455	16	7	HA	hemagglutinin	0.49
Influenza A virus	hsa-mir-5581-5p	AGCCUUCCAGGAGAAAUGGAGA	NC_007372.1_cds_NIGSP-NYS-00392.PB1p2_2	164	-25.6	0.001018	15	1	PB1-F2	PB1-F2 protein	0.71
Influenza A virus	hsa-mir-597-3p	UGGUUCUCUUGUGGCUCAAGCGU	NC_026437.1_cds_YP_009121769.1_2	328	-25.1	0.002047	19	1	PA-X	PA-X protein	0.95
Influenza A virus	hsa-mir-1182	GAGGGUCUUGGGAGGGAUGUGAC	NC_004905.2_cds_YP_581749.1_1	508	-28.6	0.000282	16	1	np	nucleoprotein	0.41
Influenza A virus	hsa-mir-3918	ACAGGGCCGCAGAUGGAGACU	NC_002021.1_cds_NP_040985.1_1	1261	-25	0.001883	16	2	PB1	polymerase PB1	0.87
Influenza A virus	hsa-mir-376a-5p	GUAGAUUCUCCUUCUAUGAGUA	NC_004908.1_cds_NP_859037.1_1	1038	-28	7.5e-05	17	1	ha	Hemagglutinin	0.26
Influenza A virus	hsa-mir-3909	UGUCCUCUAGGGCCUGCAGUCU	NC_002020.1_cds_NP_040984.1_2	326	-26.5	0.000847	12	9	NS1	nonstructural protein 1	0.86
Influenza A virus	hsa-mir-1268b	CGGGCGUGGUGGUGGGGGUG	NC_004910.1_cds_NP_859039.1_1	1402	-28.4	0.000217	15	3	pb2	polymerase Pb2	0.52
Influenza A virus	hsa-mir-769-5p	UGAGACCUCUGGGUUCUGAGCU	NC_026436.1_cds_YP_009118629.1_1	696	-28.2	0.000209	15	1	NP	nucleocapsid protein	0.89
Influenza A virus	hsa-mir-8085	UGGGAGAGAGGACUGUGAGGC	NC_002022.1_cds_NP_040986.1_1	1793	-25.5	0.001249	11	4	PA	polymerase PA	0.97
Influenza A virus	hsa-mir-6856-5p	AAGAGAGGAGCAGUGGUGCUGUGG	NC_007368.1_cds_NIGSP-NYS-00392.NAp1_1	828	-26.1	0.001948	16	5	nan	neuraminidase	0.21
Influenza A virus	hsa-mir-1234-3p	UCGGCCUGACCACCCACCCCAC	NC_026429.1_cds_YP_009118481.1_1	509	-28.5	0.00039	16	4	nan	neuraminidase	0.43
Influenza A virus	hsa-mir-3978	GUGGAAAGCAUGCAUCCAGGGUGU	NC_007358.1_cds_YP_308665.1_1	727	-29	0.000199	13	11	PB1	polymerase	0.96
Influenza A virus	hsa-mir-4687-5p	CAGCCCUCCUCCCGCACCCAAA	NC_002018.1_cds_NP_040981.1_1	1156	-25.6	0.00208	14	2	nan	neuraminidase	0.67
Influenza A virus	hsa-mir-7106-3p	AGCUCCCUGAAUCCCUGUCCCAG	NC_002021.1_cds_NP_040985.1_1	96	-28.2	0.000412	13	6	PB1	polymerase PB1	0.94
Influenza A virus	hsa-mir-4646-3p	AUUGUCCCUCUCCCUUCCCAG	NC_026426.1_cds_YP_009118476.1_1	547	-29.1	7.8e-05	17	1	NP	nucleocapsid protein	0.85
Influenza A virus	hsa-mir-4485-3p	UAACGGCCGCGGUACCCUAA	NC_007360.1_cds_YP_308667.1_1	882	-26.7	0.000298	14	4	NP	nucleocapsid protein	0.34
Influenza A virus	hsa-mir-6771-5p	CUCGGGAGGGCAUGGGCCAGGC	NC_026431.1_cds_YP_009118623.1_2	234	-30.2	0.000129	19	1	M1	matrix protein 1	0.09
Influenza A virus	hsa-mir-3189-3p	CCCUUGGGUCUGAUGGGGUAG	NC_004910.1_cds_NP_859039.1_1	815	-25.2	0.001499	14	1	pb2	polymerase Pb2	0.61
Influenza A virus	hsa-mir-30a-5p	UGUAAACAUCCUCGACUGGAAG	NC_007381.1_cds_YP_308871.1_1	1371	-25.9	0.000584	13	9	NP	nucleoprotein	0.71
Influenza A virus	hsa-mir-3940-5p	GUGGGUUGGGGCGGGCUCUG	NC_007372.1_cds_NIGSP-NYS-00392.PB1p2_2	93	-26.2	0.000735	13	2	PB1-F2	PB1-F2 protein	0.96
Influenza A virus	hsa-mir-4717-3p	ACACAUGGGUGGCUGUGGCCU	NC_007373.1_cds_NIGSP-NYS-00392.PB2p1_1	851	-25.7	0.001095	13	4	PB2	polymerase PB2	0.83
Influenza A virus	hsa-mir-4783-3p	CCCCGGUGUUGGGGCGCGUCUGC	NC_007378.1_cds_YP_308855.1_1	1864	-27.3	0.001322	15	4	PB2	polymerase PB2	0.91
Influenza A virus	hsa-mir-6805-3p	UUGCUCUGCUCCCCCGCCCCCAG	NC_026423.1_cds_YP_009118471.1_1	1734	-25.6	0.003838	12	5	PB1	polymerase PB1	0.78
Influenza A virus	hsa-mir-2682-3p	CGCCUCUUCAGCGCUGUCUUCC	NC_026423.1_cds_YP_009118471.1_1	682	-27.2	0.000446	17	2	PB1	polymerase PB1	0.96
Influenza A virus	hsa-mir-675-5p	UGGUGCGGAGAGGGCCCACAGUG	NC_007372.1_cds_NIGSP-NYS-00392.PB1p1_1	1734	-25	0.004916	13	2	PB1	polymerase PB1	0.95
Influenza A virus	hsa-mir-6846-5p	UGGGGGCUGGAUGGGGUAGAGU	NC_007362.1_cds_YP_308669.1_1	295	-27.2	0.000709	13	2	HA	hemagglutinin	0.59
Influenza A virus	hsa-mir-4756-3p	CCAGAGAUGGUUGCCUUCCUAU	NC_002022.1_cds_NP_040986.1_1	1479	-25	0.001439	13	8	PA	polymerase PA	0.95
Influenza A virus	hsa-mir-4715-3p	GUGCCACCUUAACUGCAGCCAAU	NC_007359.1_cds_YP_006495800.1_2	717	-28	0.000211	16	2	PA-X	PA-X protein	0.84
Influenza A virus	hsa-mir-892c-3p	CACUGUUUCCUUUCUGAGUGGA	NC_026432.1_cds_YP_009118625.1_2	171	-27.9	0.000128	18	1	NS1	nonstructural protein 1	0.79
Influenza A virus	hsa-mir-92a-1-5p	AGGUUGGGAUCGGUUGCAAUGCU	NC_007375.1_cds_YP_308851.1_1	717	-25	0.002243	15	3	PB1	PB1 polymerase subunit	0.94
Influenza A virus	hsa-mir-1268a	CGGGCGUGGUGGUGGGGG	NC_007359.1_cds_YP_308666.1_1	780	-28.6	7.8e-05	14	2	PA	polymerase	0.93
Influenza A virus	hsa-mir-4728-3p	CAUGCUGACCUCCCUCCUGCCCCAG	NC_007362.1_cds_YP_308669.1_1	434	-30.5	0.000256	17	1	HA	hemagglutinin	0.9
Influenza A virus	hsa-mir-4682	UCUGAGUUCCUGGAGCCUGGUCU	NC_026438.1_cds_YP_009118631.1_1	566	-26.5	0.001142	14	8	PB2	polymerase PB2	0.96
Influenza A virus	hsa-mir-3127-3p	UCCCCUUCUGCAGGCCUGCUGG	NC_004908.1_cds_NP_859037.1_1	1111	-29.5	0.000138	17	1	ha	Hemagglutinin	0.97
Influenza A virus	hsa-mir-6773-5p	UUGGGCCCAGGAGUAAACAGGAU	NC_007357.1_cds_YP_308664.1_1	1290	-25.1	0.002272	18	1	PB2	polymerase	0.95
Influenza A virus	hsa-mir-5001-5p	AGGGCUGGACUCAGCGGCGGAGCU	NC_002022.1_cds_NP_040986.1_1	659	-33.4	3.3e-05	15	1	PA	polymerase PA	0.96
Influenza A virus	hsa-mir-4722-3p	ACCUGCCAGCACCUCCCUGCAG	NC_026434.1_cds_YP_009118627.1_1	874	-30.2	8.6e-05	14	4	nan	neuraminidase	0.71
Influenza A virus	hsa-mir-5193	UCCUCCUCUACCUCAUCCCAGU	NC_002017.1_cds_NP_040980.1_1	1538	-30.7	4.1e-05	19	1	HA	haemagglutinin	0.84
Influenza A virus	hsa-mir-939-3p	CCCUGGGCCUCUGCUCCCCAG	NC_007376.1_cds_YP_308852.1_1	1863	-25.8	0.001732	12	4	PA	polymerase PA	0.45
Influenza A virus	hsa-mir-610	UGAGCUAAAUGUGUGCUGGGA	NC_007369.1_cds_NIGSP-NYS-00392.NPp1_1	963	-27.6	0.000119	16	1	NP	nucleocapsid protein	0.94
Influenza A virus	hsa-mir-6500-3p	ACACUUGUUGGGAUGACCUGC	NC_007378.1_cds_YP_308855.1_1	1001	-26.6	0.000309	14	4	PB2	polymerase PB2	0.96
Influenza A virus	hsa-mir-6758-3p	ACUCAUUCUCCUCUGUCCAG	NC_002022.1_cds_NP_040986.1_1	1038	-26.4	0.000249	14	2	PA	polymerase PA	0.86
Influenza A virus	hsa-mir-3655	GCUUGUCGCUGCGGUGUUGCU	NC_007363.1_cds_YP_308670.1_1	50	-28.8	8e-05	17	1	M2	matrix protein 2	0.89
Influenza A virus	hsa-mir-4481	GGAGUGGGCUGGUGGUU	NC_007358.1_cds_YP_308665.1_1	407	-25.7	0.000184	11	1	PB1	polymerase	0.93
Influenza A virus	hsa-mir-6165	CAGCAGGAGGUGAGGGGAG	NC_004908.1_cds_NP_859037.1_1	247	-28.1	9.6e-05	16	1	ha	Hemagglutinin	0.91
Influenza A virus	hsa-mir-1273g-5p	GGUGGUUGAGGCUGCAGUAAGU	NC_007378.1_cds_YP_308855.1_1	779	-26.7	0.000459	16	2	PB2	polymerase PB2	0.95
Influenza A virus	hsa-mir-572	GUCCGCUCGGCGGUGGCCCA	NC_026422.1_cds_YP_009118470.1_1	2112	-29.5	9.6e-05	14	5	PB2	polymerase PB2	0.97
Influenza A virus	hsa-mir-615-3p	UCCGAGCCUGGGUCUCCCUCUU	NC_004909.1_cds_NP_859038.1_1	1279	-30.3	8.3e-05	16	1	na	neuraminidase	0.81
Influenza A virus	hsa-mir-4725-5p	AGACCCUGCAGCCUUCCCACC	NC_007376.1_cds_YP_308852.1_1	1899	-34.2	3e-06	15	5	PA	polymerase PA	0.27
Influenza A virus	hsa-mir-18a-5p	UAAGGUGCAUCUAGUGCAGAUAG	NC_026437.1_cds_YP_009118630.1_1	207	-25.7	0.000817	14	4	PA	polymerase PA	0.91
Influenza A virus	hsa-mir-4751	AGAGGACCCGUAGCUGCUAGAAGG	NC_026432.1_cds_YP_009118624.1_1	57	-32.1	3.6e-05	15	2	NEP	nuclear export protein	0.28
Influenza A virus	hsa-mir-4742-3p	UCUGUAUUCUCCUUUGCCUGCAG	NC_007367.1_cds_NIGSP-NYS-00392.MPp1_2	591	-27.8	0.000215	12	8	M1	matrix protein 1	0.22
Influenza A virus	hsa-mir-6732-5p	UAGGGGGUGGCAGGCUGGCC	NC_026429.1_cds_YP_009118481.1_1	720	-29.6	7.1e-05	16	1	nan	neuraminidase	0.75
Influenza A virus	hsa-mir-3620-5p	GUGGGCUGGGCUGGGCUGGGCC	NC_007358.1_cds_YP_308665.1_1	1521	-26.5	0.001726	15	5	PB1	polymerase	0.78
Influenza A virus	hsa-mir-550a-5p	AGUGCCUGAGGGAGUAAGAGCCC	NC_007368.1_cds_NIGSP-NYS-00392.NAp1_1	1335	-28.1	0.000398	17	2	nan	neuraminidase	0.52
Influenza A virus	hsa-mir-6780a-5p	UUGGGAGGGAAGACAGCUGGAGA	NC_004906.1_cds_NP_859034.1_2	634	-25.6	0.002055	13	4	NS1	nonstructural protein 1	0.97
Influenza A virus	hsa-mir-5706	UUCUGGAUAACAUGCUGAAGCU	NC_026424.1_cds_YP_009118473.1_1	1208	-27.9	9.8e-05	17	1	PA	polymerase PA	0.48
Influenza A virus	hsa-mir-7108-3p	ACCCGCCCGUCUCCCCACAG	NC_007382.1_cds_YP_308872.1_1	332	-28.3	0.000211	13	4	nan	neuraminidase	0.68
Influenza A virus	hsa-mir-597-3p	UGGUUCUCUUGUGGCUCAAGCGU	NC_026432.1_cds_YP_009118624.1_1	319	-27	0.000534	19	2	NEP	nuclear export protein	0.77
Influenza A virus	hsa-mir-4483	GGGGUGGUCUGUUGUUG	NC_026425.1_cds_YP_009118475.1_1	228	-28.3	1.5e-05	16	1	HA	hemagglutinin	0.85
Influenza A virus	hsa-mir-6728-5p	UUGGGAUGGUAGGACCAGAGGGG	NC_002017.1_cds_NP_040980.1_1	12	-28.3	0.000407	15	4	HA	haemagglutinin	0.83
Influenza A virus	hsa-mir-664b-3p	UUCAUUUGCCUCCCAGCCUACA	NC_007367.1_cds_NIGSP-NYS-00392.MPp1_2	620	-25.2	0.001203	16	2	M1	matrix protein 1	0.37
Influenza A virus	hsa-mir-18a-3p	ACUGCCCUAAGUGCUCCUUCUGG	NC_007374.1_cds_YP_308850.1_1	842	-25.2	0.0023	14	8	HA	hemagglutinin	0.88
Influenza A virus	hsa-mir-6783-3p	UUCCUGGGCUUCUCCUCUGUAG	NC_007359.1_cds_YP_006495800.1_2	292	-26.1	0.000822	15	5	PA-X	PA-X protein	0.91
Influenza A virus	hsa-mir-4433b-3p	CAGGAGUGGGGGGUGGGACGU	NC_002021.1_cds_NP_040985.1_1	1979	-25	0.002943	15	1	PB1	polymerase PB1	0.76
Influenza A virus	hsa-mir-3648	AGCCGCGGGGAUCGCCGAGGG	NC_007359.1_cds_YP_006495800.1_2	193	-28.8	0.000287	14	5	PA-X	PA-X protein	0.94
Influenza A virus	hsa-mir-6732-3p	UAACCCUGUCCUCUCCCUCCCAG	NC_026424.1_cds_YP_009118473.1_1	895	-25.9	0.002093	12	7	PA	polymerase PA	0.76
Influenza A virus	hsa-mir-8088	CCUCGGUACUGGAAAGGGGUA	NC_007373.1_cds_NIGSP-NYS-00392.PB2p1_1	1465	-25.5	0.001025	12	1	PB2	polymerase PB2	0.89
Influenza A virus	hsa-mir-6847-3p	GGCUCAUGUGUCUGUCCUCUUC	NC_007370.1_cds_NIGSP-NYS-00392.NSp2_1	241	-25.2	0.001344	17	1	NEP	nonstructural protein 2	0.73
Influenza A virus	hsa-mir-331-3p	GCCCCUGGGCCUAUCCUAGAA	NC_002021.1_cds_NP_040985.1_1	1849	-32.9	6e-06	15	1	PB1	polymerase PB1	0.95
Influenza A virus	hsa-mir-584-5p	UUAUGGUUUGCCUGGGACUGAG	NC_007380.1_cds_YP_308870.1_2	350	-27.1	0.00029	18	1	NS1	nonstructural protein 1	0.94
Influenza A virus	hsa-mir-5586-3p	CAGAGUGACAAGCUGGUUAAAG	NC_026431.1_cds_YP_009118623.1_2	146	-26.6	0.000274	17	1	M1	matrix protein 1	0.16
Influenza A virus	hsa-mir-2115-5p	AGCUUCCAUGACUCCUGAUGGA	NC_002023.1_cds_NP_040987.1_1	478	-27.1	0.000357	16	1	PB2	polymerase PB2	0.43
Influenza A virus	hsa-mir-521	AACGCACUUCCCUUUAGAGUGU	NC_004911.1_cds_NP_859040.1_1	2256	-25.1	0.001068	14	5	pb1	polymerase Pb1	0.7
Influenza A virus	hsa-mir-665	ACCAGGAGGCUGAGGCCCCU	NC_007381.1_cds_YP_308871.1_1	1196	-26.9	0.000483	14	1	NP	nucleoprotein	0.7
Influenza A virus	hsa-let-7d-3p	CUAUACGACCUGCUGCCUUUCU	NC_002020.1_cds_NP_040984.1_2	132	-26.4	0.000472	16	7	NS1	nonstructural protein 1	0.4
Influenza A virus	hsa-mir-6829-3p	UGCCUCCUCCGUGGCCUCAG	NC_026423.1_cds_YP_009118471.1_1	2146	-27.7	0.000234	14	3	PB1	polymerase PB1	0.29
Influenza A virus	hsa-mir-128-3p	UCACAGUGAACCGGUCUCUUU	NC_026437.1_cds_YP_009118630.1_1	337	-31.8	6e-06	18	4	PA	polymerase PA	0.93
Influenza A virus	hsa-mir-4783-3p	CCCCGGUGUUGGGGCGCGUCUGC	NC_007372.1_cds_NIGSP-NYS-00392.PB1p1_1	182	-25.2	0.005221	15	5	PB1	polymerase PB1	0.95
Influenza A virus	hsa-mir-92a-3p	UAUUGCACUUGUCCCGGCCUGU	NC_007373.1_cds_NIGSP-NYS-00392.PB2p1_1	868	-26.1	0.000804	15	3	PB2	polymerase PB2	0.38
Influenza A virus	hsa-mir-6843-3p	AUGGUCUCCUGUUCUCUGCAG	NC_002017.1_cds_NP_040980.1_1	1111	-25.3	0.000893	16	2	HA	haemagglutinin	0.94
Influenza A virus	hsa-mir-7978	UCUGGUGUAUAGCGUUGCUCA	NC_007378.1_cds_YP_308855.1_1	1106	-31.3	8e-06	19	1	PB2	polymerase PB2	0.93
Influenza A virus	hsa-mir-3944-3p	UUCGGGCUGGCCUGCUGCUCCGG	NC_026435.1_cds_YP_009118628.1_1	1930	-28.6	0.000491	14	4	PB1	polymerase PB1	0.91
Influenza A virus	hsa-mir-412-5p	UGGUCGACCAGUUGGAAAGUAAU	NC_004907.1_cds_NP_859036.1_2	353	-25.6	0.00102	20	1	M1	matrix protein 1	0.36
Influenza A virus	hsa-mir-6871-3p	CAGCACCCUGUGGCUCCCACAG	NC_007361.1_cds_YP_308668.1_1	408	-26.8	0.000846	12	1	nan	neuraminidase	0.91
Influenza A virus	hsa-mir-4725-5p	AGACCCUGCAGCCUUCCCACC	NC_026424.1_cds_YP_009118473.1_1	1900	-27.7	0.000299	13	6	PA	polymerase PA	0.97
Influenza A virus	hsa-mir-3691-5p	AGUGGAUGAUGGAGACUCGGUAC	NC_004907.1_cds_NP_859036.1_2	27	-26.8	0.000705	17	2	M1	matrix protein 1	0.94
Influenza A virus	hsa-mir-3621	CGCGGGUCGGGGUCUGCAGG	NC_007358.1_cds_YP_308665.1_1	1735	-29.2	0.000118	14	2	PB1	polymerase	0.89
Influenza A virus	hsa-mir-3127-5p	AUCAGGGCUUGUGGAAUGGGAAG	NC_007375.1_cds_YP_308851.1_1	1811	-28.5	0.000187	16	5	PB1	PB1 polymerase subunit	0.92
Influenza A virus	hsa-mir-503-3p	GGGGUAUUGUUUCCGCUGCCAGG	NC_026427.1_cds_YP_009118478.1_2	594	-30.3	7e-05	15	5	M1	matrix protein 1	0.7
Influenza A virus	hsa-mir-7111-5p	UGGGGGAGGAAGGACAGGCCAU	NC_026424.1_cds_YP_009118473.1_1	2116	-27	0.000795	16	1	PA	polymerase PA	0.64
Influenza A virus	hsa-mir-3161	CUGAUAAGAACAGAGGCCCAGAU	NC_007382.1_cds_YP_308872.1_1	1053	-26.5	0.000634	11	11	nan	neuraminidase	0.81
Influenza A virus	hsa-mir-2355-3p	AUUGUCCUUGCUGUUUGGAGAU	NC_007361.1_cds_YP_308668.1_1	293	-27.7	0.00012	17	2	nan	neuraminidase	0.46
Influenza A virus	hsa-mir-1229-3p	CUCUCACCACUGCCCUCCCACAG	NC_004908.1_cds_NP_859037.1_1	1378	-25.8	0.002331	13	7	ha	Hemagglutinin	0.97
Influenza A virus	hsa-mir-887-3p	GUGAACGGGCGCCAUCCCGAGG	NC_002021.1_cds_NP_040985.1_1	1738	-25.4	0.002662	15	1	PB1	polymerase PB1	0.97
Influenza A virus	hsa-mir-1204	UCGUGGCCUGGUCUCCAUUAU	NC_004906.1_cds_NP_859034.1_2	354	-26.2	0.000511	16	1	NS1	nonstructural protein 1	0.96
Influenza A virus	hsa-mir-181a-5p	AACAUUCAACGCUGUCGGUGAGU	NC_004907.1_cds_NP_859036.1_2	195	-25	0.001854	13	10	M1	matrix protein 1	0.3
Influenza A virus	hsa-mir-3663-5p	GCUGGUCUGCGUGGUGCUCGG	NC_007373.1_cds_NIGSP-NYS-00392.PB2p1_1	445	-27.2	0.000442	18	1	PB2	polymerase PB2	0.97
Influenza A virus	hsa-mir-567	AGUAUGUUCUUCCAGGACAGAAC	NC_002019.1_cds_NP_040982.1_1	234	-26.8	0.000393	13	4	NP	nucleoprotein	0.87
Influenza A virus	hsa-mir-3144-3p	AUAUACCUGUUCGGUCUCUUUA	NC_026426.1_cds_YP_009118476.1_1	296	-26.5	0.000257	16	4	NP	nucleocapsid protein	0.97
Influenza A virus	hsa-mir-6727-5p	CUCGGGGCAGGCGGCUGGGAGCG	NC_007382.1_cds_YP_308872.1_1	225	-26.2	0.003368	12	2	nan	neuraminidase	0.73
Influenza A virus	hsa-mir-518a-3p	GAAAGCGCUUCCCUUUGCUGGA	NC_026425.1_cds_YP_009118475.1_1	1494	-27.4	0.000239	15	5	HA	hemagglutinin	0.79
Influenza A virus	hsa-mir-4422	AAAAGCAUCAGGAAGUACCCA	NC_002019.1_cds_NP_040982.1_1	485	-25.1	0.000639	15	5	NP	nucleoprotein	0.33
Influenza A virus	hsa-mir-6785-5p	UGGGAGGGCGUGGAUGAUGGUG	NC_026424.1_cds_YP_009118473.1_1	788	-34.3	4e-06	17	1	PA	polymerase PA	0.94
Influenza A virus	hsa-mir-656-5p	AGGUUGCCUGUGAGGUGUUCA	NC_026422.1_cds_YP_009118470.1_1	1025	-33.5	2e-06	18	1	PB2	polymerase PB2	0.96
Influenza A virus	hsa-mir-665	ACCAGGAGGCUGAGGCCCCU	NC_007366.1_cds_NIGSP-NYS-00392.HAp1_1	955	-25.8	0.001056	12	5	HA	hemagglutinin	0.97
Influenza A virus	hsa-mir-3187-5p	CCUGGGCAGCGUGUGGCUGAAGG	NC_007375.1_cds_YP_308851.1_1	1514	-31.7	4.6e-05	15	2	PB1	PB1 polymerase subunit	0.81
Influenza A virus	hsa-mir-3659	UGAGUGUUGUCUACGAGGGCA	NC_004905.2_cds_YP_581749.1_1	457	-26.1	0.000525	12	9	np	nucleoprotein	0.9
Influenza A virus	hsa-mir-769-3p	CUGGGAUCUCCGGGGUCUUGGUU	NC_004905.2_cds_YP_581749.1_1	510	-27.7	0.000598	16	2	np	nucleoprotein	0.41
Influenza A virus	hsa-mir-320a	AAAAGCUGGGUUGAGAGGGCGA	NC_007359.1_cds_YP_308666.1_1	796	-27.1	0.000383	14	8	PA	polymerase	0.92
Influenza A virus	hsa-mir-4749-5p	UGCGGGGACAGGCCAGGGCAUC	NC_007367.1_cds_NIGSP-NYS-00392.MPp1_2	427	-28.3	0.000395	16	1	M1	matrix protein 1	0.63
Influenza A virus	hsa-mir-937-5p	GUGAGUCAGGGUGGGGCUGG	NC_007371.1_cds_NIGSP-NYS-00392.PAp1_1	1295	-25.3	0.001229	15	1	PA	polymerase PA	0.92
Influenza A virus	hsa-mir-381-5p	AGCGAGGUUGCCCUUUGUAUAU	NC_007376.1_cds_YP_308852.1_1	721	-25.4	0.000836	17	1	PA	polymerase PA	0.85
Influenza A virus	hsa-mir-6744-3p	GGGCCUCUCUUGUCAUCCUGCAG	NC_026435.1_cds_YP_009118628.1_1	690	-25.7	0.001828	13	3	PB1	polymerase PB1	0.7
Influenza A virus	hsa-mir-6734-3p	CCCUUCCCUCACUCUUCUCUCAG	NC_007376.1_cds_YP_308852.1_1	892	-25.1	0.002622	13	4	PA	polymerase PA	0.97
Influenza A virus	hsa-mir-7152-5p	UUUCCUGUCCUCCAACCAGACC	NC_026433.1_cds_YP_009118626.1_1	1066	-30.1	4.6e-05	13	2	HA	hemagglutinin	0.61
Influenza A virus	hsa-mir-449c-3p	UUGCUAGUUGCACUCCUCUCUGU	NC_004910.1_cds_NP_859039.1_1	1422	-26.8	0.000505	17	2	pb2	polymerase Pb2	0.57
Influenza A virus	hsa-mir-4440	UGUCGUGGGGCUUGCUGGCUUG	NC_026424.1_cds_YP_009118473.1_1	546	-27.8	0.000321	17	3	PA	polymerase PA	0.91
Influenza A virus	hsa-mir-4770	UGAGAUGACACUGUAGCU	NC_002017.1_cds_NP_040980.1_1	367	-27.2	3.9e-05	14	4	HA	haemagglutinin	0.81
Influenza A virus	hsa-mir-654-5p	UGGUGGGCCGCAGAACAUGUGC	NC_007360.1_cds_YP_308667.1_1	805	-26.3	0.000912	11	3	NP	nucleocapsid protein	0.21
Influenza A virus	hsa-mir-204-3p	GCUGGGAAGGCAAAGGGACGU	NC_026438.1_cds_YP_009118631.1_1	1858	-25.8	0.000853	12	4	PB2	polymerase PB2	0.93
Influenza A virus	hsa-mir-6069	GGGCUAGGGCCUGCUGCCCCC	NC_007357.1_cds_YP_308664.1_1	657	-27.1	0.00074	14	3	PB2	polymerase	0.88
Influenza A virus	hsa-mir-345-5p	GCUGACUCCUAGUCCAGGGCUC	NC_026427.1_cds_YP_009118478.1_2	425	-28.3	0.000237	17	1	M1	matrix protein 1	0.45
Influenza A virus	hsa-mir-1976	CCUCCUGCCCUCCUUGCUGU	NC_004912.1_cds_NP_859041.1_1	719	-25.4	0.000957	12	6	pa	polymerase PA	0.97
Influenza A virus	hsa-mir-1266-5p	CCUCAGGGCUGUAGAACAGGGCU	NC_007372.1_cds_NIGSP-NYS-00392.PB1p1_1	1200	-27.6	0.000567	13	2	PB1	polymerase PB1	0.89
Influenza A virus	hsa-mir-6769a-3p	GAGCCCCUCUCUGCUCUCCAG	NC_007357.1_cds_YP_308664.1_1	1094	-28.3	0.000186	16	2	PB2	polymerase	0.95
Influenza A virus	hsa-mir-4713-5p	UUCUCCCACUACCAGGCUCCCA	NC_007372.1_cds_NIGSP-NYS-00392.PB1p1_1	1404	-26.1	0.001157	15	4	PB1	polymerase PB1	0.95
Influenza A virus	hsa-mir-8072	GGCGGCGGGGAGGUAGGCAG	NC_004912.1_cds_NP_859041.1_1	809	-37.4	0	18	1	pa	polymerase PA	0.95
Influenza A virus	hsa-mir-1910-5p	CCAGUCCUGUGCCUGCCGCCU	NC_002017.1_cds_NP_040980.1_1	988	-27.5	0.00042	18	1	HA	haemagglutinin	0.91
Influenza A virus	hsa-mir-4533	UGGAAGGAGGUUGCCGGACGCU	NC_026423.1_cds_YP_009118471.1_1	1802	-30.5	6.2e-05	17	1	PB1	polymerase PB1	0.82
Influenza A virus	hsa-mir-205-5p	UCCUUCAUUCCACCGGAGUCUG	NC_007367.1_cds_NIGSP-NYS-00392.MPp1_2	119	-25.6	0.001229	15	5	M1	matrix protein 1	0.84
Influenza A virus	hsa-mir-4767	CGCGGGCGCUCCUGGCCGCCGCC	NC_007361.1_cds_YP_308668.1_1	1286	-29.1	0.000675	13	8	nan	neuraminidase	0.92
Influenza A virus	hsa-mir-3135a	UGCCUAGGCUGAGACUGCAGUG	NC_026424.1_cds_YP_009118473.1_1	1654	-26.4	0.000735	12	7	PA	polymerase PA	0.54
Influenza A virus	hsa-mir-3622a-3p	UCACCUGACCUCCCAUGCCUGU	NC_026431.1_cds_YP_009118623.1_2	591	-30.3	6.2e-05	16	4	M1	matrix protein 1	0.87
Influenza A virus	hsa-mir-671-5p	AGGAAGCCCUGGAGGGGCUGGAG	NC_026435.1_cds_YP_009118628.1_1	1939	-27.1	0.001283	12	9	PB1	polymerase PB1	0.9
Influenza A virus	hsa-mir-4267	UCCAGCUCGGUGGCAC	NC_004912.1_cds_NP_859041.1_1	1250	-26.6	5.7e-05	15	1	pa	polymerase PA	0.7
Influenza A virus	hsa-mir-6806-5p	UGUAGGCAUGAGGCAGGGCCCAGG	NC_004910.1_cds_NP_859039.1_1	386	-27.5	0.001142	17	5	pb2	polymerase Pb2	0.93
Influenza A virus	hsa-mir-5001-3p	UUCUGCCUCUGUCCAGGUCCUU	NC_004912.1_cds_NP_859041.1_1	1019	-28.2	0.000202	16	1	pa	polymerase PA	0.97
Influenza A virus	hsa-mir-4709-3p	UUGAAGAGGAGGUGCUCUGUAGC	NC_026423.1_cds_YP_009118471.1_1	885	-29.7	7.3e-05	18	1	PB1	polymerase PB1	0.97
Influenza A virus	hsa-mir-3972	CUGCCAGCCCCGUUCCAGGGCA	NC_004912.1_cds_NP_859041.1_1	1007	-36.5	1e-06	20	1	pa	polymerase PA	0.92
Influenza A virus	hsa-mir-6857-3p	UGACUGAGCUUCUCCCCACAG	NC_026436.1_cds_YP_009118629.1_1	47	-27.1	0.000302	13	4	NP	nucleocapsid protein	0.82
Influenza A virus	hsa-mir-4755-3p	AGCCAGGCUCUGAAGGGAAAGU	NC_002023.1_cds_NP_040987.1_1	1851	-28.4	0.00016	19	1	PB2	polymerase PB2	0.78
Influenza A virus	hsa-mir-6873-3p	UUCUCUCUGUCUUUCUCUCUCAG	NC_002023.1_cds_NP_040987.1_1	2090	-25.1	0.001433	17	2	PB2	polymerase PB2	0.39
Influenza A virus	hsa-mir-4721	UGAGGGCUCCAGGUGACGGUGG	NC_026423.1_cds_YP_009118472.1_2	80	-26.1	0.001636	14	1	PB1-F2	PB1-F2 protein	0.95
Influenza A virus	hsa-mir-3178	GGGGCGCGGCCGGAUCG	NC_004911.1_cds_NP_859040.1_1	1947	-26.3	0.000266	12	4	pb1	polymerase Pb1	0.57
Influenza A virus	hsa-mir-518a-3p	GAAAGCGCUUCCCUUUGCUGGA	NC_004911.1_cds_NP_859040.1_1	147	-25.8	0.000768	16	6	pb1	polymerase Pb1	0.8
Influenza A virus	hsa-mir-6766-3p	UGAUUGUCUUCCCCCACCCUCA	NC_007370.1_cds_NIGSP-NYS-00392.NSp1_2	120	-26.8	0.000579	16	3	NS1	nonstructural protein 1	0.47
Influenza A virus	hsa-mir-670-3p	UUUCCUCAUAUUCAUUCAGGA	NC_026424.1_cds_YP_009118474.1_2	62	-25.9	0.000222	17	1	PA-X	PA-X protein	0.93
Influenza A virus	hsa-mir-3621	CGCGGGUCGGGGUCUGCAGG	NC_026429.1_cds_YP_009118481.1_1	956	-26.5	0.000784	15	5	nan	neuraminidase	0.72
Influenza A virus	hsa-mir-5006-5p	UUGCCAGGGCAGGAGGUGGAA	NC_007371.1_cds_YP_006575868.1_2	657	-30.5	3.4e-05	15	5	PA-X	PA-X protein	0.6
Influenza A virus	hsa-mir-4428	CAAGGAGACGGGAACAUGGAGC	NC_002016.1_cds_NP_040978.1_2	36	-26.4	0.000719	15	4	M1	matrix protein 1	0.9
Influenza A virus	hsa-mir-6889-3p	UCUGUGCCCCUACUUCCCAG	NC_007359.1_cds_YP_006495800.1_2	545	-27.7	0.000146	17	1	PA-X	PA-X protein	0.75
Influenza A virus	hsa-mir-4663	AGCUGAGCUCCAUGGACGUGCAGU	NC_002018.1_cds_NP_040981.1_1	968	-30.2	0.00013	18	3	nan	neuraminidase	0.95
Influenza A virus	hsa-mir-5684	AACUCUAGCCUGAGCAACAG	NC_007376.1_cds_YP_308852.1_1	2001	-26.8	0.000147	16	3	PA	polymerase PA	0.95
Influenza A virus	hsa-mir-4728-3p	CAUGCUGACCUCCCUCCUGCCCCAG	NC_026424.1_cds_YP_009118474.1_2	361	-29.3	0.000551	19	2	PA-X	PA-X protein	0.71
Influenza A virus	hsa-mir-6831-3p	UGACUAACUCCCACUCUACAG	NC_004910.1_cds_NP_859039.1_1	1429	-25	0.000928	15	1	pb2	polymerase Pb2	0.63
Influenza A virus	hsa-mir-4687-3p	UGGCUGUUGGAGGGGGCAGGC	NC_007367.1_cds_NIGSP-NYS-00392.MPp1_2	46	-32.7	1e-05	15	1	M1	matrix protein 1	0.85
Influenza A virus	hsa-mir-659-3p	CUUGGUUCAGGGAGGGUCCCCA	NC_007370.1_cds_NIGSP-NYS-00392.NSp1_2	627	-27.2	0.000642	16	4	NS1	nonstructural protein 1	0.97
Influenza A virus	hsa-mir-6839-5p	UCUGGAUUGAAGAGACGACCCA	NC_002017.1_cds_NP_040980.1_1	1016	-26.9	0.000422	15	1	HA	haemagglutinin	0.91
Influenza A virus	hsa-mir-6501-3p	CCAGAGCAGCCUGCGGUAACAGU	NC_026427.1_cds_YP_009118478.1_2	409	-26.9	0.000821	15	5	M1	matrix protein 1	0.71
Influenza A virus	hsa-mir-6763-5p	CUGGGGAGUGGCUGGGGAG	NC_007358.1_cds_YP_308665.1_1	1939	-26.2	0.000508	13	1	PB1	polymerase	0.5
Influenza A virus	hsa-mir-615-3p	UCCGAGCCUGGGUCUCCCUCUU	NC_026429.1_cds_YP_009118481.1_1	1274	-27.6	0.000533	15	1	nan	neuraminidase	0.97
Influenza A virus	hsa-mir-519d-5p	CCUCCAAAGGGAAGCGCUUUCUGUU	NC_002021.1_cds_NP_040985.1_1	1515	-25.5	0.002664	18	2	PB1	polymerase PB1	0.89
Influenza A virus	hsa-mir-6742-3p	ACCUGGGUUGUCCCCUCUAG	NC_004909.1_cds_NP_859038.1_1	1024	-32.6	4e-06	14	2	na	neuraminidase	0.68
Influenza A virus	hsa-mir-4687-3p	UGGCUGUUGGAGGGGGCAGGC	NC_004910.1_cds_NP_859039.1_1	2226	-25.6	0.00152	15	1	pb2	polymerase Pb2	0.97
Influenza A virus	hsa-mir-7107-3p	UGGUCUGUUCAUUCUCUCUUUUUGGCC	NC_007373.1_cds_NIGSP-NYS-00392.PB2p1_1	198	-27.2	0.001092	21	3	PB2	polymerase PB2	0.97
Influenza A virus	hsa-mir-3619-3p	GGGACCAUCCUGCCUGCUGUGG	NC_007358.1_cds_YP_308665.1_1	1749	-31	4.7e-05	18	2	PB1	polymerase	0.62
Influenza A virus	hsa-mir-3937	ACAGGCGGCUGUAGCAAUGGGGG	NC_007358.1_cds_YP_308665.1_1	82	-25.2	0.003297	15	2	PB1	polymerase	0.82
Influenza A virus	hsa-mir-4695-3p	UGAUCUCACCGCUGCCUCCUUC	NC_002022.1_cds_NP_040986.1_1	1100	-27	0.000503	18	1	PA	polymerase PA	0.89
Influenza A virus	hsa-mir-668-3p	UGUCACUCGGCUCGGCCCACUAC	NC_026423.1_cds_YP_009118472.1_2	128	-32.3	2.8e-05	16	3	PB1-F2	PB1-F2 protein	0.92
Influenza A virus	hsa-mir-4533	UGGAAGGAGGUUGCCGGACGCU	NC_026438.1_cds_YP_009118631.1_1	1749	-25.7	0.001717	15	1	PB2	polymerase PB2	0.88
Influenza A virus	hsa-mir-668-5p	UGCGCCUCGGGUGAGCAUG	NC_026432.1_cds_YP_009118625.1_2	309	-27.5	0.000136	15	4	NS1	nonstructural protein 1	0.41
Influenza A virus	hsa-mir-373-5p	ACUCAAAAUGGGGGCGCUUUCC	NC_007362.1_cds_YP_308669.1_1	189	-28.8	9.4e-05	18	2	HA	hemagglutinin	0.55
Influenza A virus	hsa-mir-6741-5p	GUGGGUGCUGGUGGGAGCCGUG	NC_007371.1_cds_YP_006575868.1_2	648	-25.4	0.002662	16	3	PA-X	PA-X protein	0.66
Influenza A virus	hsa-mir-4685-3p	UCUCCCUUCCUGCCCUGGCUAG	NC_004911.1_cds_NP_859040.1_1	468	-25.7	0.001664	18	1	pb1	polymerase Pb1	0.97
Influenza A virus	hsa-mir-8089	CCUGGGGACAGGGGAUUGGGGCAG	NC_007370.1_cds_NIGSP-NYS-00392.NSp1_2	87	-30.6	0.000197	18	2	NS1	nonstructural protein 1	0.74
Influenza A virus	hsa-mir-1231	GUGUCUGGGCGGACAGCUGC	NC_007372.1_cds_NIGSP-NYS-00392.PB1p1_1	1622	-25.6	0.000818	12	3	PB1	polymerase PB1	0.96
Influenza A virus	hsa-mir-670-3p	UUUCCUCAUAUUCAUUCAGGA	NC_026424.1_cds_YP_009118473.1_1	62	-25.9	0.000222	17	1	PA	polymerase PA	0.93
Influenza A virus	hsa-mir-4312	GGCCUUGUUCCUGUCCCCA	NC_004908.1_cds_NP_859037.1_1	672	-27.3	0.000133	14	1	ha	Hemagglutinin	0.64
Influenza A virus	hsa-mir-7160-3p	CAGGGCCCUGGCUUUAGCAGA	NC_026435.1_cds_YP_009118628.1_1	2171	-25.9	0.000784	13	4	PB1	polymerase PB1	0.4
Influenza A virus	hsa-mir-766-3p	ACUCCAGCCCCACAGCCUCAGC	NC_007377.1_cds_YP_308853.1_1	240	-28.9	0.000208	16	5	M2	membrane protein M2	0.72
Influenza A virus	hsa-mir-3120-5p	CCUGUCUGUGCCUGCUGUACA	NC_026426.1_cds_YP_009118476.1_1	694	-25.1	0.001186	14	1	NP	nucleocapsid protein	0.93
Influenza A virus	hsa-mir-4312	GGCCUUGUUCCUGUCCCCA	NC_004911.1_cds_NP_859040.1_1	1457	-25.1	0.000704	15	1	pb1	polymerase Pb1	0.97
Influenza A virus	hsa-mir-6799-3p	UGCCCUGCAUGGUGUCCCCACAG	NC_026426.1_cds_YP_009118476.1_1	47	-27.1	0.000969	12	10	NP	nucleocapsid protein	0.42
Influenza A virus	hsa-mir-8089	CCUGGGGACAGGGGAUUGGGGCAG	NC_004910.1_cds_NP_859039.1_1	1534	-25.9	0.00408	12	9	pb2	polymerase Pb2	0.97
Influenza A virus	hsa-mir-6762-3p	UGGCUGCUUCCCUUGGUCUCCAG	NC_002020.1_cds_NP_040984.1_2	288	-25.1	0.003016	18	1	NS1	nonstructural protein 1	0.81
Influenza A virus	hsa-mir-4481	GGAGUGGGCUGGUGGUU	NC_007372.1_cds_NIGSP-NYS-00392.PB1p1_1	1619	-25.8	0.00017	16	1	PB1	polymerase PB1	0.96
Influenza A virus	hsa-mir-718	CUUCCGCCCCGCCGGGCGUCG	NC_007381.1_cds_YP_308871.1_1	1368	-29.4	0.000205	14	2	NP	nucleoprotein	0.71
Influenza A virus	hsa-mir-6742-3p	ACCUGGGUUGUCCCCUCUAG	NC_004912.1_cds_NP_859041.1_1	897	-25.8	0.000652	12	6	pa	polymerase PA	0.92
Influenza A virus	hsa-mir-632	GUGUCUGCUUCCUGUGGGA	NC_002017.1_cds_NP_040980.1_1	41	-26.8	0.00015	14	1	HA	haemagglutinin	0.95
Influenza A virus	hsa-mir-4722-5p	GGCAGGAGGGCUGUGCCAGGUUG	NC_007375.1_cds_YP_308851.1_1	1187	-27.3	0.000874	18	3	PB1	PB1 polymerase subunit	0.74
Influenza A virus	hsa-mir-3907	AGGUGCUCCAGGCUGGCUCACA	NC_026437.1_cds_YP_009118630.1_1	1184	-25.8	0.001569	15	2	PA	polymerase PA	0.96
Influenza A virus	hsa-mir-6843-3p	AUGGUCUCCUGUUCUCUGCAG	NC_007368.1_cds_NIGSP-NYS-00392.NAp1_1	870	-25.1	0.001036	14	7	nan	neuraminidase	0.72
Influenza A virus	hsa-mir-3173-5p	UGCCCUGCCUGUUUUCUCCUUU	NC_026437.1_cds_YP_009118630.1_1	490	-25.9	0.000689	16	1	PA	polymerase PA	0.89
Influenza A virus	hsa-mir-7107-3p	UGGUCUGUUCAUUCUCUCUUUUUGGCC	NC_026435.1_cds_YP_009118628.1_1	2042	-26.7	0.001538	18	1	PB1	polymerase PB1	0.97
Influenza A virus	hsa-mir-942-5p	UCUUCUCUGUUUUGGCCAUGUG	NC_004911.1_cds_NP_859040.1_1	548	-26	0.000481	18	1	pb1	polymerase Pb1	0.84
Influenza A virus	hsa-mir-8053	UGGCGAUUUUGGAACUCAAUGGCA	NC_007364.1_cds_YP_308673.1_2	238	-25.8	0.001192	17	2	NS1	nonstructural protein 1	0.89
Influenza A virus	hsa-mir-4323	CAGCCCCACAGCCUCAGA	NC_007361.1_cds_YP_308668.1_1	600	-28.6	3.5e-05	14	1	nan	neuraminidase	0.74
Influenza A virus	hsa-mir-6751-3p	ACUGAGCCUCUCUCUCUCCAG	NC_004909.1_cds_NP_859038.1_1	1021	-30	4e-05	15	2	na	neuraminidase	0.64
Influenza A virus	hsa-mir-4780	ACCCUUGAGCCUGAUCCCUAGC	NC_007378.1_cds_YP_308855.1_1	1922	-26.5	0.000741	14	4	PB2	polymerase PB2	0.75
Influenza A virus	hsa-mir-4529-3p	AUUGGACUGCUGAUGGCCCGU	NC_026422.1_cds_YP_009118470.1_1	446	-27.8	0.000189	15	4	PB2	polymerase PB2	0.47
Influenza A virus	hsa-mir-4632-5p	GAGGGCAGCGUGGGUGUGGCGGA	NC_026424.1_cds_YP_009118473.1_1	1736	-26.5	0.002044	16	1	PA	polymerase PA	0.97
Influenza A virus	hsa-mir-611	GCGAGGACCCCUCGGGGUCUGAC	NC_007380.1_cds_YP_308870.1_2	527	-26.4	0.002314	12	3	NS1	nonstructural protein 1	0.6
Influenza A virus	hsa-mir-6819-5p	UUGGGGUGGAGGGCCAAGGAGC	NC_007380.1_cds_YP_308870.1_2	337	-25.4	0.002362	14	1	NS1	nonstructural protein 1	0.95
Influenza A virus	hsa-mir-6130	UGAGGGAGUGGAUUGUAUG	NC_026434.1_cds_YP_009118627.1_1	971	-26.8	9.7e-05	13	3	nan	neuraminidase	0.97
Influenza A virus	hsa-mir-4786-5p	UGAGACCAGGACUGGAUGCACC	NC_007382.1_cds_YP_308872.1_1	641	-26.5	0.000775	18	1	nan	neuraminidase	0.82
Influenza A virus	hsa-mir-3189-3p	CCCUUGGGUCUGAUGGGGUAG	NC_026434.1_cds_YP_009118627.1_1	322	-25.3	0.001396	12	1	nan	neuraminidase	0.89
Influenza A virus	hsa-mir-1288-3p	UGGACUGCCCUGAUCUGGAGA	NC_004910.1_cds_NP_859039.1_1	1225	-25.1	0.001494	16	1	pb2	polymerase Pb2	0.97
Influenza A virus	hsa-mir-4730	CUGGCGGAGCCCAUUCCAUGCCA	NC_026426.1_cds_YP_009118476.1_1	985	-25.2	0.003297	15	2	NP	nucleocapsid protein	0.85
Influenza A virus	hsa-mir-6827-5p	UGGGAGCCAUGAGGGUCUGUGC	NC_004912.1_cds_NP_859041.1_1	816	-28.1	0.0003	16	1	pa	polymerase PA	0.97
Influenza A virus	hsa-mir-4260	CUUGGGGCAUGGAGUCCCA	NC_007362.1_cds_YP_308669.1_1	946	-28.6	5.3e-05	13	2	HA	hemagglutinin	0.97
Influenza A virus	hsa-mir-1296-5p	UUAGGGCCCUGGCUCCAUCUCC	NC_026423.1_cds_YP_009118471.1_1	2152	-30.9	4.4e-05	14	4	PB1	polymerase PB1	0.56
Influenza A virus	hsa-mir-8060	CCAUGAAGCAGUGGGUAGGAGGAC	NC_026424.1_cds_YP_009118474.1_2	9	-25.3	0.003215	16	4	PA-X	PA-X protein	0.53
Influenza A virus	hsa-mir-593-3p	UGUCUCUGCUGGGGUUUCU	NC_004907.1_cds_NP_859036.1_2	67	-26.6	0.000153	15	2	M1	matrix protein 1	0.87
Influenza A virus	hsa-mir-497-5p	CAGCAGCACACUGUGGUUUGU	NC_007366.1_cds_NIGSP-NYS-00392.HAp1_1	264	-25.6	0.000592	15	2	HA	hemagglutinin	0.95
Influenza A virus	hsa-mir-6814-5p	UCCCAAGGGUGAGAUGCUGCCA	NC_007364.1_cds_YP_308673.1_2	139	-25.5	0.001618	14	3	NS1	nonstructural protein 1	0.89
Influenza A virus	hsa-mir-4511	GAAGAACUGUUGCAUUUGCCCU	NC_004907.1_cds_NP_859036.1_2	629	-25.4	0.000667	12	7	M1	matrix protein 1	0.24
Influenza A virus	hsa-mir-766-3p	ACUCCAGCCCCACAGCCUCAGC	NC_007377.1_cds_YP_308854.1_2	400	-26.3	0.001246	14	3	M1	membrane protein M1	0.14
Influenza A virus	hsa-mir-6881-5p	UGGGGUAAGGAUAGGAGGGUCA	NC_026423.1_cds_YP_009118471.1_1	79	-25.2	0.001896	14	1	PB1	polymerase PB1	0.87
Influenza A virus	hsa-mir-6761-5p	UCUGAGAGAGCUCGAUGGCAG	NC_007359.1_cds_YP_308666.1_1	35	-25.5	0.000947	17	1	PA	polymerase	0.86
Influenza A virus	hsa-mir-6501-5p	AGUUGCCAGGGCUGCCUUUGGU	NC_026424.1_cds_YP_009118473.1_1	529	-25.6	0.001341	15	5	PA	polymerase PA	0.6
Influenza A virus	hsa-mir-6766-5p	CGGGUGGGAGCAGAUCUUAUUGAG	NC_026435.1_cds_YP_009118628.1_1	2228	-31	5.2e-05	18	3	PB1	polymerase PB1	0.9
Influenza A virus	hsa-mir-3189-5p	UGCCCCAUCUGUGCCCUGGGUAGGA	NC_007366.1_cds_NIGSP-NYS-00392.HAp1_1	703	-25.9	0.004647	16	6	HA	hemagglutinin	0.97
Influenza A virus	hsa-mir-6838-5p	AAGCAGCAGUGGCAAGACUCCU	NC_007369.1_cds_NIGSP-NYS-00392.NPp1_1	989	-29.3	7.7e-05	16	3	NP	nucleocapsid protein	0.86
Influenza A virus	hsa-mir-1178-5p	CAGGGUCAGCUGAGCAUG	NC_007376.1_cds_YP_308852.1_1	1241	-26.6	0.000109	13	4	PA	polymerase PA	0.52
Influenza A virus	hsa-mir-3189-5p	UGCCCCAUCUGUGCCCUGGGUAGGA	NC_007363.1_cds_YP_308671.1_2	622	-28.1	0.001138	17	1	M1	matrix protein 1	0.41
Influenza A virus	hsa-mir-501-5p	AAUCCUUUGUCCCUGGGUGAGA	NC_026425.1_cds_YP_009118475.1_1	220	-26.6	0.000518	15	3	HA	hemagglutinin	0.77
Influenza A virus	hsa-mir-6754-3p	UCUUCACCUGCCUCUGCCUGCA	NC_007363.1_cds_YP_308671.1_2	591	-25	0.002139	12	8	M1	matrix protein 1	0.34
Influenza A virus	hsa-mir-1266-5p	CCUCAGGGCUGUAGAACAGGGCU	NC_007363.1_cds_YP_308671.1_2	543	-25.9	0.001815	15	1	M1	matrix protein 1	0.61
Influenza A virus	hsa-mir-4653-5p	UCUCUGAGCAAGGCUUAACACC	NC_007369.1_cds_NIGSP-NYS-00392.NPp1_1	1028	-27.3	0.000227	17	1	NP	nucleocapsid protein	0.8
Influenza A virus	hsa-mir-3157-5p	UUCAGCCAGGCUAGUGCAGUCU	NC_004912.1_cds_NP_859041.1_1	1652	-29.5	6.8e-05	15	5	pa	polymerase PA	0.67
Influenza A virus	hsa-mir-31-5p	AGGCAAGAUGCUGGCAUAGCU	NC_004912.1_cds_NP_859041.1_1	1403	-27.5	0.000156	16	3	pa	polymerase PA	0.93
Influenza A virus	hsa-mir-676-5p	UCUUCAACCUCAGGACUUGCA	NC_026435.1_cds_YP_009118628.1_1	1202	-25.2	0.000771	17	1	PB1	polymerase PB1	0.6
Influenza A virus	hsa-mir-6877-3p	CAGCCUCUGCCCUUGGCCUCC	NC_007359.1_cds_YP_308666.1_1	1662	-27.4	0.000397	14	3	PA	polymerase	0.57
Influenza A virus	hsa-mir-7704	CGGGGUCGGCGGCGACGUG	NC_026424.1_cds_YP_009118474.1_2	632	-25.5	0.001179	13	4	PA-X	PA-X protein	0.58
Influenza A virus	hsa-mir-1202	GUGCCAGCUGCAGUGGGGGAG	NC_002017.1_cds_NP_040980.1_1	194	-25.1	0.001988	14	2	HA	haemagglutinin	0.8
Influenza A virus	hsa-mir-6722-3p	UGCAGGGGUCGGGUGGGCCAGG	NC_004908.1_cds_NP_859037.1_1	566	-25.6	0.003263	13	6	ha	Hemagglutinin	0.92
Influenza A virus	hsa-mir-598-3p	UACGUCAUCGUUGUCAUCGUCA	NC_026427.1_cds_YP_009118477.1_1	249	-26.8	0.00034	14	5	M2	matrix protein 2	0.72
Influenza A virus	hsa-mir-7160-5p	UGCUGAGGUCCGGGCUGUGCC	NC_007372.1_cds_NIGSP-NYS-00392.PB1p1_1	1619	-26.8	0.000663	16	2	PB1	polymerase PB1	0.96
Influenza A virus	hsa-mir-6742-3p	ACCUGGGUUGUCCCCUCUAG	NC_007375.1_cds_YP_308851.1_1	1687	-25.5	0.000813	12	4	PB1	PB1 polymerase subunit	0.72
Influenza A virus	hsa-mir-145-5p	GUCCAGUUUUCCCAGGAAUCCCU	NC_007381.1_cds_YP_308871.1_1	256	-31.1	3.1e-05	19	2	NP	nucleoprotein	0.94
Influenza A virus	hsa-mir-3689f	UGUGAUAUCGUGCUUCCUGGGA	NC_004910.1_cds_NP_859039.1_1	461	-26.7	0.000456	20	2	pb2	polymerase Pb2	0.52
Influenza A virus	hsa-mir-187-3p	UCGUGUCUUGUGUUGCAGCCGG	NC_026424.1_cds_YP_009118473.1_1	717	-30.5	3.8e-05	15	4	PA	polymerase PA	0.86
Influenza A virus	hsa-mir-371b-3p	AAGUGCCCCCACAGUUUGAGUGC	NC_002021.1_cds_NP_040985.1_1	1732	-26.3	0.000968	13	4	PB1	polymerase PB1	0.91
Influenza A virus	hsa-mir-6841-3p	ACCUUGCAUCUGCAUCCCCAG	NC_004909.1_cds_NP_859038.1_1	578	-27.1	0.000281	16	6	na	neuraminidase	0.88
Influenza A virus	hsa-mir-4433b-5p	AUGUCCCACCCCCACUCCUGU	NC_007369.1_cds_NIGSP-NYS-00392.NPp1_1	1170	-25.2	0.001852	14	2	NP	nucleocapsid protein	0.36
Influenza A virus	hsa-mir-520a-3p	AAAGUGCUUCCCUUUGGACUGU	NC_026437.1_cds_YP_009118630.1_1	363	-25.3	0.0009	16	4	PA	polymerase PA	0.59
Influenza A virus	hsa-mir-6774-3p	UCGUGUCCCUCUUGUCCACAG	NC_002016.1_cds_NP_040978.1_2	302	-25.4	0.001089	14	3	M1	matrix protein 1	0.97
Influenza A virus	hsa-mir-1910-5p	CCAGUCCUGUGCCUGCCGCCU	NC_007378.1_cds_YP_308855.1_1	2038	-26.1	0.001118	15	1	PB2	polymerase PB2	0.12
Influenza A virus	hsa-mir-3195	CGCGCCGGGCCCGGGUU	NC_007372.1_cds_NIGSP-NYS-00392.PB1p1_1	2159	-26.8	0.000202	11	1	PB1	polymerase PB1	0.64
Influenza A virus	hsa-mir-221-3p	AGCUACAUUGUCUGCUGGGUUUC	NC_026426.1_cds_YP_009118476.1_1	960	-27.7	0.000223	17	2	NP	nucleocapsid protein	0.69
Influenza A virus	hsa-mir-6768-3p	CAAAGGCCACAUUCUCCUGUGCAC	NC_004905.2_cds_YP_581749.1_1	841	-29.6	0.000112	16	1	np	nucleoprotein	0.6
Influenza A virus	hsa-mir-3141	GAGGGCGGGUGGAGGAGGA	NC_007359.1_cds_YP_308666.1_1	791	-27	0.000312	11	1	PA	polymerase	0.94
Influenza A virus	hsa-mir-6891-5p	UAAGGAGGGGGAUGAGGGG	NC_026431.1_cds_YP_009118623.1_2	662	-25.4	0.000678	12	4	M1	matrix protein 1	0.78
Influenza A virus	hsa-mir-5193	UCCUCCUCUACCUCAUCCCAGU	NC_026435.1_cds_YP_009118628.1_1	731	-26.6	0.000738	16	5	PB1	polymerase PB1	0.97
Influenza A virus	hsa-mir-4660	UGCAGCUCUGGUGGAAAAUGGAG	NC_007369.1_cds_NIGSP-NYS-00392.NPp1_1	518	-28	0.000241	13	1	NP	nucleocapsid protein	0.46
Influenza A virus	hsa-mir-8057	GUGGCUCUGUAGUAAGAUGGA	NC_002022.1_cds_NP_040986.1_1	1350	-34.3	1e-06	17	1	PA	polymerase PA	0.97
Influenza A virus	hsa-mir-6752-5p	GGGGGGUGUGGAGCCAGGGGGC	NC_007362.1_cds_YP_308669.1_1	220	-28.9	0.000407	15	3	HA	hemagglutinin	0.97
Influenza A virus	hsa-mir-331-5p	CUAGGUAUGGUCCCAGGGAUCC	NC_026435.1_cds_YP_009118628.1_1	1209	-25.9	0.001208	17	1	PB1	polymerase PB1	0.29
Influenza A virus	hsa-mir-1299	UUCUGGAAUUCUGUGUGAGGGA	NC_026429.1_cds_YP_009118481.1_1	1333	-25.3	0.001021	18	1	nan	neuraminidase	0.82
Influenza A virus	hsa-mir-6817-5p	UCUGCCAUAGGAAGCUUGGAGUGG	NC_026428.1_cds_YP_009118480.1_2	12	-31.4	4.1e-05	20	1	NS1	nonstructural protein 1	0.79
Influenza A virus	hsa-mir-6848-3p	GUGGUCUCUUGGCCCCCAG	NC_002016.1_cds_NP_040978.1_2	331	-25.4	0.00067	15	1	M1	matrix protein 1	0.84
Influenza A virus	hsa-mir-6778-3p	UGCCUCCCUGACAUUCCACAG	NC_004905.2_cds_YP_581749.1_1	101	-28.2	0.000134	14	2	np	nucleoprotein	0.41
Influenza A virus	hsa-mir-4676-3p	CACUGUUUCACCACUGGCUCUU	NC_026434.1_cds_YP_009118627.1_1	1331	-26.6	0.000408	16	1	nan	neuraminidase	0.76
Influenza A virus	hsa-mir-550a-3p	UGUCUUACUCCCUCAGGCACAU	NC_002023.1_cds_NP_040987.1_1	1066	-26.8	0.000433	15	3	PB2	polymerase PB2	0.91
Influenza A virus	hsa-mir-4666a-5p	AUACAUGUCAGAUUGUAUGCC	NC_007360.1_cds_YP_308667.1_1	1303	-25.4	0.000366	14	4	NP	nucleocapsid protein	0.97
Influenza A virus	hsa-mir-6880-5p	UGGUGGAGGAAGAGGGCAGCUC	NC_007373.1_cds_NIGSP-NYS-00392.PB2p1_1	1864	-25.5	0.001835	13	1	PB2	polymerase PB2	0.82
Influenza A virus	hsa-mir-127-3p	UCGGAUCCGUCUGAGCUUGGCU	NC_007362.1_cds_YP_308669.1_1	437	-25.3	0.001902	16	3	HA	hemagglutinin	0.67
Influenza A virus	hsa-mir-5194	UGAGGGGUUUGGAAUGGGAUGG	NC_004907.1_cds_NP_859036.1_2	41	-31.4	1.9e-05	17	4	M1	matrix protein 1	0.97
Influenza A virus	hsa-mir-4685-5p	CCCAGGGCUUGGAGUGGGGCAAGGUU	NC_007370.1_cds_NIGSP-NYS-00392.NSp2_1	160	-25.3	0.008674	16	6	NEP	nonstructural protein 2	0.97
Influenza A virus	hsa-mir-6740-3p	UGUCUUCUCUCCUCCCAAACAG	NC_002023.1_cds_NP_040987.1_1	2147	-26	0.000711	16	2	PB2	polymerase PB2	0.56
Influenza A virus	hsa-mir-8082	UGAUGGAGCUGGGAAUACUCUG	NC_026425.1_cds_YP_009118475.1_1	541	-26.3	0.000565	13	4	HA	hemagglutinin	0.95
Influenza A virus	hsa-mir-1301-3p	UUGCAGCUGCCUGGGAGUGACUUC	NC_026427.1_cds_YP_009118478.1_2	364	-26.4	0.001404	17	2	M1	matrix protein 1	0.31
Influenza A virus	hsa-mir-4525	GGGGGGAUGUGCAUGCUGGUU	NC_026436.1_cds_YP_009118629.1_1	803	-29.7	5.4e-05	19	1	NP	nucleocapsid protein	0.82
Influenza A virus	hsa-mir-6793-3p	UCCCCAACCCCUGCCCGCAG	NC_026433.1_cds_YP_009118626.1_1	1116	-25.2	0.001705	13	1	HA	hemagglutinin	0.72
Influenza A virus	hsa-mir-361-3p	UCCCCCAGGUGUGAUUCUGAUUU	NC_004910.1_cds_NP_859039.1_1	534	-27.9	0.000266	15	6	pb2	polymerase Pb2	0.97
Influenza A virus	hsa-mir-26b-3p	CCUGUUCUCCAUUACUUGGCUC	NC_007359.1_cds_YP_308666.1_1	1856	-25.6	0.000773	17	1	PA	polymerase	0.97
Influenza A virus	hsa-mir-4450	UGGGGAUUUGGAGAAGUGGUGA	NC_026424.1_cds_YP_009118473.1_1	659	-28.6	0.000119	17	2	PA	polymerase PA	0.96
Influenza A virus	hsa-mir-6829-5p	UGGGCUGCUGAGAAGGGGCA	NC_004910.1_cds_NP_859039.1_1	808	-27	0.000301	14	1	pb2	polymerase Pb2	0.65
Influenza A virus	hsa-mir-6838-5p	AAGCAGCAGUGGCAAGACUCCU	NC_007360.1_cds_YP_308667.1_1	376	-25.7	0.001024	14	4	NP	nucleocapsid protein	0.68
Influenza A virus	hsa-mir-1539	UCCUGCGCGUCCCAGAUGCCC	NC_007376.1_cds_YP_006495803.1_2	624	-27.1	0.000543	12	2	PA-X	PA-X protein	0.97
Influenza A virus	hsa-mir-668-3p	UGUCACUCGGCUCGGCCCACUAC	NC_007376.1_cds_YP_308852.1_1	1100	-26	0.002016	14	3	PA	polymerase PA	0.78
Influenza A virus	hsa-mir-5705	UGUUUCGGGGCUCAUGGCCUGUG	NC_007372.1_cds_NIGSP-NYS-00392.PB1p1_1	221	-26.7	0.000974	17	1	PB1	polymerase PB1	0.75
Influenza A virus	hsa-mir-7158-5p	GGCUCAAUCUCUGGUCCUGCAGCC	NC_002023.1_cds_NP_040987.1_1	808	-26.4	0.001641	17	1	PB2	polymerase PB2	0.94
Influenza A virus	hsa-mir-3196	CGGGGCGGCAGGGGCCUC	NC_026427.1_cds_YP_009118478.1_2	51	-25.8	0.000687	11	6	M1	matrix protein 1	0.97
Influenza A virus	hsa-mir-4691-5p	GUCCUCCAGGCCAUGAGCUGCGG	NC_007359.1_cds_YP_308666.1_1	249	-28.3	0.000466	13	5	PA	polymerase	0.95
Influenza A virus	hsa-mir-671-5p	AGGAAGCCCUGGAGGGGCUGGAG	NC_007370.1_cds_NIGSP-NYS-00392.NSp1_2	431	-25.6	0.003461	15	2	NS1	nonstructural protein 1	0.79
Influenza A virus	hsa-mir-4726-3p	ACCCAGGUUCCCUCUGGCCGCA	NC_004912.1_cds_NP_859041.1_1	2019	-25	0.003529	13	3	pa	polymerase PA	0.96
Influenza A virus	hsa-mir-5192	AGGAGAGUGGAUUCCAGGUGGU	NC_004906.1_cds_YP_581750.1_1	155	-25.2	0.001896	15	1	NEP	nuclear export protein	0.91
Influenza A virus	hsa-mir-493-3p	UGAAGGUCUACUGUGUGCCAGG	NC_026437.1_cds_YP_009118630.1_1	1123	-26.2	0.00074	15	3	PA	polymerase PA	0.83
Influenza A virus	hsa-mir-4640-3p	CACCCCCUGUUUCCUGGCCCAC	NC_007378.1_cds_YP_308855.1_1	518	-27.1	0.000695	11	9	PB2	polymerase PB2	0.95
Influenza A virus	hsa-mir-940	AAGGCAGGGCCCCCGCUCCCC	NC_007378.1_cds_YP_308855.1_1	1610	-28.7	0.000297	12	5	PB2	polymerase PB2	0.94
Influenza A virus	hsa-mir-4686	UAUCUGCUGGGCUUUCUGGUGUU	NC_026437.1_cds_YP_009118630.1_1	1191	-26.1	0.000815	12	7	PA	polymerase PA	0.96
Influenza A virus	hsa-mir-6080	UCUAGUGCGGGCGUUCCCG	NC_002019.1_cds_NP_040982.1_1	1066	-26.1	0.000412	16	1	NP	nucleoprotein	0.52
Influenza A virus	hsa-mir-6732-3p	UAACCCUGUCCUCUCCCUCCCAG	NC_026433.1_cds_YP_009118626.1_1	1062	-34.8	5e-06	16	4	HA	hemagglutinin	0.59
Influenza A virus	hsa-mir-1182	GAGGGUCUUGGGAGGGAUGUGAC	NC_007364.1_cds_YP_308673.1_2	483	-26.4	0.001276	17	5	NS1	nonstructural protein 1	0.95
Influenza A virus	hsa-mir-6843-3p	AUGGUCUCCUGUUCUCUGCAG	NC_007382.1_cds_YP_308872.1_1	870	-25.1	0.001036	14	7	nan	neuraminidase	0.92
Influenza A virus	hsa-mir-214-3p	ACAGCAGGCACAGACAGGCAGU	NC_026436.1_cds_YP_009118629.1_1	822	-27.4	0.000397	15	4	NP	nucleocapsid protein	0.47
Influenza A virus	hsa-mir-23b-5p	UGGGUUCCUGGCAUGCUGAUUU	NC_026436.1_cds_YP_009118629.1_1	53	-29.4	5.6e-05	13	1	NP	nucleocapsid protein	0.74
Influenza A virus	hsa-mir-6874-3p	CAGUUCUGCUGUUCUGACUCUAG	NC_026426.1_cds_YP_009118476.1_1	161	-26.4	0.000585	18	3	NP	nucleocapsid protein	0.97
Influenza A virus	hsa-mir-4508	GCGGGGCUGGGCGCGCG	NC_026425.1_cds_YP_009118475.1_1	548	-26.2	0.000309	10	3	HA	hemagglutinin	0.97
Influenza A virus	hsa-mir-6501-3p	CCAGAGCAGCCUGCGGUAACAGU	NC_007378.1_cds_YP_308855.1_1	924	-26.5	0.001082	15	1	PB2	polymerase PB2	0.89
Influenza A virus	hsa-mir-4692	UCAGGCAGUGUGGGUAUCAGAU	NC_002018.1_cds_NP_040981.1_1	803	-25	0.001623	13	5	nan	neuraminidase	0.97
Influenza A virus	hsa-mir-187-3p	UCGUGUCUUGUGUUGCAGCCGG	NC_007358.1_cds_YP_308665.1_1	412	-28.8	0.000128	16	5	PB1	polymerase	0.97
Influenza A virus	hsa-mir-6810-3p	UCCCCUGCUCCCUUGUUCCCCAG	NC_007373.1_cds_NIGSP-NYS-00392.PB2p1_1	662	-25.1	0.003996	15	5	PB2	polymerase PB2	0.97
Influenza A virus	hsa-mir-7161-3p	UAGAUCUUUGACUCUGGCAGUCUCCAGG	NC_007357.1_cds_YP_308664.1_1	757	-25.9	0.005467	19	3	PB2	polymerase	0.96
Influenza A virus	hsa-mir-938	UGCCCUUAAAGGUGAACCCAGU	NC_026422.1_cds_YP_009118470.1_1	1779	-26.8	0.000393	15	2	PB2	polymerase PB2	0.81
Influenza A virus	hsa-mir-5579-3p	UUAGCUUAAGGAGUACCAGAUC	NC_002023.1_cds_NP_040987.1_1	881	-25.3	0.000669	14	4	PB2	polymerase PB2	0.83
Influenza A virus	hsa-mir-1266-3p	CCCUGUUCUAUGCCCUGAGGGA	NC_007368.1_cds_NIGSP-NYS-00392.NAp1_1	952	-25.8	0.00131	14	6	nan	neuraminidase	0.92
Influenza A virus	hsa-mir-6752-3p	UCCCUGCCCCCAUACUCCCAG	NC_002022.1_cds_YP_006495785.1_2	67	-26.1	0.001059	13	3	PA-X	PA-X protein	0.72
Influenza A virus	hsa-mir-639	AUCGCUGCGGUUGCGAGCGCUGU	NC_007363.1_cds_YP_308671.1_2	733	-27	0.000912	15	1	M1	matrix protein 1	0.94
Influenza A virus	hsa-mir-3940-5p	GUGGGUUGGGGCGGGCUCUG	NC_007358.1_cds_YP_473348.1_2	90	-31.5	1.7e-05	15	2	PB1-F2	PB1-F2 protein	0.96
Influenza A virus	hsa-mir-6761-3p	UCCUACGCUGCUCUCUCACUCC	NC_026422.1_cds_YP_009118470.1_1	665	-26.3	0.000853	14	4	PB2	polymerase PB2	0.82
Influenza A virus	hsa-mir-6827-3p	ACCGUCUCUUCUGUUCCCCAG	NC_026424.1_cds_YP_009118473.1_1	452	-25.4	0.001102	15	2	PA	polymerase PA	0.63
Influenza A virus	hsa-mir-3194-3p	AGCUCUGCUGCUCACUGGCAGU	NC_007367.1_cds_NIGSP-NYS-00392.MPp1_2	371	-25.6	0.001355	15	2	M1	matrix protein 1	0.41
Influenza A virus	hsa-mir-6894-3p	UUGCCUGCCCUCUUCCUCCAG	NC_007363.1_cds_YP_308670.1_1	215	-29.3	7.3e-05	16	4	M2	matrix protein 2	0.45
Influenza A virus	hsa-mir-494-5p	AGGUUGUCCGUGUUGUCUUCUCU	NC_002023.1_cds_NP_040987.1_1	1100	-26	0.001003	17	2	PB2	polymerase PB2	0.89
Influenza A virus	hsa-mir-6749-5p	UCGGGCCUGGGGUUGGGGGAGC	NC_026423.1_cds_YP_009118472.1_2	93	-25.3	0.003908	14	3	PB1-F2	PB1-F2 protein	0.97
Influenza A virus	hsa-mir-4663	AGCUGAGCUCCAUGGACGUGCAGU	NC_026422.1_cds_YP_009118470.1_1	480	-26.1	0.002049	17	2	PB2	polymerase PB2	0.8
Influenza A virus	hsa-mir-769-3p	CUGGGAUCUCCGGGGUCUUGGUU	NC_002019.1_cds_NP_040982.1_1	467	-28.7	0.000303	15	1	NP	nucleoprotein	0.55
Influenza A virus	hsa-mir-4768-3p	CCAGGAGAUCCAGAGAGAAU	NC_002017.1_cds_NP_040980.1_1	1352	-26.6	0.000223	12	4	HA	haemagglutinin	0.75
Influenza A virus	hsa-mir-8089	CCUGGGGACAGGGGAUUGGGGCAG	NC_026438.1_cds_YP_009118631.1_1	383	-27.7	0.001278	16	2	PB2	polymerase PB2	0.97
Influenza A virus	hsa-mir-942-5p	UCUUCUCUGUUUUGGCCAUGUG	NC_007359.1_cds_YP_308666.1_1	1852	-29.3	4.1e-05	16	3	PA	polymerase	0.97
Influenza A virus	hsa-mir-891a-5p	UGCAACGAACCUGAGCCACUGA	NC_004909.1_cds_NP_859038.1_1	943	-26.9	0.000442	16	3	na	neuraminidase	0.93
Influenza A virus	hsa-mir-6777-3p	UCCACUCUCCUGGCCCCCAG	NC_026436.1_cds_YP_009118629.1_1	1166	-25.2	0.001534	13	1	NP	nucleocapsid protein	0.87
Influenza A virus	hsa-mir-7705	AAUAGCUCAGAAUGUCAGUUCUG	NC_002023.1_cds_NP_040987.1_1	2076	-25.5	0.000758	16	5	PB2	polymerase PB2	0.41
Influenza A virus	hsa-mir-4769-3p	UCUGCCAUCCUCCCUCCCCUAC	NC_026438.1_cds_YP_009118631.1_1	868	-32.7	1.4e-05	17	1	PB2	polymerase PB2	0.6
Influenza A virus	hsa-mir-6838-5p	AAGCAGCAGUGGCAAGACUCCU	NC_026426.1_cds_YP_009118476.1_1	376	-25.7	0.001024	14	4	NP	nucleocapsid protein	0.97
Influenza A virus	hsa-mir-128-1-5p	CGGGGCCGUAGCACUGUCUGAGA	NC_026438.1_cds_YP_009118631.1_1	1023	-25.4	0.003113	16	2	PB2	polymerase PB2	0.93
Influenza A virus	hsa-mir-6874-3p	CAGUUCUGCUGUUCUGACUCUAG	NC_007371.1_cds_NIGSP-NYS-00392.PAp1_1	1020	-28.7	0.000111	17	3	PA	polymerase PA	0.93
Influenza A virus	hsa-mir-6776-3p	CAACCACCACUGUCUCUCCCCAG	NC_004905.2_cds_YP_581749.1_1	296	-26.5	0.001204	13	4	np	nucleoprotein	0.94
Influenza A virus	hsa-mir-3144-3p	AUAUACCUGUUCGGUCUCUUUA	NC_026437.1_cds_YP_009121769.1_2	242	-26.8	0.000204	15	6	PA-X	PA-X protein	0.97
Influenza A virus	hsa-mir-3619-5p	UCAGCAGGCAGGCUGGUGCAGC	NC_004911.1_cds_NP_859040.1_1	407	-27.2	0.000561	12	4	pb1	polymerase Pb1	0.93
Influenza A virus	hsa-mir-6834-5p	GUGAGGGACUGGGAUUUGUGG	NC_007357.1_cds_YP_308664.1_1	28	-27.2	0.000255	16	1	PB2	polymerase	0.63
Influenza A virus	hsa-mir-6722-3p	UGCAGGGGUCGGGUGGGCCAGG	NC_026424.1_cds_YP_009118473.1_1	1577	-26.6	0.001681	12	2	PA	polymerase PA	0.96
Influenza A virus	hsa-mir-3944-3p	UUCGGGCUGGCCUGCUGCUCCGG	NC_007372.1_cds_NIGSP-NYS-00392.PB1p1_1	1927	-29.8	0.000222	14	4	PB1	polymerase PB1	0.93
Influenza A virus	hsa-mir-6880-5p	UGGUGGAGGAAGAGGGCAGCUC	NC_007371.1_cds_NIGSP-NYS-00392.PAp1_1	833	-27.2	0.000561	14	5	PA	polymerase PA	0.97
Influenza A virus	hsa-mir-99b-3p	CAAGCUCGUGUCUGUGGGUCCG	NC_004907.1_cds_NP_859036.1_2	478	-29.5	0.000105	16	4	M1	matrix protein 1	0.96
Influenza A virus	hsa-mir-6784-5p	GCCGGGGCUUUGGGUGAGGG	NC_004907.1_cds_NP_859036.1_2	54	-27	0.00041	18	1	M1	matrix protein 1	0.74
Influenza A virus	hsa-mir-1224-3p	CCCCACCUCCUCUCUCCUCAG	NC_026424.1_cds_YP_009118473.1_1	361	-26	0.001124	13	2	PA	polymerase PA	0.73
Influenza A virus	hsa-mir-4738-3p	UGAAACUGGAGCGCCUGGAGGA	NC_026426.1_cds_YP_009118476.1_1	1020	-26.8	0.000634	18	1	NP	nucleocapsid protein	0.1
Influenza A virus	hsa-mir-5589-3p	UGCACAUGGCAACCUAGCUCCCA	NC_026429.1_cds_YP_009118481.1_1	524	-26.1	0.001242	18	1	nan	neuraminidase	0.62
Influenza A virus	hsa-mir-892a	CACUGUGUCCUUUCUGCGUAG	NC_026422.1_cds_YP_009118470.1_1	2000	-28.2	8.4e-05	16	3	PB2	polymerase PB2	0.64
Influenza A virus	hsa-mir-632	GUGUCUGCUUCCUGUGGGA	NC_004912.1_cds_NP_859041.1_1	1005	-26.3	0.00022	17	1	pa	polymerase PA	0.96
Influenza A virus	hsa-mir-4440	UGUCGUGGGGCUUGCUGGCUUG	NC_002022.1_cds_NP_040986.1_1	546	-32.9	9e-06	15	4	PA	polymerase PA	0.78
Influenza A virus	hsa-mir-2467-5p	UGAGGCUCUGUUAGCCUUGGCUC	NC_026437.1_cds_YP_009118630.1_1	943	-26.1	0.001114	14	3	PA	polymerase PA	0.89
Influenza A virus	hsa-mir-1908-5p	CGGCGGGGACGGCGAUUGGUC	NC_002022.1_cds_NP_040986.1_1	646	-31.7	2.7e-05	16	1	PA	polymerase PA	0.93
Influenza A virus	hsa-mir-4690-3p	GCAGCCCAGCUGAGGCCUCUG	NC_026424.1_cds_YP_009118473.1_1	1967	-28	0.000245	14	7	PA	polymerase PA	0.97
Influenza A virus	hsa-mir-4632-5p	GAGGGCAGCGUGGGUGUGGCGGA	NC_004912.1_cds_NP_859041.1_1	1736	-26.5	0.002044	16	1	pa	polymerase PA	0.93
Influenza A virus	hsa-mir-1915-5p	ACCUUGCCUUGCUGCCCGGGCC	NC_007378.1_cds_YP_308855.1_1	921	-25.1	0.00311	15	2	PB2	polymerase PB2	0.9
Influenza A virus	hsa-mir-5087	GGGUUUGUAGCUUUGCUGGCAUG	NC_004911.1_cds_NP_859040.1_1	1076	-25.7	0.00096	17	3	pb1	polymerase Pb1	0.97
Influenza A virus	hsa-mir-139-3p	UGGAGACGCGGCCCUGUUGGAGU	NC_007364.1_cds_YP_308673.1_2	5	-25.1	0.004073	18	3	NS1	nonstructural protein 1	0.37
Influenza A virus	hsa-mir-7160-3p	CAGGGCCCUGGCUUUAGCAGA	NC_007359.1_cds_YP_308666.1_1	488	-28.9	8.9e-05	16	3	PA	polymerase	0.97
Influenza A virus	hsa-mir-6759-3p	UGACCUUUGCCUCUCCCCUCAG	NC_002023.1_cds_NP_040987.1_1	1157	-26.6	0.000722	15	6	PB2	polymerase PB2	0.96
Influenza A virus	hsa-mir-6893-3p	CCCUGCUGCCUUCACCUGCCAG	NC_026426.1_cds_YP_009118476.1_1	535	-31.2	3.7e-05	16	1	NP	nucleocapsid protein	0.86
Influenza A virus	hsa-mir-4511	GAAGAACUGUUGCAUUUGCCCU	NC_026427.1_cds_YP_009118478.1_2	629	-25.4	0.000667	12	7	M1	matrix protein 1	0.91
Influenza A virus	hsa-mir-6769b-5p	UGGUGGGUGGGGAGGAGAAGUGC	NC_007358.1_cds_YP_473348.1_2	188	-26.1	0.001988	13	4	PB1-F2	PB1-F2 protein	0.65
Influenza A virus	hsa-mir-615-3p	UCCGAGCCUGGGUCUCCCUCUU	NC_007382.1_cds_YP_308872.1_1	1029	-30.6	6.8e-05	18	1	nan	neuraminidase	0.79
Influenza A virus	hsa-mir-6793-5p	UGUGGGUUCUGGGUUGGGGUGA	NC_007372.1_cds_NIGSP-NYS-00392.PB1p1_1	188	-35.5	2e-06	17	3	PB1	polymerase PB1	0.95
Influenza A virus	hsa-mir-26a-5p	UUCAAGUAAUCCAGGAUAGGCU	NC_007358.1_cds_YP_308665.1_1	1201	-25.6	0.000617	18	2	PB1	polymerase	0.97
Influenza A virus	hsa-mir-3940-5p	GUGGGUUGGGGCGGGCUCUG	NC_002017.1_cds_NP_040980.1_1	412	-26.6	0.000552	15	1	HA	haemagglutinin	0.93
Influenza A virus	hsa-mir-6830-3p	UGUCUUUCUUCUCUCCCUUGCAG	NC_004911.1_cds_NP_859040.1_1	817	-28	0.000198	19	2	pb1	polymerase Pb1	0.97
Influenza A virus	hsa-mir-939-3p	CCCUGGGCCUCUGCUCCCCAG	NC_002018.1_cds_NP_040981.1_1	556	-26.8	0.000871	11	6	nan	neuraminidase	0.97
Influenza A virus	hsa-mir-4655-3p	ACCCUCGUCAGGUCCCCGGGG	NC_004906.1_cds_NP_859034.1_2	208	-27.8	0.000552	15	3	NS1	nonstructural protein 1	0.52
Influenza A virus	hsa-mir-1343-5p	UGGGGAGCGGCCCCCGGGUGGG	NC_026423.1_cds_YP_009118471.1_1	728	-26.6	0.002569	14	1	PB1	polymerase PB1	0.96
Influenza A virus	hsa-mir-24-3p	UGGCUCAGUUCAGCAGGAACAG	NC_026422.1_cds_YP_009118470.1_1	710	-25.1	0.001493	12	3	PB2	polymerase PB2	0.63
Influenza A virus	hsa-mir-888-3p	GACUGACACCUCUUUGGGUGAA	NC_007359.1_cds_YP_308666.1_1	1870	-26.6	0.000433	14	7	PA	polymerase	0.74
Influenza A virus	hsa-mir-1914-5p	CCCUGUGCCCGGCCCACUUCUG	NC_007373.1_cds_NIGSP-NYS-00392.PB2p1_1	511	-27.7	0.000568	14	2	PB2	polymerase PB2	0.69
Influenza A virus	hsa-mir-3667-3p	ACCUUCCUCUCCAUGGGUCUUU	NC_026436.1_cds_YP_009118629.1_1	39	-26.4	0.000612	15	7	NP	nucleocapsid protein	0.63
Influenza A virus	hsa-mir-6789-3p	CGGCGCCCGUGUCUCCUCCAG	NC_007373.1_cds_NIGSP-NYS-00392.PB2p1_1	2180	-27.6	0.000481	14	1	PB2	polymerase PB2	0.95
Influenza A virus	hsa-mir-7158-5p	GGCUCAAUCUCUGGUCCUGCAGCC	NC_002022.1_cds_NP_040986.1_1	1905	-28.3	0.000456	18	2	PA	polymerase PA	0.88
Influenza A virus	hsa-mir-6848-5p	UGGGGGCUGGGAUGGGCCAUGGU	NC_007380.1_cds_YP_308870.1_2	238	-31.4	8.2e-05	17	3	NS1	nonstructural protein 1	0.92
Influenza A virus	hsa-mir-6514-3p	CUGCCUGUUCUUCCACUCCAG	NC_026427.1_cds_YP_009118478.1_2	579	-28.2	0.000116	15	1	M1	matrix protein 1	0.36
Influenza A virus	hsa-mir-5006-3p	UUUCCCUUUCCAUCCUGGCAG	NC_026434.1_cds_YP_009118627.1_1	1129	-25.5	0.00071	14	3	nan	neuraminidase	0.79
Influenza A virus	hsa-mir-30a-5p	UGUAAACAUCCUCGACUGGAAG	NC_026427.1_cds_YP_009118478.1_2	76	-25.2	0.000981	18	1	M1	matrix protein 1	0.38
Influenza A virus	hsa-mir-345-5p	GCUGACUCCUAGUCCAGGGCUC	NC_026423.1_cds_YP_009118471.1_1	1544	-29	0.000145	17	1	PB1	polymerase PB1	0.97
Influenza A virus	hsa-mir-4784	UGAGGAGAUGCUGGGACUGA	NC_002016.1_cds_NP_040978.1_2	469	-30.3	1.9e-05	15	1	M1	matrix protein 1	0.53
Influenza A virus	hsa-mir-3622a-5p	CAGGCACGGGAGCUCAGGUGAG	NC_026431.1_cds_YP_009118623.1_2	191	-29.2	0.000165	15	3	M1	matrix protein 1	0.43
Influenza A virus	hsa-mir-6891-5p	UAAGGAGGGGGAUGAGGGG	NC_007367.1_cds_NIGSP-NYS-00392.MPp1_2	662	-25.4	0.000678	12	4	M1	matrix protein 1	0.36
Influenza A virus	hsa-mir-1538	CGGCCCGGGCUGCUGCUGUUCCU	NC_007367.1_cds_NIGSP-NYS-00392.MPp2_1	233	-29.3	0.000309	14	8	M2	matrix protein 2	0.59
Influenza A virus	hsa-mir-5787	GGGCUGGGGCGCGGGGAGGU	NC_004912.1_cds_NP_859041.1_1	819	-39.6	0	17	3	pa	polymerase PA	0.97
Influenza A virus	hsa-mir-6801-3p	ACCCCUGCCACUCACUGGCC	NC_007382.1_cds_YP_308872.1_1	397	-25.1	0.001445	10	2	nan	neuraminidase	0.94
Influenza A virus	hsa-mir-4725-5p	AGACCCUGCAGCCUUCCCACC	NC_007373.1_cds_NIGSP-NYS-00392.PB2p1_1	799	-25.3	0.001638	15	2	PB2	polymerase PB2	0.95
Influenza A virus	hsa-mir-3194-5p	GGCCAGCCACCAGGAGGGCUG	NC_007371.1_cds_NIGSP-NYS-00392.PAp1_1	845	-26.4	0.001021	14	1	PA	polymerase PA	0.67
Influenza A virus	hsa-mir-3934-5p	UCAGGUGUGGAAACUGAGGCAG	NC_007370.1_cds_NIGSP-NYS-00392.NSp1_2	236	-29.6	6.3e-05	18	2	NS1	nonstructural protein 1	0.97
Influenza A virus	hsa-mir-7155-3p	UGGCCCAAGACCUCAGACC	NC_004908.1_cds_NP_859037.1_1	982	-25.2	0.000676	12	2	ha	Hemagglutinin	0.68
Influenza A virus	hsa-mir-3158-3p	AAGGGCUUCCUCUCUGCAGGAC	NC_002016.1_cds_NP_040978.1_2	295	-25.5	0.001455	14	3	M1	matrix protein 1	0.97
Influenza A virus	hsa-mir-4675	GGGGCUGUGAUUGACCAGCAGG	NC_007378.1_cds_YP_308855.1_1	444	-27.1	0.000525	17	1	PB2	polymerase PB2	0.97
Influenza A virus	hsa-mir-4740-5p	AGGACUGAUCCUCUCGGGCAGG	NC_026438.1_cds_YP_009118631.1_1	2066	-31.3	3.8e-05	18	2	PB2	polymerase PB2	0.63
Influenza A virus	hsa-mir-4787-5p	GCGGGGGUGGCGGCGGCAUCCC	NC_026435.1_cds_YP_009118628.1_1	1972	-27.7	0.000956	12	6	PB1	polymerase PB1	0.81
Influenza A virus	hsa-mir-145-5p	GUCCAGUUUUCCCAGGAAUCCCU	NC_002019.1_cds_NP_040982.1_1	256	-31.1	3.1e-05	19	2	NP	nucleoprotein	0.96
Influenza A virus	hsa-mir-125b-1-3p	ACGGGUUAGGCUCUUGGGAGCU	NC_002019.1_cds_NP_040982.1_1	3	-25.3	0.001882	14	3	NP	nucleoprotein	0.97
Influenza A virus	hsa-mir-181c-5p	AACAUUCAACCUGUCGGUGAGU	NC_004909.1_cds_NP_859038.1_1	624	-26.1	0.000554	16	6	na	neuraminidase	0.97
Influenza A virus	hsa-mir-6715b-3p	CUCAAACCGGCUGUGCCUGUGG	NC_007377.1_cds_YP_308854.1_2	483	-25	0.002229	13	6	M1	membrane protein M1	0.77
Influenza A virus	hsa-mir-412-3p	ACUUCACCUGGUCCACUAGCCGU	NC_004905.2_cds_YP_581749.1_1	1158	-33.7	8e-06	18	2	np	nucleoprotein	0.82
Influenza A virus	hsa-mir-593-3p	UGUCUCUGCUGGGGUUUCU	NC_007360.1_cds_YP_308667.1_1	1181	-30.6	7e-06	18	1	NP	nucleocapsid protein	0.47
Influenza A virus	hsa-mir-1915-5p	ACCUUGCCUUGCUGCCCGGGCC	NC_004905.2_cds_YP_581749.1_1	532	-27.6	0.000563	17	2	np	nucleoprotein	0.59
Influenza A virus	hsa-mir-1276	UAAAGAGCCCUGUGGAGACA	NC_026429.1_cds_YP_009118481.1_1	873	-25.9	0.000356	11	5	nan	neuraminidase	0.81
Influenza A virus	hsa-mir-7706	UGAAGCGCCUGUGCUCUGCCGAGA	NC_007381.1_cds_YP_308871.1_1	525	-35.4	5e-06	19	1	NP	nucleoprotein	0.37
Influenza A virus	hsa-mir-6781-5p	CGGGCCGGAGGUCAAGGGCGU	NC_004906.1_cds_NP_859034.1_2	86	-29.2	0.000175	16	2	NS1	nonstructural protein 1	0.65
Influenza A virus	hsa-mir-4688	UAGGGGCAGCAGAGGACCUGGG	NC_007381.1_cds_YP_308871.1_1	1198	-26.4	0.001293	13	5	NP	nucleoprotein	0.67
Influenza A virus	hsa-mir-6774-5p	ACUUGGGCAGGAGGGACCCUGUAUG	NC_007364.1_cds_YP_308673.1_2	489	-27.4	0.00139	12	2	NS1	nonstructural protein 1	0.96
Influenza A virus	hsa-mir-6852-5p	CCCUGGGGUUCUGAGGACAUG	NC_002023.1_cds_NP_040987.1_1	1692	-29.1	9e-05	14	4	PB2	polymerase PB2	0.92
Influenza A virus	hsa-mir-7161-3p	UAGAUCUUUGACUCUGGCAGUCUCCAGG	NC_002021.1_cds_gp2_2	116	-27.1	0.002554	19	5	PB1-F2	PB1-F2 protein	0.96
Influenza A virus	hsa-mir-324-5p	CGCAUCCCCUAGGGCAUUGGUGU	NC_007367.1_cds_NIGSP-NYS-00392.MPp1_2	159	-26.3	0.001352	17	1	M1	matrix protein 1	0.52
Influenza A virus	hsa-mir-6769a-3p	GAGCCCCUCUCUGCUCUCCAG	NC_004908.1_cds_NP_859037.1_1	434	-25.6	0.001269	16	1	ha	Hemagglutinin	0.97
Influenza A virus	hsa-mir-6794-3p	CUCACUCUCAGUCCCUCCCU	NC_002023.1_cds_NP_040987.1_1	935	-25.7	0.000735	13	6	PB2	polymerase PB2	0.7
Influenza A virus	hsa-mir-6762-5p	CGGGGCCAUGGAGCAGCCUGUGU	NC_007378.1_cds_YP_308855.1_1	930	-27.7	0.000776	18	1	PB2	polymerase PB2	0.43
Influenza A virus	hsa-mir-6787-3p	UCUCAGCUGCUGCCCUCUCCAG	NC_002021.1_cds_NP_040985.1_1	692	-26.9	0.000677	14	5	PB1	polymerase PB1	0.97
Influenza A virus	hsa-mir-761	GCAGCAGGGUGAAACUGACACA	NC_002021.1_cds_NP_040985.1_1	402	-25	0.00152	13	1	PB1	polymerase PB1	0.9
Influenza A virus	hsa-mir-661	UGCCUGGGUCUCUGGCCUGCGCGU	NC_007376.1_cds_YP_308852.1_1	1120	-26.2	0.003301	18	1	PA	polymerase PA	0.95
Influenza A virus	hsa-mir-4728-3p	CAUGCUGACCUCCCUCCUGCCCCAG	NC_026438.1_cds_YP_009118631.1_1	1427	-26.2	0.00398	14	3	PB2	polymerase PB2	0.79
Influenza A virus	hsa-mir-6803-3p	UCCCUCGCCUUCUCACCCUCAG	NC_004911.1_cds_NP_859040.1_1	821	-26.1	0.001329	14	7	pb1	polymerase Pb1	0.96
Influenza A virus	hsa-mir-18a-3p	ACUGCCCUAAGUGCUCCUUCUGG	NC_007359.1_cds_YP_308666.1_1	2010	-25.8	0.001514	13	3	PA	polymerase	0.82
Influenza A virus	hsa-mir-493-5p	UUGUACAUGGUAGGCUUUCAUU	NC_026423.1_cds_YP_009118471.1_1	1781	-26	0.000322	17	1	PB1	polymerase PB1	0.22
Influenza A virus	hsa-mir-6795-5p	UGGGGGGACAGGAUGAGAGGCUGU	NC_007367.1_cds_NIGSP-NYS-00392.MPp1_2	651	-29	0.000441	16	4	M1	matrix protein 1	0.46
Influenza A virus	hsa-mir-1910-5p	CCAGUCCUGUGCCUGCCGCCU	NC_007363.1_cds_YP_308671.1_2	628	-30.6	4.8e-05	16	4	M1	matrix protein 1	0.12
Influenza A virus	hsa-mir-1260b	AUCCCACCACUGCCACCAU	NC_026424.1_cds_YP_009118474.1_2	256	-26.5	0.000229	15	5	PA-X	PA-X protein	0.97
Influenza A virus	hsa-mir-3161	CUGAUAAGAACAGAGGCCCAGAU	NC_026437.1_cds_YP_009118630.1_1	816	-26.9	0.000476	16	1	PA	polymerase PA	0.37
Influenza A virus	hsa-mir-6499-3p	AGCAGUGUUUGUUUUGCCCACA	NC_007358.1_cds_YP_473348.1_2	145	-30.2	2e-05	18	2	PB1-F2	PB1-F2 protein	0.82
Influenza A virus	hsa-mir-3944-3p	UUCGGGCUGGCCUGCUGCUCCGG	NC_007377.1_cds_YP_308854.1_2	587	-27.4	0.001085	19	1	M1	membrane protein M1	0.21
Influenza A virus	hsa-mir-6791-5p	CCCCUGGGGCUGGGCAGGCGGA	NC_007381.1_cds_YP_308871.1_1	1363	-27.7	0.000966	14	1	NP	nucleoprotein	0.78
Influenza A virus	hsa-mir-6732-5p	UAGGGGGUGGCAGGCUGGCC	NC_002021.1_cds_NP_040985.1_1	408	-29.4	8.2e-05	13	4	PB1	polymerase PB1	0.87
Influenza A virus	hsa-mir-185-5p	UGGAGAGAAAGGCAGUUCCUGA	NC_004908.1_cds_NP_859037.1_1	1618	-26.7	0.000443	16	2	ha	Hemagglutinin	0.95
Influenza A virus	hsa-mir-6814-5p	UCCCAAGGGUGAGAUGCUGCCA	NC_002020.1_cds_NP_040984.1_2	139	-27.9	0.000299	17	3	NS1	nonstructural protein 1	0.45
Influenza A virus	hsa-mir-7641	UUGAUCUCGGAAGCUAAGC	NC_026428.1_cds_YP_009118480.1_2	104	-26.3	0.000112	14	1	NS1	nonstructural protein 1	0.12
Influenza A virus	hsa-mir-4642	AUGGCAUCGUCCCCUGGUGGCU	NC_026435.1_cds_YP_009118628.1_1	2163	-25.7	0.001827	15	2	PB1	polymerase PB1	0.33
Influenza A virus	hsa-mir-2682-3p	CGCCUCUUCAGCGCUGUCUUCC	NC_002023.1_cds_NP_040987.1_1	1015	-25.4	0.001595	15	1	PB2	polymerase PB2	0.95
Influenza A virus	hsa-mir-214-3p	ACAGCAGGCACAGACAGGCAGU	NC_026436.1_cds_YP_009118629.1_1	822	-28.4	0.000196	16	4	NP	nucleocapsid protein	0.47
Influenza A virus	hsa-mir-4530	CCCAGCAGGACGGGAGCG	NC_007360.1_cds_YP_308667.1_1	811	-25.4	0.000618	12	4	NP	nucleocapsid protein	0.11
Influenza A virus	hsa-mir-6511a-3p	CCUCACCAUCCCUUCUGCCUGC	NC_026422.1_cds_YP_009118470.1_1	868	-26.9	0.000618	16	3	PB2	polymerase PB2	0.74
Influenza A virus	hsa-mir-6735-3p	AGGCCUGUGGCUCCUCCCUCAG	NC_002017.1_cds_NP_040980.1_1	352	-26.2	0.001497	14	9	HA	haemagglutinin	0.89
Influenza A virus	hsa-mir-3192-5p	UCUGGGAGGUUGUAGCAGUGGAA	NC_007359.1_cds_YP_308666.1_1	2012	-25.3	0.001974	18	1	PA	polymerase	0.6
Influenza A virus	hsa-mir-1185-1-3p	AUAUACAGGGGGAGACUCUUAU	NC_026426.1_cds_YP_009118476.1_1	317	-25.2	0.000981	16	2	NP	nucleocapsid protein	0.9
Influenza A virus	hsa-mir-6765-5p	GUGAGGCGGGGCCAGGAGGGUGUGU	NC_007359.1_cds_YP_308666.1_1	996	-30.9	0.000264	16	2	PA	polymerase	0.96
Influenza A virus	hsa-mir-3691-5p	AGUGGAUGAUGGAGACUCGGUAC	NC_007370.1_cds_NIGSP-NYS-00392.NSp2_1	104	-25.8	0.00142	16	3	NEP	nonstructural protein 2	0.66
Influenza A virus	hsa-mir-6508-3p	UGGGCCAUGCAUUUCUAGAACU	NC_002022.1_cds_NP_040986.1_1	1846	-26.6	0.000339	16	1	PA	polymerase PA	0.65
Influenza A virus	hsa-mir-6841-3p	ACCUUGCAUCUGCAUCCCCAG	NC_026431.1_cds_YP_009118623.1_2	731	-32.1	7e-06	16	4	M1	matrix protein 1	0.95
Influenza A virus	hsa-mir-5008-5p	UGAGGCCCUUGGGGCACAGUGG	NC_004906.1_cds_NP_859034.1_2	78	-25.9	0.00171	15	2	NS1	nonstructural protein 1	0.55
Influenza A virus	hsa-mir-122-5p	UGGAGUGUGACAAUGGUGUUUG	NC_026429.1_cds_YP_009118481.1_1	117	-27.8	0.000134	20	1	nan	neuraminidase	0.79
Influenza A virus	hsa-mir-4647	GAAGAUGGUGCUGUGCUGAGGAA	NC_007372.1_cds_NIGSP-NYS-00392.PB1p1_1	1195	-28.8	0.000135	14	4	PB1	polymerase PB1	0.97
Influenza A virus	hsa-mir-4484	AAAAGGCGGGAGAAGCCCCA	NC_007376.1_cds_YP_308852.1_1	666	-28.3	9e-05	13	3	PA	polymerase PA	0.87
Influenza A virus	hsa-mir-1228-5p	GUGGGCGGGGGCAGGUGUGUG	NC_007382.1_cds_YP_308872.1_1	125	-27.4	0.000522	14	1	nan	neuraminidase	0.94
Influenza A virus	hsa-mir-4642	AUGGCAUCGUCCCCUGGUGGCU	NC_007381.1_cds_YP_308871.1_1	1368	-27.8	0.000429	16	3	NP	nucleoprotein	0.71
Influenza A virus	hsa-mir-4513	AGACUGACGGCUGGAGGCCCAU	NC_002021.1_cds_NP_040985.1_1	209	-25.2	0.002604	12	8	PB1	polymerase PB1	0.96
Influenza A virus	hsa-mir-6831-5p	UAGGUAGAGUGUGAGGAGGAGGUC	NC_026437.1_cds_YP_009118630.1_1	2124	-29.6	0.000172	18	2	PA	polymerase PA	0.42
Influenza A virus	hsa-mir-361-3p	UCCCCCAGGUGUGAUUCUGAUUU	NC_007375.1_cds_YP_308851.1_1	288	-25.7	0.001268	14	1	PB1	PB1 polymerase subunit	0.97
Influenza A virus	hsa-mir-584-3p	UCAGUUCCAGGCCAACCAGGCU	NC_007359.1_cds_YP_308666.1_1	247	-26.4	0.000841	17	1	PA	polymerase	0.95
Influenza A virus	hsa-mir-1273h-3p	CUGCAGACUCGACCUCCCAGGC	NC_002021.1_cds_NP_040985.1_1	1542	-30.6	6.2e-05	15	6	PB1	polymerase PB1	0.93
Influenza A virus	hsa-mir-25-5p	AGGCGGAGACUUGGGCAAUUG	NC_002022.1_cds_NP_040986.1_1	641	-30.2	2.7e-05	16	2	PA	polymerase PA	0.93
Influenza A virus	hsa-mir-6074	GAUAUUCAGAGGCUAGGUGG	NC_002020.1_cds_NP_040984.1_2	238	-25.2	0.000505	15	1	NS1	nonstructural protein 1	0.65
Influenza A virus	hsa-mir-4270	UCAGGGAGUCAGGGGAGGGC	NC_007359.1_cds_YP_308666.1_1	818	-27.9	0.000221	14	4	PA	polymerase	0.95
Influenza A virus	hsa-mir-4691-5p	GUCCUCCAGGCCAUGAGCUGCGG	NC_004909.1_cds_NP_859038.1_1	1360	-35.2	5e-06	16	2	na	neuraminidase	0.93
Influenza A virus	hsa-mir-2861	GGGGCCUGGCGGUGGGCGG	NC_004908.1_cds_NP_859037.1_1	670	-26.9	0.00052	14	1	ha	Hemagglutinin	0.72
Influenza A virus	hsa-mir-18b-5p	UAAGGUGCAUCUAGUGCAGUUAG	NC_007372.1_cds_NIGSP-NYS-00392.PB1p1_1	420	-26.2	0.00054	15	4	PB1	polymerase PB1	0.76
Influenza A virus	hsa-mir-3130-5p	UACCCAGUCUCCGGUGCAGCC	NC_007382.1_cds_YP_308872.1_1	1285	-25.3	0.001638	16	1	nan	neuraminidase	0.97
Influenza A virus	hsa-mir-4658	GUGAGUGUGGAUCCUGGAGGAAU	NC_026425.1_cds_YP_009118475.1_1	167	-32.4	1.4e-05	17	2	HA	hemagglutinin	0.94
Influenza A virus	hsa-mir-2276-3p	UCUGCAAGUGUCAGAGGCGAGG	NC_002020.1_cds_NP_040984.1_2	239	-26.9	0.000539	17	3	NS1	nonstructural protein 1	0.55
Influenza A virus	hsa-mir-4708-5p	AGAGAUGCCGCCUUGCUCCUU	NC_002017.1_cds_NP_040980.1_1	346	-26.7	0.00039	18	2	HA	haemagglutinin	0.89
Influenza A virus	hsa-mir-4715-3p	GUGCCACCUUAACUGCAGCCAAU	NC_026424.1_cds_YP_009118473.1_1	718	-28	0.000211	16	2	PA	polymerase PA	0.92
Influenza A virus	hsa-mir-4723-5p	UGGGGGAGCCAUGAGAUAAGAGCA	NC_007361.1_cds_YP_308668.1_1	360	-30.6	8.3e-05	19	2	nan	neuraminidase	0.57
Influenza A virus	hsa-mir-3621	CGCGGGUCGGGGUCUGCAGG	NC_026422.1_cds_YP_009118470.1_1	820	-26.3	0.000902	14	4	PB2	polymerase PB2	0.62
Influenza A virus	hsa-mir-4797-3p	UCUCAGUAAGUGGCACUCUGU	NC_007357.1_cds_YP_308664.1_1	1411	-29.7	2.8e-05	19	1	PB2	polymerase	0.86
Influenza A virus	hsa-mir-7107-3p	UGGUCUGUUCAUUCUCUCUUUUUGGCC	NC_026433.1_cds_YP_009118626.1_1	714	-30.4	0.000127	23	2	HA	hemagglutinin	0.87
Influenza A virus	hsa-mir-6860	ACUGGGCAGGGCUGUGGUGAGU	NC_007372.1_cds_NIGSP-NYS-00392.PB1p1_1	1616	-27	0.000729	12	2	PB1	polymerase PB1	0.97
Influenza A virus	hsa-mir-487b-5p	GUGGUUAUCCCUGUCCUGUUCG	NC_007375.1_cds_YP_308877.1_2	4	-30.3	3.6e-05	20	1	PB1-F2	PB1-F2 protein	0.21
Influenza A virus	hsa-mir-3158-3p	AAGGGCUUCCUCUCUGCAGGAC	NC_004909.1_cds_NP_859038.1_1	1011	-34.1	3e-06	15	3	na	neuraminidase	0.47
Influenza A virus	hsa-mir-6787-5p	UGGCGGGGGUAGAGCUGGCUGC	NC_007362.1_cds_YP_308669.1_1	606	-28.3	0.000369	17	1	HA	hemagglutinin	0.81
Influenza A virus	hsa-mir-3191-5p	CUCUCUGGCCGUCUACCUUCCA	NC_026436.1_cds_YP_009118629.1_1	293	-27.5	0.000392	16	2	NP	nucleocapsid protein	0.9
Influenza A virus	hsa-mir-149-3p	AGGGAGGGACGGGGGCUGUGC	NC_007358.1_cds_YP_308665.1_1	1196	-25.8	0.001841	13	8	PB1	polymerase	0.87
Influenza A virus	hsa-mir-193b-3p	AACUGGCCCUCAAAGUCCCGCU	NC_002016.1_cds_NP_040979.2_1	172	-28.5	0.000189	12	5	M2	matrix protein 2	0.91
Influenza A virus	hsa-mir-5584-3p	UAGUUCUUCCCUUUGCCCAAUU	NC_007362.1_cds_YP_308669.1_1	709	-31.9	5e-06	16	3	HA	hemagglutinin	0.96
Influenza A virus	hsa-mir-4507	CUGGGUUGGGCUGGGCUGGG	NC_026423.1_cds_YP_009118471.1_1	1621	-32.8	7e-06	16	3	PB1	polymerase PB1	0.46
Influenza A virus	hsa-mir-3137	UCUGUAGCCUGGGAGCAAUGGGGU	NC_007376.1_cds_YP_308852.1_1	1351	-25.3	0.003718	17	2	PA	polymerase PA	0.9
Influenza A virus	hsa-mir-522-3p	AAAAUGGUUCCCUUUAGAGUGU	NC_026434.1_cds_YP_009118627.1_1	344	-27	0.000158	15	3	nan	neuraminidase	0.58
Influenza A virus	hsa-mir-4763-3p	AGGCAGGGGCUGGUGCUGGGCGGG	NC_007369.1_cds_NIGSP-NYS-00392.NPp1_1	821	-32	0.000117	15	3	NP	nucleocapsid protein	0.73
Influenza A virus	hsa-mir-6837-3p	CCUUCACUGUGACUCUGCUGCAG	NC_002016.1_cds_NP_040979.2_1	238	-27.2	0.000503	16	3	M2	matrix protein 2	0.77
Influenza A virus	hsa-mir-1271-3p	AGUGCCUGCUAUGUGCCAGGCA	NC_007368.1_cds_NIGSP-NYS-00392.NAp1_1	516	-27.5	0.000344	19	1	nan	neuraminidase	0.8
Influenza A virus	hsa-mir-591	AGACCAUGGGUUCUCAUUGU	NC_007377.1_cds_YP_308854.1_2	643	-27.6	8e-05	15	4	M1	membrane protein M1	0.34
Influenza A virus	hsa-mir-3689d	GGGAGGUGUGAUCUCACACUCG	NC_026433.1_cds_YP_009118626.1_1	247	-31.6	2e-05	18	2	HA	hemagglutinin	0.57
Influenza A virus	hsa-mir-7109-3p	CAAGCCUCUCCUGCCCUUCCAG	NC_026426.1_cds_YP_009118476.1_1	342	-25.1	0.002211	14	4	NP	nucleocapsid protein	0.93
Influenza A virus	hsa-mir-1469	CUCGGCGCGGGGCGCGGGCUCC	NC_026432.1_cds_YP_009118625.1_2	102	-26.7	0.002171	14	1	NS1	nonstructural protein 1	0.33
Influenza A virus	hsa-mir-6738-3p	CUUCUGCCUGCAUUCUACUCCCAG	NC_026431.1_cds_YP_009118622.1_1	43	-27.8	0.000436	17	5	M2	matrix protein 2	0.97
Influenza A virus	hsa-mir-7160-3p	CAGGGCCCUGGCUUUAGCAGA	NC_026422.1_cds_YP_009118470.1_1	1751	-27.4	0.000265	16	3	PB2	polymerase PB2	0.36
Influenza A virus	hsa-mir-584-5p	UUAUGGUUUGCCUGGGACUGAG	NC_007367.1_cds_NIGSP-NYS-00392.MPp1_2	479	-26.4	0.000484	17	2	M1	matrix protein 1	0.96
Influenza A virus	hsa-mir-4535	GUGGACCUGGCUGGGAC	NC_007381.1_cds_YP_308871.1_1	246	-25.5	0.000253	11	6	NP	nucleoprotein	0.93
Influenza A virus	hsa-mir-4722-5p	GGCAGGAGGGCUGUGCCAGGUUG	NC_026423.1_cds_YP_009118471.1_1	1188	-30.5	0.000101	18	2	PB1	polymerase PB1	0.97
Influenza A virus	hsa-mir-6768-3p	CAAAGGCCACAUUCUCCUGUGCAC	NC_004908.1_cds_NP_859037.1_1	466	-26.7	0.000844	16	5	ha	Hemagglutinin	0.81
Influenza A virus	hsa-mir-4758-3p	UGCCCCACCUGCUGACCACCCUC	NC_007373.1_cds_NIGSP-NYS-00392.PB2p1_1	1427	-26.8	0.001473	18	2	PB2	polymerase PB2	0.97
Influenza A virus	hsa-mir-4766-3p	AUAGCAAUUGCUCUUUUGGAA	NC_026433.1_cds_YP_009118626.1_1	352	-25.6	0.000218	15	5	HA	hemagglutinin	0.97
Influenza A virus	hsa-mir-611	GCGAGGACCCCUCGGGGUCUGAC	NC_026424.1_cds_YP_009118474.1_2	546	-26.8	0.00178	14	2	PA-X	PA-X protein	0.84
Influenza A virus	hsa-mir-3621	CGCGGGUCGGGGUCUGCAGG	NC_002018.1_cds_NP_040981.1_1	922	-26	0.001113	11	1	nan	neuraminidase	0.62
Influenza A virus	hsa-mir-6895-3p	UGUCUCUCGCCCUUGGCCUUAG	NC_007378.1_cds_YP_308855.1_1	1756	-25.1	0.001931	16	1	PB2	polymerase PB2	0.88
Influenza A virus	hsa-mir-7844-5p	AAAACUAGGACUGUGUGGUGUA	NC_004911.1_cds_NP_859040.1_1	112	-25.1	0.000898	16	5	pb1	polymerase Pb1	0.83
Influenza A virus	hsa-mir-5088-3p	UCCCUUCUUCCUGGGCCCUCA	NC_004907.1_cds_NP_859035.1_1	182	-27.4	0.000353	13	7	M2	matrix protein 2	0.95
Influenza A virus	hsa-mir-6771-5p	CUCGGGAGGGCAUGGGCCAGGC	NC_026434.1_cds_YP_009118627.1_1	586	-26.4	0.001653	14	1	nan	neuraminidase	0.53
Influenza A virus	hsa-mir-3129-3p	AAACUAAUCUCUACACUGCUGC	NC_026438.1_cds_YP_009118631.1_1	808	-25.4	0.000556	15	8	PB2	polymerase PB2	0.96
Influenza A virus	hsa-mir-1915-5p	ACCUUGCCUUGCUGCCCGGGCC	NC_002019.1_cds_NP_040982.1_1	1273	-25.3	0.002713	15	2	NP	nucleoprotein	0.17
Influenza A virus	hsa-mir-6743-3p	AGCCGCUCUUCUCCCUGCCCACA	NC_026424.1_cds_YP_009118473.1_1	1101	-25.8	0.002449	13	10	PA	polymerase PA	0.94
Influenza A virus	hsa-mir-4686	UAUCUGCUGGGCUUUCUGGUGUU	NC_007375.1_cds_YP_308851.1_1	1095	-25.5	0.001254	15	3	PB1	PB1 polymerase subunit	0.89
Influenza A virus	hsa-mir-6879-3p	UGUCACCCGCUCCUUGCCCAG	NC_004909.1_cds_NP_859038.1_1	327	-29.6	7.7e-05	16	1	na	neuraminidase	0.95
Influenza A virus	hsa-mir-372-5p	CCUCAAAUGUGGAGCACUAUUCU	NC_007360.1_cds_YP_308667.1_1	193	-28.2	0.000134	20	3	NP	nucleocapsid protein	0.97
Influenza A virus	hsa-mir-6732-3p	UAACCCUGUCCUCUCCCUCCCAG	NC_007369.1_cds_NIGSP-NYS-00392.NPp1_1	1376	-26.1	0.001828	11	9	NP	nucleocapsid protein	0.87
Influenza A virus	hsa-mir-7110-3p	UCUCUCUCCCACUUCCCUGCAG	NC_004905.2_cds_YP_581749.1_1	304	-31.3	2.7e-05	15	1	np	nucleoprotein	0.96
Influenza A virus	hsa-mir-4685-5p	CCCAGGGCUUGGAGUGGGGCAAGGUU	NC_026432.1_cds_YP_009118625.1_2	87	-29.2	0.000749	15	2	NS1	nonstructural protein 1	0.43
Influenza A virus	hsa-mir-8083	CAGGACUUGACGGCUGCAACU	NC_007358.1_cds_YP_308665.1_1	1199	-26.9	0.000306	15	1	PB1	polymerase	0.93
Influenza A virus	hsa-mir-4286	ACCCCACUCCUGGUACC	NC_026436.1_cds_YP_009118629.1_1	1166	-31.6	2e-06	15	2	NP	nucleocapsid protein	0.87
Influenza A virus	hsa-mir-5196-3p	UCAUCCUCGUCUCCCUCCCAG	NC_007362.1_cds_YP_308669.1_1	1071	-25.3	0.001604	13	4	HA	hemagglutinin	0.97
Influenza A virus	hsa-mir-4646-3p	AUUGUCCCUCUCCCUUCCCAG	NC_026438.1_cds_YP_009118631.1_1	1414	-25.6	0.000986	15	2	PB2	polymerase PB2	0.47
Influenza A virus	hsa-mir-7978	UCUGGUGUAUAGCGUUGCUCA	NC_026425.1_cds_YP_009118475.1_1	1081	-26.3	0.000325	14	1	HA	hemagglutinin	0.94
Influenza A virus	hsa-mir-92a-2-5p	GGGUGGGGAUUUGUUGCAUUAC	NC_007381.1_cds_YP_308871.1_1	810	-25.3	0.00089	17	1	NP	nucleoprotein	0.49
Influenza A virus	hsa-mir-3194-3p	AGCUCUGCUGCUCACUGGCAGU	NC_007363.1_cds_YP_308671.1_2	203	-27.7	0.000306	16	2	M1	matrix protein 1	0.28
Influenza A virus	hsa-mir-623	AUCCCUUGCAGGGGCUGUUGGGU	NC_026429.1_cds_YP_009118481.1_1	487	-27.2	0.000796	18	2	nan	neuraminidase	0.67
Influenza A virus	hsa-mir-4800-3p	CAUCCGUCCGUCUGUCCAC	NC_026426.1_cds_YP_009118476.1_1	293	-25.9	0.000384	16	1	NP	nucleocapsid protein	0.96
Influenza A virus	hsa-mir-105-3p	ACGGAUGUUUGAGCAUGUGCUA	NC_007361.1_cds_YP_308668.1_1	886	-25	0.001099	17	3	nan	neuraminidase	0.86
Influenza A virus	hsa-mir-4482-5p	AACCCAGUGGGCUAUGGAAAUG	NC_007382.1_cds_YP_308872.1_1	788	-26.9	0.00034	16	3	nan	neuraminidase	0.93
Influenza A virus	hsa-mir-6769b-5p	UGGUGGGUGGGGAGGAGAAGUGC	NC_007358.1_cds_YP_308665.1_1	282	-26.1	0.001988	13	4	PB1	polymerase	0.65
Influenza A virus	hsa-mir-4642	AUGGCAUCGUCCCCUGGUGGCU	NC_026438.1_cds_YP_009118631.1_1	2180	-28.3	0.000304	16	3	PB2	polymerase PB2	0.97
Influenza A virus	hsa-mir-542-5p	UCGGGGAUCAUCAUGUCACGAGA	NC_007381.1_cds_YP_308871.1_1	401	-25.1	0.002569	15	5	NP	nucleoprotein	0.97
Influenza A virus	hsa-mir-6716-5p	UGGGAAUGGGGGUAAGGGCC	NC_004906.1_cds_NP_859034.1_2	305	-25.7	0.000787	16	1	NS1	nonstructural protein 1	0.97
Influenza A virus	hsa-mir-181b-5p	AACAUUCAUUGCUGUCGGUGGGU	NC_007371.1_cds_NIGSP-NYS-00392.PAp1_1	1416	-28.4	0.000165	16	5	PA	polymerase PA	0.97
Influenza A virus	hsa-mir-4716-5p	UCCAUGUUUCCUUCCCCCUUCU	NC_007382.1_cds_YP_308872.1_1	1278	-29	9.1e-05	17	1	nan	neuraminidase	0.97
Influenza A virus	hsa-mir-1825	UCCAGUGCCCUCCUCUCC	NC_026437.1_cds_YP_009118630.1_1	454	-25.5	0.00042	14	5	PA	polymerase PA	0.96
Influenza A virus	hsa-mir-141-5p	CAUCUUCCAGUACAGUGUUGGA	NC_007371.1_cds_NIGSP-NYS-00392.PAp1_1	285	-25.2	0.000992	16	3	PA	polymerase PA	0.97
Influenza A virus	hsa-mir-659-3p	CUUGGUUCAGGGAGGGUCCCCA	NC_007364.1_cds_YP_308673.1_2	629	-29.5	0.000131	13	9	NS1	nonstructural protein 1	0.82
Influenza A virus	hsa-mir-6780b-5p	UGGGGAAGGCUUGGCAGGGAAGA	NC_002019.1_cds_NP_040982.1_1	1419	-26	0.001766	15	2	NP	nucleoprotein	0.47
Influenza A virus	hsa-mir-193b-3p	AACUGGCCCUCAAAGUCCCGCU	NC_007369.1_cds_NIGSP-NYS-00392.NPp1_1	1308	-25.9	0.001182	15	3	NP	nucleocapsid protein	0.96
Influenza A virus	hsa-mir-605-5p	UAAAUCCCAUGGUGCCUUCUCCU	NC_007359.1_cds_YP_308666.1_1	550	-25.4	0.001487	16	3	PA	polymerase	0.91
Influenza A virus	hsa-mir-642b-5p	GGUUCCCUCUCCAAAUGUGUCU	NC_007376.1_cds_YP_308852.1_1	886	-30.4	2.8e-05	18	1	PA	polymerase PA	0.97
Influenza A virus	hsa-mir-6812-5p	AUGGGGUGAGAUGGGGAGGAGCAGC	NC_007361.1_cds_YP_308668.1_1	353	-25.2	0.006774	17	2	nan	neuraminidase	0.79
Influenza A virus	hsa-mir-197-3p	UUCACCACCUUCUCCACCCAGC	NC_007373.1_cds_NIGSP-NYS-00392.PB2p1_1	739	-25.4	0.001595	13	5	PB2	polymerase PB2	0.96
Influenza A virus	hsa-mir-4493	AGAAGGCCUUUCCAUCUCUGU	NC_007382.1_cds_YP_308872.1_1	873	-31	1.1e-05	18	4	nan	neuraminidase	0.96
Influenza A virus	hsa-mir-6836-5p	CGCAGGGCCCUGGCGCAGGCAU	NC_026435.1_cds_YP_009118628.1_1	2165	-29.8	0.000161	19	1	PB1	polymerase PB1	0.39
Influenza A virus	hsa-mir-892c-3p	CACUGUUUCCUUUCUGAGUGGA	NC_026433.1_cds_YP_009118626.1_1	1516	-25.3	0.000879	15	4	HA	hemagglutinin	0.68
Influenza A virus	hsa-mir-5195-3p	AUCCAGUUCUCUGAGGGGGCU	NC_007369.1_cds_NIGSP-NYS-00392.NPp1_1	456	-26.3	0.000637	15	2	NP	nucleocapsid protein	0.4
Influenza A virus	hsa-mir-1471	GCCCGCGUGUGGAGCCAGGUGU	NC_002020.1_cds_NP_040984.1_2	159	-26.1	0.001704	16	2	NS1	nonstructural protein 1	0.53
Influenza A virus	hsa-mir-4661-5p	AACUAGCUCUGUGGAUCCUGAC	NC_026437.1_cds_YP_009118630.1_1	1018	-25.8	0.000795	13	4	PA	polymerase PA	0.84
Influenza A virus	hsa-mir-6870-3p	GCUCAUCCCCAUCUCCUUUCAG	NC_007373.1_cds_NIGSP-NYS-00392.PB2p1_1	1919	-29.4	6.7e-05	17	2	PB2	polymerase PB2	0.74
Influenza A virus	hsa-mir-5699-3p	UCCUGUCUUUCCUUGUUGGAGC	NC_007373.1_cds_NIGSP-NYS-00392.PB2p1_1	103	-26.6	0.000398	15	1	PB2	polymerase PB2	0.97
Influenza A virus	hsa-mir-541-5p	AAAGGAUUCUGCUGUCGGUCCCACU	NC_026422.1_cds_YP_009118470.1_1	110	-27.1	0.001146	16	3	PB2	polymerase PB2	0.8
Influenza A virus	hsa-mir-138-5p	AGCUGGUGUUGUGAAUCAGGCCG	NC_007360.1_cds_YP_308667.1_1	164	-27.3	0.000508	16	4	NP	nucleocapsid protein	0.85
Influenza A virus	hsa-mir-4657	AAUGUGGAAGUGGUCUGAGGCAU	NC_004912.1_cds_NP_859041.1_1	1426	-27.5	0.000333	15	5	pa	polymerase PA	0.89
Influenza A virus	hsa-mir-3913-5p	UUUGGGACUGAUCUUGAUGUCU	NC_007380.1_cds_YP_308870.1_2	104	-25.1	0.000941	16	4	NS1	nonstructural protein 1	0.52
Influenza A virus	hsa-mir-6787-3p	UCUCAGCUGCUGCCCUCUCCAG	NC_026438.1_cds_YP_009118631.1_1	1413	-25.7	0.001563	14	1	PB2	polymerase PB2	0.6
Influenza A virus	hsa-mir-3130-5p	UACCCAGUCUCCGGUGCAGCC	NC_026437.1_cds_YP_009118630.1_1	1583	-26.7	0.000608	14	4	PA	polymerase PA	0.97
Influenza A virus	hsa-mir-3156-3p	CUCCCACUUCCAGAUCUUUCU	NC_004911.1_cds_NP_859040.1_1	1822	-26.3	0.000346	17	1	pb1	polymerase Pb1	0.76
Influenza A virus	hsa-mir-4522	UGACUCUGCCUGUAGGCCGGU	NC_026431.1_cds_YP_009118623.1_2	582	-26.1	0.000841	18	1	M1	matrix protein 1	0.63
Influenza A virus	hsa-mir-888-3p	GACUGACACCUCUUUGGGUGAA	NC_007357.1_cds_YP_308664.1_1	1540	-26.1	0.000624	17	2	PB2	polymerase	0.87
Influenza A virus	hsa-mir-1915-5p	ACCUUGCCUUGCUGCCCGGGCC	NC_002023.1_cds_NP_040987.1_1	921	-29.5	0.000154	18	2	PB2	polymerase PB2	0.81
Influenza A virus	hsa-mir-4535	GUGGACCUGGCUGGGAC	NC_007360.1_cds_YP_308667.1_1	927	-27.2	6.6e-05	11	3	NP	nucleocapsid protein	0.65
Influenza A virus	hsa-mir-6720-3p	CGCGCCUGCAGGAACUGGUAGA	NC_007357.1_cds_YP_308664.1_1	651	-32	1.8e-05	16	3	PB2	polymerase	0.75
Influenza A virus	hsa-mir-3605-3p	CCUCCGUGUUACCUGUCCUCUAG	NC_026432.1_cds_YP_009118624.1_1	88	-25.5	0.001966	13	4	NEP	nuclear export protein	0.43
Influenza A virus	hsa-mir-4742-3p	UCUGUAUUCUCCUUUGCCUGCAG	NC_007360.1_cds_YP_308667.1_1	1280	-28.8	0.000104	18	1	NP	nucleocapsid protein	0.97
Influenza A virus	hsa-mir-4758-5p	GUGAGUGGGAGCCGGUGGGGCUG	NC_007371.1_cds_YP_006575868.1_2	643	-28.4	0.000578	16	2	PA-X	PA-X protein	0.77
Influenza A virus	hsa-mir-3138	UGUGGACAGUGAGGUAGAGGGAGU	NC_007378.1_cds_YP_308855.1_1	386	-26	0.00217	16	2	PB2	polymerase PB2	0.86
Influenza A virus	hsa-mir-6750-3p	GAACUCACCCUCUGCUCCCAG	NC_007357.1_cds_YP_308664.1_1	1474	-25.5	0.001095	15	3	PB2	polymerase	0.9
Influenza A virus	hsa-mir-4664-5p	UGGGGUGCCCACUCCGCAAGUU	NC_026435.1_cds_YP_009118628.1_1	176	-28.4	0.000258	15	1	PB1	polymerase PB1	0.9
Influenza A virus	hsa-mir-6797-5p	AGGAGGGAAGGGGCUGAGAACAGGA	NC_004909.1_cds_NP_859038.1_1	280	-29.4	0.000421	16	2	na	neuraminidase	0.97
Influenza A virus	hsa-mir-1468-5p	CUCCGUUUGCCUGUUUCGCUG	NC_004907.1_cds_NP_859036.1_2	619	-25.7	0.000619	18	1	M1	matrix protein 1	0.34
Influenza A virus	hsa-mir-345-5p	GCUGACUCCUAGUCCAGGGCUC	NC_002022.1_cds_NP_040986.1_1	258	-26.1	0.001108	17	1	PA	polymerase PA	0.89
Influenza A virus	hsa-mir-6757-5p	UAGGGAUGGGAGGCCAGGAUGA	NC_007369.1_cds_NIGSP-NYS-00392.NPp1_1	1191	-27.6	0.00043	15	3	NP	nucleocapsid protein	0.52
Influenza A virus	hsa-mir-518b	CAAAGCGCUCCCCUUUAGAGGU	NC_026425.1_cds_YP_009118475.1_1	850	-27	0.000374	17	4	HA	hemagglutinin	0.96
Influenza A virus	hsa-mir-3619-3p	GGGACCAUCCUGCCUGCUGUGG	NC_026428.1_cds_YP_009118480.1_2	614	-26.7	0.000907	17	1	NS1	nonstructural protein 1	0.88
Influenza A virus	hsa-mir-422a	ACUGGACUUAGGGUCAGAAGGC	NC_004911.1_cds_NP_859040.1_1	364	-26.8	0.000481	15	2	pb1	polymerase Pb1	0.96
Influenza A virus	hsa-mir-6750-5p	CAGGGAACAGCUGGGUGAGCUGCU	NC_007373.1_cds_NIGSP-NYS-00392.PB2p1_1	957	-25.7	0.002958	14	9	PB2	polymerase PB2	0.7
Influenza A virus	hsa-mir-4286	ACCCCACUCCUGGUACC	NC_007359.1_cds_YP_308666.1_1	1872	-25.2	0.000312	13	2	PA	polymerase	0.68
Influenza A virus	hsa-mir-6769a-5p	AGGUGGGUAUGGAGGAGCCCU	NC_002019.1_cds_NP_040982.1_1	454	-27.6	0.000329	15	2	NP	nucleoprotein	0.69
Influenza A virus	hsa-mir-769-3p	CUGGGAUCUCCGGGGUCUUGGUU	NC_026435.1_cds_YP_009118628.1_1	67	-26	0.001897	13	3	PB1	polymerase PB1	0.95
Influenza A virus	hsa-mir-4538	GAGCUUGGAUGAGCUGGGCUGA	NC_007378.1_cds_YP_308855.1_1	956	-27.9	0.000247	16	1	PB2	polymerase PB2	0.66
Influenza A virus	hsa-mir-623	AUCCCUUGCAGGGGCUGUUGGGU	NC_004911.1_cds_NP_859040.1_1	1620	-26.2	0.001573	14	8	pb1	polymerase Pb1	0.68
Influenza A virus	hsa-mir-3127-3p	UCCCCUUCUGCAGGCCUGCUGG	NC_002022.1_cds_NP_040986.1_1	540	-27.3	0.000626	16	2	PA	polymerase PA	0.62
Influenza A virus	hsa-mir-6511a-3p	CCUCACCAUCCCUUCUGCCUGC	NC_026438.1_cds_YP_009118631.1_1	868	-25.8	0.001339	16	3	PB2	polymerase PB2	0.6
Influenza A virus	hsa-mir-224-3p	AAAAUGGUGCCCUAGUGACUACA	NC_007372.1_cds_NIGSP-NYS-00392.PB1p1_1	2153	-27.6	0.000228	14	5	PB1	polymerase PB1	0.64
Influenza A virus	hsa-mir-3937	ACAGGCGGCUGUAGCAAUGGGGG	NC_026435.1_cds_YP_009118628.1_1	82	-25.2	0.003297	15	2	PB1	polymerase PB1	0.79
Influenza A virus	hsa-mir-4708-3p	AGCAAGGCGGCAUCUCUCUGAU	NC_007361.1_cds_YP_308668.1_1	1279	-25.9	0.000938	13	7	nan	neuraminidase	0.95
Influenza A virus	hsa-mir-298	AGCAGAAGCAGGGAGGUUCUCCCA	NC_026428.1_cds_YP_009118480.1_2	627	-25.5	0.003221	16	7	NS1	nonstructural protein 1	0.92
Influenza A virus	hsa-mir-3943	UAGCCCCCAGGCUUCACUUGGCG	NC_026425.1_cds_YP_009118475.1_1	211	-26.7	0.001167	17	3	HA	hemagglutinin	0.74
Influenza A virus	hsa-mir-1298-5p	UUCAUUCGGCUGUCCAGAUGUA	NC_026424.1_cds_YP_009118474.1_2	253	-25.3	0.000965	18	1	PA-X	PA-X protein	0.97
Influenza A virus	hsa-mir-8081	CUUGAGUCGUGCCUUUCUGAAUG	NC_026426.1_cds_YP_009118476.1_1	159	-25.3	0.001212	16	2	NP	nucleocapsid protein	0.96
Influenza A virus	hsa-mir-4525	GGGGGGAUGUGCAUGCUGGUU	NC_026423.1_cds_YP_009118471.1_1	1619	-25.2	0.001375	14	4	PB1	polymerase PB1	0.63
Influenza A virus	hsa-mir-4764-3p	UUAACUCCUUUCACACCCAUGG	NC_004910.1_cds_NP_859039.1_1	1370	-25.2	0.000947	14	6	pb2	polymerase Pb2	0.34
Influenza A virus	hsa-mir-6836-5p	CGCAGGGCCCUGGCGCAGGCAU	NC_004911.1_cds_NP_859040.1_1	2150	-35.4	4e-06	18	2	pb1	polymerase Pb1	0.43
Influenza A virus	hsa-mir-324-3p	ACUGCCCCAGGUGCUGCUGG	NC_007360.1_cds_YP_308667.1_1	695	-26.4	0.000543	13	3	NP	nucleocapsid protein	0.97
Influenza A virus	hsa-mir-6816-5p	UGGGGCGGGGCAGGUCCCUGC	NC_007378.1_cds_YP_308855.1_1	1861	-28.1	0.000441	13	1	PB2	polymerase PB2	0.92
Influenza A virus	hsa-mir-6830-5p	CCAAGGAAGGAGGCUGGACAUC	NC_002022.1_cds_NP_040986.1_1	2118	-26.9	0.000515	15	3	PA	polymerase PA	0.67
Influenza A virus	hsa-mir-4723-3p	CCCUCUCUGGCUCCUCCCCAAA	NC_007371.1_cds_YP_006575868.1_2	453	-28.9	0.000189	13	8	PA-X	PA-X protein	0.93
Influenza A virus	hsa-mir-675-5p	UGGUGCGGAGAGGGCCCACAGUG	NC_007361.1_cds_YP_308668.1_1	485	-25.3	0.004028	12	7	nan	neuraminidase	0.15
Influenza A virus	hsa-mir-3615	UCUCUCGGCUCCUCGCGGCUC	NC_026423.1_cds_YP_009118471.1_1	768	-32.9	1e-05	17	1	PB1	polymerase PB1	0.53
Influenza A virus	hsa-mir-6745	UGGGUGGAAGAAGGUCUGGUU	NC_007376.1_cds_YP_308852.1_1	516	-25.6	0.000804	15	3	PA	polymerase PA	0.87
Influenza A virus	hsa-mir-4436b-5p	GUCCACUUCUGCCUGCCCUGCC	NC_002020.1_cds_NP_040984.1_2	666	-27.3	0.000529	17	5	NS1	nonstructural protein 1	0.43
Influenza A virus	hsa-mir-3944-5p	UGUGCAGCAGGCCAACCGAGA	NC_004906.1_cds_NP_859034.1_2	246	-25.2	0.001405	16	1	NS1	nonstructural protein 1	0.91
Influenza A virus	hsa-mir-4270	UCAGGGAGUCAGGGGAGGGC	NC_004912.1_cds_NP_859041.1_1	820	-31	2.4e-05	13	4	pa	polymerase PA	0.97
Influenza A virus	hsa-mir-4511	GAAGAACUGUUGCAUUUGCCCU	NC_002016.1_cds_NP_040978.1_2	734	-35.4	0	19	4	M1	matrix protein 1	0.94
Influenza A virus	hsa-mir-3944-3p	UUCGGGCUGGCCUGCUGCUCCGG	NC_007358.1_cds_YP_308665.1_1	2115	-27.6	0.00095	16	1	PB1	polymerase	0.6
Influenza A virus	hsa-mir-8073	ACCUGGCAGCAGGGAGCGUCGU	NC_026437.1_cds_YP_009118630.1_1	835	-25	0.003362	16	2	PA	polymerase PA	0.49
Influenza A virus	hsa-mir-4709-5p	ACAACAGUGACUUGCUCUCCAA	NC_007374.1_cds_YP_308850.1_1	105	-25.3	0.000921	15	4	HA	hemagglutinin	0.97
Influenza A virus	hsa-mir-4440	UGUCGUGGGGCUUGCUGGCUUG	NC_026427.1_cds_YP_009118478.1_2	543	-28.1	0.00026	15	2	M1	matrix protein 1	0.87
Influenza A virus	hsa-mir-4726-5p	AGGGCCAGAGGAGCCUGGAGUGG	NC_007364.1_cds_YP_308673.1_2	91	-25.1	0.004799	15	2	NS1	nonstructural protein 1	0.31
Influenza A virus	hsa-mir-6772-5p	UGGGUGUAGGCUGGAGCUGAGG	NC_026428.1_cds_YP_009118480.1_2	245	-30	8.3e-05	18	3	NS1	nonstructural protein 1	0.74
Influenza A virus	hsa-mir-1289	UGGAGUCCAGGAAUCUGCAUUUU	NC_007364.1_cds_YP_308673.1_2	140	-25.7	0.000907	13	3	NS1	nonstructural protein 1	0.89
Influenza A virus	hsa-mir-3940-5p	GUGGGUUGGGGCGGGCUCUG	NC_007363.1_cds_YP_308671.1_2	496	-27.2	0.00036	14	1	M1	matrix protein 1	0.97
Influenza A virus	hsa-mir-4269	GCAGGCACAGACAGCCCUGGC	NC_007361.1_cds_YP_308668.1_1	591	-26	0.000955	16	1	nan	neuraminidase	0.42
Influenza A virus	hsa-mir-4713-3p	UGGGAUCCAGACAGUGGGAGAA	NC_007376.1_cds_YP_308852.1_1	1207	-26.4	0.000795	14	3	PA	polymerase PA	0.95
Influenza A virus	hsa-mir-6891-3p	CCCUCAUCUUCCCCUCCUUUC	NC_007359.1_cds_YP_308666.1_1	892	-25.1	0.001226	11	4	PA	polymerase	0.95
Influenza A virus	hsa-mir-6885-3p	CUUUGCUUCCUGCUCCCCUAG	NC_002022.1_cds_NP_040986.1_1	2051	-28.3	0.0001	14	3	PA	polymerase PA	0.6
Influenza A virus	hsa-mir-650	AGGAGGCAGCGCUCUCAGGAC	NC_007357.1_cds_YP_308664.1_1	1622	-25.7	0.001195	14	8	PB2	polymerase	0.97
Influenza A virus	hsa-mir-3199	AGGGACUGCCUUAGGAGAAAGUU	NC_007357.1_cds_YP_308664.1_1	27	-26	0.000959	13	2	PB2	polymerase	0.63
Influenza A virus	hsa-mir-873-3p	GGAGACUGAUGAGUUCCCGGGA	NC_007369.1_cds_NIGSP-NYS-00392.NPp1_1	317	-25.1	0.002234	15	1	NP	nucleocapsid protein	0.43
Influenza A virus	hsa-mir-4727-5p	AUCUGCCAGCUUCCACAGUGG	NC_026438.1_cds_YP_009118631.1_1	68	-28.4	0.000107	15	5	PB2	polymerase PB2	0.97
Influenza A virus	hsa-mir-572	GUCCGCUCGGCGGUGGCCCA	NC_026429.1_cds_YP_009118481.1_1	471	-26.4	0.000841	16	1	nan	neuraminidase	0.39
Influenza A virus	hsa-mir-3922-5p	UCAAGGCCAGAGGUCCCACAGCA	NC_026423.1_cds_YP_009118471.1_1	1734	-26.3	0.00147	12	5	PB1	polymerase PB1	0.78
Influenza A virus	hsa-mir-6859-5p	GAGAGGAACAUGGGCUCAGGACA	NC_004912.1_cds_NP_859041.1_1	1670	-35	3e-06	18	2	pa	polymerase PA	0.95
Influenza A virus	hsa-mir-6778-3p	UGCCUCCCUGACAUUCCACAG	NC_002021.1_cds_NP_040985.1_1	809	-26.1	0.000619	15	1	PB1	polymerase PB1	0.93
Influenza A virus	hsa-mir-675-5p	UGGUGCGGAGAGGGCCCACAGUG	NC_004911.1_cds_NP_859040.1_1	1734	-25.7	0.003048	12	5	pb1	polymerase Pb1	0.97
Influenza A virus	hsa-mir-5693	GCAGUGGCUCUGAAAUGAACUC	NC_002021.1_cds_NP_040985.1_1	205	-25.2	0.000925	13	1	PB1	polymerase PB1	0.96
Influenza A virus	hsa-mir-31-5p	AGGCAAGAUGCUGGCAUAGCU	NC_002022.1_cds_YP_006495785.1_2	540	-26.2	0.000412	13	1	PA-X	PA-X protein	0.65
Influenza A virus	hsa-mir-518c-5p	UCUCUGGAGGGAAGCACUUUCUG	NC_026424.1_cds_YP_009118473.1_1	17	-26.1	0.001021	14	5	PA	polymerase PA	0.53
Influenza A virus	hsa-mir-200a-5p	CAUCUUACCGGACAGUGCUGGA	NC_026427.1_cds_YP_009118478.1_2	545	-26.9	0.000453	16	3	M1	matrix protein 1	0.84
Influenza A virus	hsa-mir-6815-5p	UAGGUGGCGCCGGAGGAGUCAUU	NC_002022.1_cds_NP_040986.1_1	1750	-28.9	0.000256	16	2	PA	polymerase PA	0.7
Influenza A virus	hsa-mir-941	CACCCGGCUGUGUGCACAUGUGC	NC_026434.1_cds_YP_009118627.1_1	864	-25.1	0.003016	15	3	nan	neuraminidase	0.67
Influenza A virus	hsa-mir-3944-3p	UUCGGGCUGGCCUGCUGCUCCGG	NC_002019.1_cds_NP_040982.1_1	1404	-30.3	0.000159	15	2	NP	nucleoprotein	0.57
Influenza A virus	hsa-mir-6793-5p	UGUGGGUUCUGGGUUGGGGUGA	NC_026434.1_cds_YP_009118627.1_1	376	-25.6	0.001641	15	4	nan	neuraminidase	0.61
Influenza A virus	hsa-mir-7844-5p	AAAACUAGGACUGUGUGGUGUA	NC_007375.1_cds_YP_308877.1_2	18	-25.1	0.000898	16	5	PB1-F2	PB1-F2 protein	0.33
Influenza A virus	hsa-mir-502-5p	AUCCUUGCUAUCUGGGUGCUA	NC_026426.1_cds_YP_009118476.1_1	489	-25.8	0.000504	17	1	NP	nucleocapsid protein	0.19
Influenza A virus	hsa-mir-4433a-5p	CGUCCCACCCCCCACUCCUGU	NC_026422.1_cds_YP_009118470.1_1	2050	-25	0.002943	14	4	PB2	polymerase PB2	0.81
Influenza A virus	hsa-mir-1178-5p	CAGGGUCAGCUGAGCAUG	NC_007368.1_cds_NIGSP-NYS-00392.NAp1_1	361	-25	0.000386	17	1	nan	neuraminidase	0.53
Influenza A virus	hsa-mir-6513-3p	UCAAGUGUCAUCUGUCCCUAG	NC_002023.1_cds_NP_040987.1_1	717	-25.3	0.000741	17	4	PB2	polymerase PB2	0.94
Influenza A virus	hsa-mir-6884-5p	AGAGGCUGAGAAGGUGAUGUUG	NC_026432.1_cds_YP_009118625.1_2	482	-26.7	0.000408	16	4	NS1	nonstructural protein 1	0.78
Influenza A virus	hsa-mir-6812-3p	CCGCUCUUCCCCUGACCCCAG	NC_026437.1_cds_YP_009118630.1_1	1864	-25.6	0.001653	18	1	PA	polymerase PA	0.78
Influenza A virus	hsa-mir-656-5p	AGGUUGCCUGUGAGGUGUUCA	NC_007369.1_cds_NIGSP-NYS-00392.NPp1_1	241	-25.6	0.000741	13	7	NP	nucleocapsid protein	0.76
Influenza A virus	hsa-mir-623	AUCCCUUGCAGGGGCUGUUGGGU	NC_007357.1_cds_YP_308664.1_1	1109	-25.5	0.002535	15	2	PB2	polymerase	0.96
Influenza A virus	hsa-mir-6791-3p	UGCCUCCUUGGUCUCCGGCAG	NC_007378.1_cds_YP_308855.1_1	1510	-27.2	0.000431	15	3	PB2	polymerase PB2	0.78
Influenza A virus	hsa-mir-4758-5p	GUGAGUGGGAGCCGGUGGGGCUG	NC_007360.1_cds_YP_308667.1_1	386	-33.2	2.4e-05	19	1	NP	nucleocapsid protein	0.94
Influenza A virus	hsa-mir-143-5p	GGUGCAGUGCUGCAUCUCUGGU	NC_007377.1_cds_YP_308854.1_2	732	-27	0.000463	14	3	M1	membrane protein M1	0.93
Influenza A virus	hsa-mir-6874-3p	CAGUUCUGCUGUUCUGACUCUAG	NC_026428.1_cds_YP_009118480.1_2	213	-25.4	0.001206	13	7	NS1	nonstructural protein 1	0.56
Influenza A virus	hsa-mir-4682	UCUGAGUUCCUGGAGCCUGGUCU	NC_026432.1_cds_YP_009118625.1_2	357	-27.4	0.000615	16	7	NS1	nonstructural protein 1	0.97
Influenza A virus	hsa-mir-7855-5p	UUGGUGAGGACCCCAAGCUCGG	NC_026432.1_cds_YP_009118625.1_2	529	-34.8	3e-06	18	1	NS1	nonstructural protein 1	0.28
Influenza A virus	hsa-mir-631	AGACCUGGCCCAGACCUCAGC	NC_007381.1_cds_YP_308871.1_1	1148	-28.3	0.000203	16	4	NP	nucleoprotein	0.94
Influenza A virus	hsa-mir-6795-5p	UGGGGGGACAGGAUGAGAGGCUGU	NC_026422.1_cds_YP_009118470.1_1	1525	-25.5	0.004361	15	1	PB2	polymerase PB2	0.69
Influenza A virus	hsa-mir-8070	AUGUGAUUGACGGCUGACUCCA	NC_007373.1_cds_NIGSP-NYS-00392.PB2p1_1	2057	-29.1	8e-05	13	9	PB2	polymerase PB2	0.96
Influenza A virus	hsa-mir-4793-3p	UCUGCACUGUGAGUUGGCUGGCU	NC_007374.1_cds_YP_308850.1_1	1659	-27.9	0.000354	17	1	HA	hemagglutinin	0.97
Influenza A virus	hsa-mir-25-5p	AGGCGGAGACUUGGGCAAUUG	NC_007376.1_cds_YP_308852.1_1	641	-30.2	2.7e-05	16	2	PA	polymerase PA	0.97
Influenza A virus	hsa-mir-517-5p	CCUCUAGAUGGAAGCACUGUCU	NC_002019.1_cds_NP_040982.1_1	1065	-26.9	0.00037	18	1	NP	nucleoprotein	0.52
Influenza A virus	hsa-mir-3689a-5p	UGUGAUAUCAUGGUUCCUGGGA	NC_007366.1_cds_NIGSP-NYS-00392.HAp1_1	709	-25	0.001346	13	4	HA	hemagglutinin	0.87
Influenza A virus	hsa-mir-3157-5p	UUCAGCCAGGCUAGUGCAGUCU	NC_004908.1_cds_NP_859037.1_1	177	-28.1	0.000187	12	6	ha	Hemagglutinin	0.92
Influenza A virus	hsa-mir-2355-3p	AUUGUCCUUGCUGUUUGGAGAU	NC_007376.1_cds_YP_308852.1_1	158	-26	0.00043	16	2	PA	polymerase PA	0.88
Influenza A virus	hsa-mir-367-5p	ACUGUUGCUAAUAUGCAACUCU	NC_026425.1_cds_YP_009118475.1_1	964	-26.1	0.000287	18	2	HA	hemagglutinin	0.55
Influenza A virus	hsa-mir-214-3p	ACAGCAGGCACAGACAGGCAGU	NC_002019.1_cds_NP_040982.1_1	822	-30.9	3.3e-05	18	1	NP	nucleoprotein	0.61
Influenza A virus	hsa-mir-432-3p	CUGGAUGGCUCCUCCAUGUCU	NC_007363.1_cds_YP_308671.1_2	603	-25.2	0.001273	14	6	M1	matrix protein 1	0.67
Influenza A virus	hsa-mir-668-3p	UGUCACUCGGCUCGGCCCACUAC	NC_007359.1_cds_YP_308666.1_1	1100	-26	0.002016	14	3	PA	polymerase	0.95
Influenza A virus	hsa-mir-4665-3p	CUCGGCCGCGGCGCGUAGCCCCCGCC	NC_002019.1_cds_NP_040982.1_1	1379	-25.4	0.017248	15	1	NP	nucleoprotein	0.36
Influenza A virus	hsa-mir-194-3p	CCAGUGGGGCUGCUGUUAUCUG	NC_007378.1_cds_YP_308855.1_1	1864	-28.5	0.000155	12	4	PB2	polymerase PB2	0.92
Influenza A virus	hsa-mir-4522	UGACUCUGCCUGUAGGCCGGU	NC_007361.1_cds_YP_308668.1_1	990	-25.1	0.001717	15	2	nan	neuraminidase	0.49
Influenza A virus	hsa-mir-6762-5p	CGGGGCCAUGGAGCAGCCUGUGU	NC_026433.1_cds_YP_009118626.1_1	409	-25	0.004693	14	3	HA	hemagglutinin	0.91
Influenza A virus	hsa-mir-497-5p	CAGCAGCACACUGUGGUUUGU	NC_007360.1_cds_YP_308667.1_1	1212	-25.3	0.000741	16	3	NP	nucleocapsid protein	0.6
Influenza A virus	hsa-mir-6746-5p	CCGGGAGAAGGAGGUGGCCUGG	NC_026423.1_cds_YP_009118471.1_1	887	-25.4	0.002993	17	1	PB1	polymerase PB1	0.97
Influenza A virus	hsa-mir-18b-3p	UGCCCUAAAUGCCCCUUCUGGC	NC_026424.1_cds_YP_009118473.1_1	887	-29.8	6e-05	15	3	PA	polymerase PA	0.95
Influenza A virus	hsa-mir-3189-5p	UGCCCCAUCUGUGCCCUGGGUAGGA	NC_002023.1_cds_NP_040987.1_1	849	-28.4	0.000939	19	3	PB2	polymerase PB2	0.53
Influenza A virus	hsa-mir-4290	UGCCCUCCUUUCUUCCCUC	NC_004911.1_cds_NP_859040.1_1	821	-25.1	0.000554	16	2	pb1	polymerase Pb1	0.97
Influenza A virus	hsa-mir-889-5p	AAUGGCUGUCCGUAGUAUGGUC	NC_004907.1_cds_NP_859036.1_2	544	-29.5	5.2e-05	17	2	M1	matrix protein 1	0.62
Influenza A virus	hsa-mir-6793-5p	UGUGGGUUCUGGGUUGGGGUGA	NC_002017.1_cds_NP_040980.1_1	413	-25	0.002495	16	1	HA	haemagglutinin	0.96
Influenza A virus	hsa-mir-4716-5p	UCCAUGUUUCCUUCCCCCUUCU	NC_026433.1_cds_YP_009118626.1_1	1063	-28.4	0.00014	16	1	HA	hemagglutinin	0.61
Influenza A virus	hsa-mir-4526	GCUGACAGCAGGGCUGGCCGCU	NC_026435.1_cds_YP_009118628.1_1	1932	-29.7	0.000131	17	1	PB1	polymerase PB1	0.88
Influenza A virus	hsa-mir-766-5p	AGGAGGAAUUGGUGCUGGUCUU	NC_007367.1_cds_NIGSP-NYS-00392.MPp1_2	543	-25	0.001537	13	5	M1	matrix protein 1	0.93
Influenza A virus	hsa-mir-4535	GUGGACCUGGCUGGGAC	NC_026426.1_cds_YP_009118476.1_1	921	-28	3.5e-05	13	3	NP	nucleocapsid protein	0.76
Influenza A virus	hsa-mir-6826-3p	CUCCCCUCUCUUUCCUGUUCAG	NC_007362.1_cds_YP_308669.1_1	1122	-25.5	0.001196	15	2	HA	hemagglutinin	0.65
Influenza A virus	hsa-mir-6891-3p	CCCUCAUCUUCCCCUCCUUUC	NC_026422.1_cds_YP_009118470.1_1	738	-32	8e-06	15	3	PB2	polymerase PB2	0.86
Influenza A virus	hsa-mir-6738-5p	CGAGGGGUAGAAGAGCACAGGGG	NC_002019.1_cds_NP_040982.1_1	199	-25	0.003999	13	3	NP	nucleoprotein	0.78
Influenza A virus	hsa-mir-936	ACAGUAGAGGGAGGAAUCGCAG	NC_002023.1_cds_NP_040987.1_1	647	-29.5	7.4e-05	14	2	PB2	polymerase PB2	0.76
Influenza A virus	hsa-mir-6842-3p	UUGGCUGGUCUCUGCUCCGCAG	NC_007362.1_cds_YP_308669.1_1	597	-26.3	0.000974	15	3	HA	hemagglutinin	0.91
Influenza A virus	hsa-mir-612	GCUGGGCAGGGCUUCUGAGCUCCUU	NC_007358.1_cds_YP_308665.1_1	1629	-25.9	0.003657	17	3	PB1	polymerase	0.85
Influenza A virus	hsa-mir-6828-3p	AUCUGCUCUCUUGUUCCCAG	NC_026428.1_cds_YP_009118479.1_1	325	-27.7	8.2e-05	15	2	NEP	nuclear export protein	0.94
Influenza A virus	hsa-mir-7156-5p	UUGUUCUCAAACUGGCUGUCAGA	NC_004910.1_cds_NP_859039.1_1	2234	-27.6	0.000217	16	1	pb2	polymerase Pb2	0.95
Influenza A virus	hsa-mir-6791-5p	CCCCUGGGGCUGGGCAGGCGGA	NC_002021.1_cds_NP_040985.1_1	718	-29.5	0.000297	13	2	PB1	polymerase PB1	0.96
Influenza A virus	hsa-mir-6510-3p	CACCGACUCUGUCUCCUGCAG	NC_007378.1_cds_YP_308855.1_1	2181	-28.6	0.00012	17	2	PB2	polymerase PB2	0.97
Influenza A virus	hsa-mir-664b-3p	UUCAUUUGCCUCCCAGCCUACA	NC_007368.1_cds_NIGSP-NYS-00392.NAp1_1	1050	-25.2	0.001203	13	2	nan	neuraminidase	0.97
Influenza A virus	hsa-mir-6838-3p	AAGUCCUGCUUCUGUUGCAG	NC_007375.1_cds_YP_308851.1_1	1751	-25.9	0.000279	15	1	PB1	PB1 polymerase subunit	0.77
Influenza A virus	hsa-mir-6878-3p	CUGGCCUCUUCUUUCUCCUAG	NC_026423.1_cds_YP_009118471.1_1	558	-26.7	0.000277	16	1	PB1	polymerase PB1	0.89
Influenza A virus	hsa-mir-4691-5p	GUCCUCCAGGCCAUGAGCUGCGG	NC_026423.1_cds_YP_009118471.1_1	1937	-30.5	0.000106	14	9	PB1	polymerase PB1	0.83
Influenza A virus	hsa-mir-6819-3p	AAGCCUCUGUCCCCACCCCAG	NC_007368.1_cds_NIGSP-NYS-00392.NAp1_1	331	-30.2	5.7e-05	14	3	nan	neuraminidase	0.95
Influenza A virus	hsa-mir-6753-3p	UGGUCUGUCUCUGCCCUGGCAC	NC_002018.1_cds_NP_040981.1_1	822	-29.9	8.4e-05	17	3	nan	neuraminidase	0.85
Influenza A virus	hsa-mir-564	AGGCACGGUGUCAGCAGGC	NC_004907.1_cds_NP_859036.1_2	195	-26.7	0.000241	12	2	M1	matrix protein 1	0.3
Influenza A virus	hsa-mir-3666	CAGUGCAAGUGUAGAUGCCGA	NC_002017.1_cds_NP_040980.1_1	23	-25.5	0.000677	17	1	HA	haemagglutinin	0.95
Influenza A virus	hsa-mir-4745-3p	UGGCCCGGCGACGUCUCACGGUC	NC_007371.1_cds_NIGSP-NYS-00392.PAp1_1	1742	-28.2	0.000711	14	2	PA	polymerase PA	0.96
Influenza A virus	hsa-mir-6779-5p	CUGGGAGGGGCUGGGUUUGGC	NC_004911.1_cds_NP_859040.1_1	1932	-31.1	3e-05	16	1	pb1	polymerase Pb1	0.74
Influenza A virus	hsa-mir-657	GGCAGGUUCUCACCCUCUCUAGG	NC_002023.1_cds_NP_040987.1_1	1425	-32.7	1.6e-05	17	2	PB2	polymerase PB2	0.7
Influenza A virus	hsa-mir-5192	AGGAGAGUGGAUUCCAGGUGGU	NC_026428.1_cds_YP_009118479.1_1	155	-27.8	0.000303	15	2	NEP	nuclear export protein	0.94
Influenza A virus	hsa-mir-6782-5p	UAGGGGUGGGGGAAUUCAGGGGUGU	NC_002017.1_cds_NP_040980.1_1	892	-25.1	0.007035	13	11	HA	haemagglutinin	0.96
Influenza A virus	hsa-mir-519d-5p	CCUCCAAAGGGAAGCGCUUUCUGUU	NC_007375.1_cds_YP_308851.1_1	803	-32.7	2e-05	17	1	PB1	PB1 polymerase subunit	0.97
Influenza A virus	hsa-mir-4706	AGCGGGGAGGAAGUGGGCGCUGCUU	NC_007358.1_cds_YP_308665.1_1	800	-27.1	0.002264	16	2	PB1	polymerase	0.97
Influenza A virus	hsa-mir-4770	UGAGAUGACACUGUAGCU	NC_026433.1_cds_YP_009118626.1_1	367	-27.2	3.9e-05	14	4	HA	hemagglutinin	0.97
Influenza A virus	hsa-mir-6837-3p	CCUUCACUGUGACUCUGCUGCAG	NC_026437.1_cds_YP_009118630.1_1	1022	-27.9	0.000307	17	4	PA	polymerase PA	0.76
Influenza A virus	hsa-mir-660-3p	ACCUCCUGUGUGCAUGGAUUA	NC_004910.1_cds_NP_859039.1_1	727	-26.1	0.000417	14	2	pb2	polymerase Pb2	0.97
Influenza A virus	hsa-mir-938	UGCCCUUAAAGGUGAACCCAGU	NC_007366.1_cds_NIGSP-NYS-00392.HAp1_1	1645	-27.6	0.00022	13	2	HA	hemagglutinin	0.49
Influenza A virus	hsa-mir-3680-3p	UUUUGCAUGACCCUGGGAGUAGG	NC_007382.1_cds_YP_308872.1_1	61	-25.1	0.002025	16	2	nan	neuraminidase	0.91
Influenza A virus	hsa-mir-1538	CGGCCCGGGCUGCUGCUGUUCCU	NC_026428.1_cds_YP_009118480.1_2	132	-27	0.001413	15	5	NS1	nonstructural protein 1	0.76
Influenza A virus	hsa-mir-6787-3p	UCUCAGCUGCUGCCCUCUCCAG	NC_004908.1_cds_NP_859037.1_1	1377	-25.4	0.001927	15	2	ha	Hemagglutinin	0.97
Influenza A virus	hsa-mir-4641	UGCCCAUGCCAUACUUUUGCCUCA	NC_026422.1_cds_YP_009118470.1_1	1186	-25.4	0.00196	13	7	PB2	polymerase PB2	0.97
Influenza A virus	hsa-mir-30c-1-3p	CUGGGAGAGGGUUGUUUACUCC	NC_004912.1_cds_NP_859041.1_1	816	-28.3	0.000152	16	1	pa	polymerase PA	0.97
Influenza A virus	hsa-mir-6742-5p	AGUGGGGUGGGACCCAGCUGUU	NC_026423.1_cds_YP_009118471.1_1	179	-25	0.003049	13	3	PB1	polymerase PB1	0.95
Influenza A virus	hsa-mir-6813-3p	AACCUUGGCCCCUCUCCCCAG	NC_002019.1_cds_NP_040982.1_1	1289	-26.3	0.000881	14	6	NP	nucleoprotein	0.67
Influenza A virus	hsa-mir-1914-3p	GGAGGGGUCCCGCACUGGGAGG	NC_002023.1_cds_NP_040987.1_1	651	-26.9	0.00135	15	8	PB2	polymerase PB2	0.82
Influenza A virus	hsa-mir-5580-3p	CACAUAUGAAGUGAGCCAGCAC	NC_026431.1_cds_YP_009118623.1_2	538	-25.7	0.000677	15	7	M1	matrix protein 1	0.87
Influenza A virus	hsa-mir-6862-5p	CGGGCAUGCUGGGAGAGACUUU	NC_026433.1_cds_YP_009118626.1_1	441	-25.6	0.001355	16	2	HA	hemagglutinin	0.96
Influenza A virus	hsa-mir-6785-3p	ACAUCGCCCCACCUUCCCCAG	NC_002022.1_cds_NP_040986.1_1	1729	-25	0.0022	14	2	PA	polymerase PA	0.96
Influenza A virus	hsa-mir-636	UGUGCUUGCUCGUCCCGCCCGCA	NC_026422.1_cds_YP_009118470.1_1	1160	-31.4	6.3e-05	16	3	PB2	polymerase PB2	0.96
Influenza A virus	hsa-mir-6881-3p	AUCCUCUUUCGUCCUUCCCACU	NC_004910.1_cds_NP_859039.1_1	559	-25.2	0.001452	14	2	pb2	polymerase Pb2	0.97
Influenza A virus	hsa-mir-6850-5p	GUGCGGAACGCUGGCCGGGGCG	NC_007377.1_cds_YP_308854.1_2	538	-30.1	0.00015	14	3	M1	membrane protein M1	0.9
Influenza A virus	hsa-mir-5580-3p	CACAUAUGAAGUGAGCCAGCAC	NC_007363.1_cds_YP_308671.1_2	538	-25.1	0.001056	14	7	M1	matrix protein 1	0.67
Influenza A virus	hsa-mir-203a-5p	AGUGGUUCUUAACAGUUCAACAGUU	NC_002018.1_cds_NP_040981.1_1	395	-25.6	0.001232	16	2	nan	neuraminidase	0.47
Influenza A virus	hsa-mir-6842-3p	UUGGCUGGUCUCUGCUCCGCAG	NC_007363.1_cds_YP_308670.1_1	231	-27.8	0.000341	16	1	M2	matrix protein 2	0.48
Influenza A virus	hsa-mir-541-3p	UGGUGGGCACAGAAUCUGGACU	NC_007366.1_cds_NIGSP-NYS-00392.HAp1_1	77	-25	0.001967	15	1	HA	hemagglutinin	0.72
Influenza A virus	hsa-mir-6760-3p	ACACUGUCCCCUUCUCCCCAG	NC_026424.1_cds_YP_009118473.1_1	895	-26.3	0.000755	12	5	PA	polymerase PA	0.76
Influenza A virus	hsa-mir-3176	ACUGGCCUGGGACUACCGG	NC_026436.1_cds_YP_009118629.1_1	1200	-27.6	0.000155	13	2	NP	nucleocapsid protein	0.9
Influenza A virus	hsa-mir-3181	AUCGGGCCCUCGGCGCCGG	NC_026423.1_cds_YP_009118471.1_1	2153	-37.2	0	16	2	PB1	polymerase PB1	0.57
Influenza A virus	hsa-mir-7151-5p	GAUCCAUCUCUGCCUGUAUUGGC	NC_026434.1_cds_YP_009118627.1_1	983	-27.3	0.000366	19	1	nan	neuraminidase	0.95
Influenza A virus	hsa-mir-129-5p	CUUUUUGCGGUCUGGGCUUGC	NC_026436.1_cds_YP_009118629.1_1	697	-25.1	0.000861	13	5	NP	nucleocapsid protein	0.89
Influenza A virus	hsa-mir-4664-5p	UGGGGUGCCCACUCCGCAAGUU	NC_026437.1_cds_YP_009121769.1_2	44	-25.2	0.002379	13	6	PA-X	PA-X protein	0.77
Influenza A virus	hsa-mir-3126-3p	CAUCUGGCAUCCGUCACACAGA	NC_026426.1_cds_YP_009118476.1_1	1340	-26.8	0.000492	14	3	NP	nucleocapsid protein	0.92
Influenza A virus	hsa-mir-4486	GCUGGGCGAGGCUGGCA	NC_004911.1_cds_NP_859040.1_1	1937	-29.2	1.7e-05	15	2	pb1	polymerase Pb1	0.78
Influenza A virus	hsa-mir-191-5p	CAACGGAAUCCCAAAAGCAGCUG	NC_007373.1_cds_NIGSP-NYS-00392.PB2p1_1	936	-26.5	0.000584	14	4	PB2	polymerase PB2	0.59
Influenza A virus	hsa-mir-5011-3p	GUGCAUGGCUGUAUAUAUAACA	NC_004912.1_cds_NP_859041.1_1	1420	-26	0.000279	14	1	pa	polymerase PA	0.92
Influenza A virus	hsa-mir-6886-5p	CCCGCAGGUGAGAUGAGGGCU	NC_026423.1_cds_YP_009118472.1_2	187	-27.2	0.000452	16	1	PB1-F2	PB1-F2 protein	0.87
Influenza A virus	hsa-mir-6835-3p	AAAAGCACUUUUCUGUCUCCCAG	NC_007378.1_cds_YP_308855.1_1	1017	-25.1	0.001184	16	3	PB2	polymerase PB2	0.95
Influenza A virus	hsa-mir-365b-5p	AGGGACUUUCAGGGGCAGCUGU	NC_026435.1_cds_YP_009118628.1_1	1869	-27.2	0.00049	17	1	PB1	polymerase PB1	0.96
Influenza A virus	hsa-mir-6886-5p	CCCGCAGGUGAGAUGAGGGCU	NC_007370.1_cds_NIGSP-NYS-00392.NSp2_1	65	-25.5	0.001499	15	5	NEP	nonstructural protein 2	0.68
Influenza A virus	hsa-mir-6756-5p	AGGGUGGGGCUGGAGGUGGGGCU	NC_026435.1_cds_YP_009118628.1_1	1941	-27.1	0.001747	12	8	PB1	polymerase PB1	0.97
Influenza A virus	hsa-mir-6736-5p	CUGGGUGAGGGCAUCUGUGGU	NC_007361.1_cds_YP_308668.1_1	452	-29.9	5.4e-05	15	2	nan	neuraminidase	0.51
Influenza A virus	hsa-mir-127-3p	UCGGAUCCGUCUGAGCUUGGCU	NC_026423.1_cds_YP_009118471.1_1	2251	-28	0.000286	13	7	PB1	polymerase PB1	0.7
Influenza A virus	hsa-mir-6837-5p	ACCAGGGCCAGCAGGGAAUGU	NC_007358.1_cds_YP_308665.1_1	61	-25	0.001824	14	2	PB1	polymerase	0.92
Influenza A virus	hsa-mir-3907	AGGUGCUCCAGGCUGGCUCACA	NC_026426.1_cds_YP_009118476.1_1	519	-27.3	0.000554	14	2	NP	nucleocapsid protein	0.33
Influenza A virus	hsa-mir-4707-5p	GCCCCGGCGCGGGCGGGUUCUGG	NC_007369.1_cds_NIGSP-NYS-00392.NPp1_1	1416	-30.5	0.000249	14	6	NP	nucleocapsid protein	0.22
Influenza A virus	hsa-mir-4642	AUGGCAUCGUCCCCUGGUGGCU	NC_007374.1_cds_YP_308850.1_1	198	-26.6	0.000982	14	4	HA	hemagglutinin	0.95
Influenza A virus	hsa-mir-1288-5p	GCAGAUCAGGACUGUAACUCACC	NC_026438.1_cds_YP_009118631.1_1	2055	-27	0.000475	17	6	PB2	polymerase PB2	0.59
Influenza A virus	hsa-mir-29c-5p	UGACCGAUUUCUCCUGGUGUUC	NC_004909.1_cds_NP_859038.1_1	1029	-26.3	0.000546	17	3	na	neuraminidase	0.74
Influenza A virus	hsa-mir-1253	AGAGAAGAAGAUCAGCCUGCA	NC_004912.1_cds_NP_859041.1_1	1790	-26	0.000423	13	3	pa	polymerase PA	0.87
Influenza A virus	hsa-mir-4281	GGGUCCCGGGGAGGGGGG	NC_026423.1_cds_YP_009118471.1_1	722	-25.8	0.000877	12	1	PB1	polymerase PB1	0.93
Influenza A virus	hsa-mir-671-5p	AGGAAGCCCUGGAGGGGCUGGAG	NC_002019.1_cds_NP_040982.1_1	1365	-29.2	0.000319	17	2	NP	nucleoprotein	0.79
Influenza A virus	hsa-mir-4648	UGUGGGACUGCAAAUGGGAG	NC_004907.1_cds_NP_859036.1_2	470	-28.9	4.2e-05	14	1	M1	matrix protein 1	0.87
Influenza A virus	hsa-mir-4445-5p	AGAUUGUUUCUUUUGCCGUGCA	NC_004911.1_cds_NP_859040.1_1	2260	-25.2	0.000655	14	7	pb1	polymerase Pb1	0.68
Influenza A virus	hsa-mir-5581-3p	UUCCAUGCCUCCUAGAAGUUCC	NC_004905.2_cds_YP_581749.1_1	611	-32.9	4e-06	17	6	np	nucleoprotein	0.78
Influenza A virus	hsa-mir-3616-3p	CGAGGGCAUUUCAUGAUGCAGGC	NC_004909.1_cds_NP_859038.1_1	1241	-25.4	0.001621	17	4	na	neuraminidase	0.28
Influenza A virus	hsa-mir-221-3p	AGCUACAUUGUCUGCUGGGUUUC	NC_026435.1_cds_YP_009118628.1_1	1105	-27.6	0.00024	16	2	PB1	polymerase PB1	0.94
Influenza A virus	hsa-mir-4507	CUGGGUUGGGCUGGGCUGGG	NC_007372.1_cds_NIGSP-NYS-00392.PB1p1_1	1617	-31.1	2.3e-05	17	1	PB1	polymerase PB1	0.96
Influenza A virus	hsa-mir-6081	AGGAGCAGUGCCGGCCAAGGCGCC	NC_026434.1_cds_YP_009118627.1_1	1360	-32.6	5.4e-05	19	4	nan	neuraminidase	0.94
Influenza A virus	hsa-mir-4691-5p	GUCCUCCAGGCCAUGAGCUGCGG	NC_002016.1_cds_NP_040978.1_2	424	-29.4	0.000222	16	1	M1	matrix protein 1	0.3
Influenza A virus	hsa-mir-1276	UAAAGAGCCCUGUGGAGACA	NC_026433.1_cds_YP_009118626.1_1	260	-26.8	0.000179	13	5	HA	hemagglutinin	0.36
Influenza A virus	hsa-mir-550a-3-5p	AGUGCCUGAGGGAGUAAGAG	NC_007368.1_cds_NIGSP-NYS-00392.NAp1_1	1336	-26	0.000407	14	2	nan	neuraminidase	0.52
Influenza A virus	hsa-mir-6836-5p	CGCAGGGCCCUGGCGCAGGCAU	NC_026423.1_cds_YP_009118471.1_1	2150	-35.4	4e-06	18	2	PB1	polymerase PB1	0.56
Influenza A virus	hsa-mir-6800-3p	CACCUCUCCUGGCAUCGCCCC	NC_026422.1_cds_YP_009118470.1_1	1229	-25.6	0.001537	16	1	PB2	polymerase PB2	0.82
Influenza A virus	hsa-mir-6782-5p	UAGGGGUGGGGGAAUUCAGGGGUGU	NC_007372.1_cds_NIGSP-NYS-00392.PB1p1_1	1877	-34.4	1.7e-05	18	4	PB1	polymerase PB1	0.93
Influenza A virus	hsa-mir-4260	CUUGGGGCAUGGAGUCCCA	NC_026428.1_cds_YP_009118480.1_2	80	-25.6	0.000512	13	3	NS1	nonstructural protein 1	0.33
Influenza A virus	hsa-mir-6807-3p	CACUGCAUUCCUGCUUGGCCCAG	NC_002019.1_cds_NP_040982.1_1	1155	-27.9	0.000358	15	3	NP	nucleoprotein	0.66
Influenza A virus	hsa-mir-6716-5p	UGGGAAUGGGGGUAAGGGCC	NC_004909.1_cds_NP_859038.1_1	827	-29.7	4.3e-05	17	1	na	neuraminidase	0.86
Influenza A virus	hsa-mir-6778-3p	UGCCUCCCUGACAUUCCACAG	NC_026429.1_cds_YP_009118481.1_1	508	-25.5	0.000958	15	3	nan	neuraminidase	0.41
Influenza A virus	hsa-mir-6735-3p	AGGCCUGUGGCUCCUCCCUCAG	NC_004910.1_cds_NP_859039.1_1	567	-25.7	0.002106	13	5	pb2	polymerase Pb2	0.91
Influenza A virus	hsa-mir-3118	UGUGACUGCAUUAUGAAAAUUCU	NC_007358.1_cds_YP_308665.1_1	1965	-25.2	0.000584	19	1	PB1	polymerase	0.42
Influenza A virus	hsa-mir-4708-3p	AGCAAGGCGGCAUCUCUCUGAU	NC_007373.1_cds_NIGSP-NYS-00392.PB2p1_1	2003	-25.6	0.001163	14	6	PB2	polymerase PB2	0.89
Influenza A virus	hsa-mir-6806-3p	UGAAGCUCUGACAUUCCUGCAG	NC_026437.1_cds_YP_009118630.1_1	1017	-27.7	0.000178	14	1	PA	polymerase PA	0.84
Influenza A virus	hsa-mir-643	ACUUGUAUGCUAGCUCAGGUAG	NC_002021.1_cds_NP_040985.1_1	1105	-25.1	0.000985	15	4	PB1	polymerase PB1	0.94
Influenza A virus	hsa-mir-2114-5p	UAGUCCCUUCCUUGAAGCGGUC	NC_002019.1_cds_NP_040982.1_1	1034	-26.2	0.000715	13	3	NP	nucleoprotein	0.54
Influenza A virus	hsa-mir-17-3p	ACUGCAGUGAAGGCACUUGUAG	NC_007369.1_cds_NIGSP-NYS-00392.NPp1_1	533	-25.9	0.00065	16	1	NP	nucleocapsid protein	0.35
Influenza A virus	hsa-mir-33b-3p	CAGUGCCUCGGCAGUGCAGCCC	NC_002021.1_cds_NP_040985.1_1	211	-25	0.003109	16	3	PB1	polymerase PB1	0.96
Influenza A virus	hsa-mir-4725-3p	UGGGGAAGGCGUCAGUGUCGGG	NC_026426.1_cds_YP_009118476.1_1	1419	-28.8	0.000251	17	2	NP	nucleocapsid protein	0.7
Influenza A virus	hsa-mir-4632-5p	GAGGGCAGCGUGGGUGUGGCGGA	NC_026437.1_cds_YP_009118630.1_1	1736	-26.8	0.001678	16	1	PA	polymerase PA	0.87
Influenza A virus	hsa-mir-5001-5p	AGGGCUGGACUCAGCGGCGGAGCU	NC_007382.1_cds_YP_308872.1_1	523	-29.2	0.000496	16	2	nan	neuraminidase	0.76
Influenza A virus	hsa-mir-3152-3p	UGUGUUAGAAUAGGGGCAAUAA	NC_004912.1_cds_NP_859041.1_1	1293	-28.5	4.8e-05	18	1	pa	polymerase PA	0.89
Influenza A virus	hsa-mir-937-3p	AUCCGCGCUCUGACUCUCUGCC	NC_004909.1_cds_NP_859038.1_1	670	-26.3	0.001006	15	4	na	neuraminidase	0.97
Influenza A virus	hsa-mir-4732-3p	GCCCUGACCUGUCCUGUUCUG	NC_007368.1_cds_NIGSP-NYS-00392.NAp1_1	1350	-25.2	0.001331	20	1	nan	neuraminidase	0.83
Influenza A virus	hsa-mir-1273g-5p	GGUGGUUGAGGCUGCAGUAAGU	NC_004912.1_cds_NP_859041.1_1	1419	-26.4	0.000571	15	1	pa	polymerase PA	0.92
Influenza A virus	hsa-mir-4462	UGACACGGAGGGUGGCUUGGGAA	NC_002019.1_cds_NP_040982.1_1	7	-32.3	2.6e-05	16	2	NP	nucleoprotein	0.97
Influenza A virus	hsa-mir-361-3p	UCCCCCAGGUGUGAUUCUGAUUU	NC_007367.1_cds_NIGSP-NYS-00392.MPp2_1	31	-27	0.000504	16	2	M2	matrix protein 2	0.89
Influenza A virus	hsa-mir-1272	GAUGAUGAUGGCAGCAAAUUCUGAAA	NC_026423.1_cds_YP_009118471.1_1	2214	-27.2	0.000512	17	3	PB1	polymerase PB1	0.97
Influenza A virus	hsa-mir-4469	GCUCCCUCUAGGGUCGCUCGGA	NC_004909.1_cds_NP_859038.1_1	1265	-26.8	0.000973	16	2	na	neuraminidase	0.65
Influenza A virus	hsa-mir-6871-3p	CAGCACCCUGUGGCUCCCACAG	NC_002019.1_cds_NP_040982.1_1	525	-35.6	2e-06	18	1	NP	nucleoprotein	0.88
Influenza A virus	hsa-mir-1972	UCAGGCCAGGCACAGUGGCUCA	NC_026437.1_cds_YP_009121769.1_2	246	-26.6	0.000881	14	1	PA-X	PA-X protein	0.85
Influenza A virus	hsa-mir-6807-3p	CACUGCAUUCCUGCUUGGCCCAG	NC_026437.1_cds_YP_009118630.1_1	1008	-27.3	0.000544	15	3	PA	polymerase PA	0.86
Influenza A virus	hsa-mir-6743-3p	AGCCGCUCUUCUCCCUGCCCACA	NC_004912.1_cds_NP_859041.1_1	1100	-28.9	0.000304	14	10	pa	polymerase PA	0.79
Influenza A virus	hsa-mir-6882-3p	UGCUGCCUCUCCUCUUGCCUGCAG	NC_007367.1_cds_NIGSP-NYS-00392.MPp1_2	638	-28.3	0.000487	17	2	M1	matrix protein 1	0.37
Influenza A virus	hsa-mir-642b-3p	AGACACAUUUGGAGAGGGACCC	NC_002021.1_cds_NP_040985.1_1	1528	-25.3	0.001506	16	1	PB1	polymerase PB1	0.81
Influenza A virus	hsa-mir-3663-5p	GCUGGUCUGCGUGGUGCUCGG	NC_026429.1_cds_YP_009118481.1_1	879	-27.6	0.000333	16	1	nan	neuraminidase	0.97
Influenza A virus	hsa-mir-23b-5p	UGGGUUCCUGGCAUGCUGAUUU	NC_026434.1_cds_YP_009118627.1_1	1221	-25	0.001392	15	3	nan	neuraminidase	0.67
Influenza A virus	hsa-mir-5000-5p	CAGUUCAGAAGUGUUCCUGAGU	NC_007369.1_cds_NIGSP-NYS-00392.NPp1_1	1122	-25.8	0.000629	17	1	NP	nucleocapsid protein	0.87
Influenza A virus	hsa-mir-3944-3p	UUCGGGCUGGCCUGCUGCUCCGG	NC_007375.1_cds_YP_308851.1_1	1617	-30.1	0.000182	15	4	PB1	PB1 polymerase subunit	0.86
Influenza A virus	hsa-mir-7111-5p	UGGGGGAGGAAGGACAGGCCAU	NC_007361.1_cds_YP_308668.1_1	490	-28	0.0004	13	3	nan	neuraminidase	0.28
Influenza A virus	hsa-mir-5006-5p	UUGCCAGGGCAGGAGGUGGAA	NC_002019.1_cds_NP_040982.1_1	820	-28.1	0.00019	14	7	NP	nucleoprotein	0.41
Influenza A virus	hsa-mir-197-5p	CGGGUAGAGAGGGCAGUGGGAGG	NC_026424.1_cds_YP_009118473.1_1	793	-30.9	0.0001	15	2	PA	polymerase PA	0.97
Influenza A virus	hsa-mir-3937	ACAGGCGGCUGUAGCAAUGGGGG	NC_004911.1_cds_NP_859040.1_1	82	-26.3	0.001564	15	2	pb1	polymerase Pb1	0.72
Influenza A virus	hsa-mir-3622a-3p	UCACCUGACCUCCCAUGCCUGU	NC_007375.1_cds_YP_308851.1_1	89	-26.3	0.001017	15	4	PB1	PB1 polymerase subunit	0.81
Influenza A virus	hsa-mir-6864-3p	GUGAGACUUCUCUCCCUUCAG	NC_002023.1_cds_NP_040987.1_1	617	-26.5	0.000342	17	1	PB2	polymerase PB2	0.73
Influenza A virus	hsa-mir-4474-3p	UUGUGGCUGGUCAUGAGGCUAA	NC_007358.1_cds_YP_308665.1_1	2022	-25.8	0.000786	13	4	PB1	polymerase	0.88
Influenza A virus	hsa-mir-939-3p	CCCUGGGCCUCUGCUCCCCAG	NC_002019.1_cds_NP_040982.1_1	725	-30.8	5.6e-05	18	1	NP	nucleoprotein	0.88
Influenza A virus	hsa-mir-4292	CCCCUGGGCCGGCCUUGG	NC_007359.1_cds_YP_308666.1_1	1665	-25.4	0.000777	14	5	PA	polymerase	0.62
Influenza A virus	hsa-mir-4740-3p	GCCCGAGAGGAUCCGUCCCUGC	NC_002019.1_cds_NP_040982.1_1	158	-25.6	0.002417	12	9	NP	nucleoprotein	0.92
Influenza A virus	hsa-mir-1538	CGGCCCGGGCUGCUGCUGUUCCU	NC_007374.1_cds_YP_308850.1_1	475	-25.4	0.004063	18	1	HA	hemagglutinin	0.34
Influenza A virus	hsa-mir-664b-3p	UUCAUUUGCCUCCCAGCCUACA	NC_026438.1_cds_YP_009118631.1_1	714	-27.6	0.000209	16	3	PB2	polymerase PB2	0.94
Influenza A virus	hsa-mir-122-5p	UGGAGUGUGACAAUGGUGUUUG	NC_026431.1_cds_YP_009118623.1_2	144	-25	0.001074	17	2	M1	matrix protein 1	0.15
Influenza A virus	hsa-mir-5683	UACAGAUGCAGAUUCUCUGACUUC	NC_007368.1_cds_NIGSP-NYS-00392.NAp1_1	678	-28.6	0.000134	19	1	nan	neuraminidase	0.97
Influenza A virus	hsa-mir-4730	CUGGCGGAGCCCAUUCCAUGCCA	NC_007370.1_cds_NIGSP-NYS-00392.NSp1_2	617	-25.3	0.003081	16	2	NS1	nonstructural protein 1	0.86
Influenza A virus	hsa-mir-2277-5p	AGCGCGGGCUGAGCGCUGCCAGUC	NC_026429.1_cds_YP_009118481.1_1	375	-25.6	0.004731	14	7	nan	neuraminidase	0.97
Influenza A virus	hsa-mir-6740-3p	UGUCUUCUCUCCUCCCAAACAG	NC_026438.1_cds_YP_009118631.1_1	425	-26.9	0.00037	13	1	PB2	polymerase PB2	0.97
Influenza A virus	hsa-mir-6795-5p	UGGGGGGACAGGAUGAGAGGCUGU	NC_002021.1_cds_NP_040985.1_1	1258	-28.2	0.000744	17	3	PB1	polymerase PB1	0.89
Influenza A virus	hsa-mir-711	GGGACCCAGGGAGAGACGUAAG	NC_007381.1_cds_YP_308871.1_1	509	-27.5	0.000477	16	2	NP	nucleoprotein	0.34
Influenza A virus	hsa-mir-6729-5p	UGGGCGAGGGCGGCUGAGCGGC	NC_007362.1_cds_YP_308669.1_1	443	-26.3	0.002051	14	2	HA	hemagglutinin	0.67
Influenza A virus	hsa-mir-770-5p	UCCAGUACCACGUGUCAGGGCCA	NC_026426.1_cds_YP_009118476.1_1	455	-29.5	0.000178	18	1	NP	nucleocapsid protein	0.55
Influenza A virus	hsa-mir-139-3p	UGGAGACGCGGCCCUGUUGGAGU	NC_004906.1_cds_NP_859034.1_2	333	-25.9	0.002382	15	1	NS1	nonstructural protein 1	0.91
Influenza A virus	hsa-mir-5587-3p	GCCCCGGGCAGUGUGAUCAUC	NC_026438.1_cds_YP_009118631.1_1	1378	-28.9	0.000111	16	5	PB2	polymerase PB2	0.43
Influenza A virus	hsa-mir-6766-5p	CGGGUGGGAGCAGAUCUUAUUGAG	NC_007366.1_cds_NIGSP-NYS-00392.HAp1_1	586	-28	0.000411	16	1	HA	hemagglutinin	0.97
Influenza A virus	hsa-mir-1266-5p	CCUCAGGGCUGUAGAACAGGGCU	NC_007372.1_cds_NIGSP-NYS-00392.PB1p1_1	1619	-27.6	0.000567	16	1	PB1	polymerase PB1	0.96
Influenza A virus	hsa-mir-1207-5p	UGGCAGGGAGGCUGGGAGGGG	NC_007367.1_cds_NIGSP-NYS-00392.MPp1_2	468	-25.6	0.002175	12	6	M1	matrix protein 1	0.8
Influenza A virus	hsa-mir-5001-3p	UUCUGCCUCUGUCCAGGUCCUU	NC_007370.1_cds_NIGSP-NYS-00392.NSp1_2	123	-25.4	0.00148	14	4	NS1	nonstructural protein 1	0.47
Influenza A virus	hsa-mir-4676-3p	CACUGUUUCACCACUGGCUCUU	NC_007357.1_cds_YP_308664.1_1	1473	-26.1	0.000588	15	2	PB2	polymerase	0.9
Influenza A virus	hsa-mir-3165	AGGUGGAUGCAAUGUGACCUCA	NC_007376.1_cds_YP_308852.1_1	1345	-29.1	8e-05	17	3	PA	polymerase PA	0.91
Influenza A virus	hsa-mir-3183	GCCUCUCUCGGAGUCGCUCGGA	NC_026426.1_cds_YP_009118476.1_1	610	-28.8	0.000245	16	1	NP	nucleocapsid protein	0.66
Influenza A virus	hsa-mir-7155-3p	UGGCCCAAGACCUCAGACC	NC_026434.1_cds_YP_009118627.1_1	1360	-25.7	0.000464	15	1	nan	neuraminidase	0.92
Influenza A virus	hsa-mir-7845-5p	AAGGGACAGGGAGGGUCGUGG	NC_007378.1_cds_YP_308855.1_1	385	-26.1	0.001094	12	4	PB2	polymerase PB2	0.86
Influenza A virus	hsa-mir-4673	UCCAGGCAGGAGCCGGACUGGA	NC_026432.1_cds_YP_009118625.1_2	95	-29.2	0.00021	15	5	NS1	nonstructural protein 1	0.34
Influenza A virus	hsa-mir-500a-3p	AUGCACCUGGGCAAGGAUUCUG	NC_004911.1_cds_NP_859040.1_1	288	-26.8	0.000448	13	6	pb1	polymerase Pb1	0.85
Influenza A virus	hsa-mir-1910-5p	CCAGUCCUGUGCCUGCCGCCU	NC_004908.1_cds_NP_859037.1_1	1047	-31.4	2.7e-05	16	3	ha	Hemagglutinin	0.36
Influenza A virus	hsa-mir-6785-5p	UGGGAGGGCGUGGAUGAUGGUG	NC_007374.1_cds_YP_308850.1_1	4	-27.9	0.000378	18	2	HA	hemagglutinin	0.94
Influenza A virus	hsa-mir-432-3p	CUGGAUGGCUCCUCCAUGUCU	NC_007360.1_cds_YP_308667.1_1	1166	-26.4	0.000534	18	2	NP	nucleocapsid protein	0.64
Influenza A virus	hsa-mir-6133	UGAGGGAGGAGGUUGGGUA	NC_026424.1_cds_YP_009118473.1_1	809	-29.9	1.9e-05	18	1	PA	polymerase PA	0.91
Influenza A virus	hsa-mir-6800-3p	CACCUCUCCUGGCAUCGCCCC	NC_026435.1_cds_YP_009118628.1_1	2163	-28.2	0.000247	14	7	PB1	polymerase PB1	0.33
Influenza A virus	hsa-mir-762	GGGGCUGGGGCCGGGGCCGAGC	NC_026435.1_cds_YP_009118628.1_1	183	-30.7	0.000176	14	2	PB1	polymerase PB1	0.9
Influenza A virus	hsa-mir-370-3p	GCCUGCUGGGGUGGAACCUGGU	NC_007372.1_cds_NIGSP-NYS-00392.PB1p2_2	87	-25.7	0.001942	13	7	PB1-F2	PB1-F2 protein	0.95
Influenza A virus	hsa-mir-4772-5p	UGAUCAGGCAAAAUUGCAGACU	NC_007359.1_cds_YP_308666.1_1	2066	-26.8	0.000213	16	1	PA	polymerase	0.6
Influenza A virus	hsa-mir-4474-3p	UUGUGGCUGGUCAUGAGGCUAA	NC_004910.1_cds_NP_859039.1_1	1392	-25.9	0.00073	18	1	pb2	polymerase Pb2	0.92
Influenza A virus	hsa-mir-6751-3p	ACUGAGCCUCUCUCUCUCCAG	NC_026422.1_cds_YP_009118470.1_1	620	-31	2e-05	16	3	PB2	polymerase PB2	0.81
Influenza A virus	hsa-mir-1207-5p	UGGCAGGGAGGCUGGGAGGGG	NC_026433.1_cds_YP_009118626.1_1	914	-29	0.000213	10	6	HA	hemagglutinin	0.77
Influenza A virus	hsa-mir-4656	UGGGCUGAGGGCAGGAGGCCUGU	NC_007376.1_cds_YP_308852.1_1	815	-35.9	4e-06	18	4	PA	polymerase PA	0.97
Influenza A virus	hsa-mir-6780b-5p	UGGGGAAGGCUUGGCAGGGAAGA	NC_026424.1_cds_YP_009118473.1_1	811	-25.2	0.003049	12	2	PA	polymerase PA	0.91
Influenza A virus	hsa-mir-6133	UGAGGGAGGAGGUUGGGUA	NC_007366.1_cds_NIGSP-NYS-00392.HAp1_1	354	-28.7	4.7e-05	17	1	HA	hemagglutinin	0.69
Influenza A virus	hsa-mir-4714-5p	AACUCUGACCCCUUAGGUUGAU	NC_007372.1_cds_NIGSP-NYS-00392.PB1p1_1	983	-30.4	2.5e-05	18	4	PB1	polymerase PB1	0.97
Influenza A virus	hsa-mir-6748-3p	UCCUGUCCCUGUCUCCUACAG	NC_026433.1_cds_YP_009118626.1_1	1063	-28.3	0.000143	16	1	HA	hemagglutinin	0.61
Influenza A virus	hsa-mir-1972	UCAGGCCAGGCACAGUGGCUCA	NC_026424.1_cds_YP_009118474.1_2	246	-26.6	0.000881	14	1	PA-X	PA-X protein	0.97
Influenza A virus	hsa-mir-892b	CACUGGCUCCUUUCUGGGUAGA	NC_007378.1_cds_YP_308855.1_1	2002	-26.3	0.000697	16	3	PB2	polymerase PB2	0.53
Influenza A virus	hsa-mir-4539	GCUGAACUGGGCUGAGCUGGGC	NC_026431.1_cds_YP_009118623.1_2	193	-29.4	0.000114	17	1	M1	matrix protein 1	0.18
Influenza A virus	hsa-mir-6890-5p	CAUGGGGUAGGGCAGAGUAGG	NC_007381.1_cds_YP_308871.1_1	820	-31.4	1.7e-05	16	1	NP	nucleoprotein	0.82
Influenza A virus	hsa-mir-1251-3p	CGCUUUGCUCAGCCAGUGUAG	NC_002016.1_cds_NP_040978.1_2	577	-25.5	0.00071	15	2	M1	matrix protein 1	0.35
Influenza A virus	hsa-mir-2861	GGGGCCUGGCGGUGGGCGG	NC_007372.1_cds_NIGSP-NYS-00392.PB1p1_1	368	-26.8	0.000558	14	2	PB1	polymerase PB1	0.9
Influenza A virus	hsa-mir-1200	CUCCUGAGCCAUUCUGAGCCUC	NC_026426.1_cds_YP_009118476.1_1	1043	-26.7	0.000574	18	1	NP	nucleocapsid protein	0.54
Influenza A virus	hsa-mir-4686	UAUCUGCUGGGCUUUCUGGUGUU	NC_007380.1_cds_YP_308870.1_2	178	-25.2	0.001555	15	3	NS1	nonstructural protein 1	0.81
Influenza A virus	hsa-mir-6862-5p	CGGGCAUGCUGGGAGAGACUUU	NC_002017.1_cds_NP_040980.1_1	442	-25.4	0.001561	16	2	HA	haemagglutinin	0.93
Influenza A virus	hsa-mir-6862-5p	CGGGCAUGCUGGGAGAGACUUU	NC_026435.1_cds_YP_009118628.1_1	803	-28.7	0.000151	16	4	PB1	polymerase PB1	0.52
Influenza A virus	hsa-mir-4700-3p	CACAGGACUGACUCCUCACCCCAGUG	NC_026426.1_cds_YP_009118476.1_1	311	-31.6	0.000143	18	2	NP	nucleocapsid protein	0.94
Influenza A virus	hsa-mir-6864-3p	GUGAGACUUCUCUCCCUUCAG	NC_007359.1_cds_YP_006495800.1_2	238	-25.2	0.000898	11	9	PA-X	PA-X protein	0.96
Influenza A virus	hsa-mir-4642	AUGGCAUCGUCCCCUGGUGGCU	NC_007362.1_cds_YP_308669.1_1	817	-25.2	0.002578	13	4	HA	hemagglutinin	0.97
Influenza A virus	hsa-mir-181a-2-3p	ACCACUGACCGUUGACUGUACC	NC_026434.1_cds_YP_009118627.1_1	229	-25.9	0.000949	18	3	nan	neuraminidase	0.86
Influenza A virus	hsa-mir-6805-5p	UAGGGGGCGGCUUGUGGAGUGU	NC_007363.1_cds_YP_308671.1_2	44	-28.2	0.000311	14	3	M1	matrix protein 1	0.89
Influenza A virus	hsa-mir-4269	GCAGGCACAGACAGCCCUGGC	NC_007366.1_cds_NIGSP-NYS-00392.HAp1_1	74	-27.1	0.000437	15	1	HA	hemagglutinin	0.83
Influenza A virus	hsa-mir-6782-5p	UAGGGGUGGGGGAAUUCAGGGGUGU	NC_007372.1_cds_NIGSP-NYS-00392.PB1p1_1	282	-33	4.3e-05	16	4	PB1	polymerase PB1	0.86
Influenza A virus	hsa-mir-5195-3p	AUCCAGUUCUCUGAGGGGGCU	NC_007372.1_cds_NIGSP-NYS-00392.PB1p1_1	141	-25.2	0.001405	14	2	PB1	polymerase PB1	0.82
Influenza A virus	hsa-mir-377-5p	AGAGGUUGCCCUUGGUGAAUUC	NC_002022.1_cds_NP_040986.1_1	723	-26	0.000626	16	2	PA	polymerase PA	0.97
Influenza A virus	hsa-mir-4539	GCUGAACUGGGCUGAGCUGGGC	NC_026425.1_cds_YP_009118475.1_1	548	-27.2	0.00053	13	6	HA	hemagglutinin	0.97
Influenza A virus	hsa-mir-6764-5p	UCCCAGGGUCUGGUCAGAGUUG	NC_002016.1_cds_NP_040978.1_2	149	-25.3	0.001942	18	1	M1	matrix protein 1	0.44
Influenza A virus	hsa-mir-6853-5p	AGCGUGGGAUGUCCAUGAAGUCAG	NC_007374.1_cds_YP_308850.1_1	123	-26.6	0.001187	18	3	HA	hemagglutinin	0.93
Influenza A virus	hsa-mir-4529-5p	AGGCCAUCAGCAGUCCAAUGAA	NC_002021.1_cds_NP_040985.1_1	1761	-28.7	9.7e-05	14	2	PB1	polymerase PB1	0.89
Influenza A virus	hsa-mir-302c-3p	UAAGUGCUUCCAUGUUUCAGUGG	NC_007366.1_cds_NIGSP-NYS-00392.HAp1_1	893	-25	0.001304	16	3	HA	hemagglutinin	0.96
Influenza A virus	hsa-mir-6760-3p	ACACUGUCCCCUUCUCCCCAG	NC_026438.1_cds_YP_009118631.1_1	2178	-30.1	5e-05	17	1	PB2	polymerase PB2	0.97
Influenza A virus	hsa-mir-5698	UGGGGGAGUGCAGUGAUUGUGG	NC_004911.1_cds_NP_859040.1_1	2067	-27.3	0.000431	16	5	pb1	polymerase Pb1	0.92
Influenza A virus	hsa-mir-4686	UAUCUGCUGGGCUUUCUGGUGUU	NC_007378.1_cds_YP_308855.1_1	807	-25.9	0.000941	16	2	PB2	polymerase PB2	0.89
Influenza A virus	hsa-mir-514b-3p	AUUGACACCUCUGUGAGUGGA	NC_007371.1_cds_NIGSP-NYS-00392.PAp1_1	1336	-29.1	4.8e-05	16	4	PA	polymerase PA	0.9
Influenza A virus	hsa-mir-135a-3p	UAUAGGGAUUGGAGCCGUGGCG	NC_004911.1_cds_NP_859040.1_1	1319	-29.7	7.6e-05	14	3	pb1	polymerase Pb1	0.62
Influenza A virus	hsa-mir-139-5p	UCUACAGUGCACGUGUCUCCAGU	NC_026436.1_cds_YP_009118629.1_1	38	-27.3	0.000497	12	5	NP	nucleocapsid protein	0.63
Influenza A virus	hsa-mir-1909-3p	CGCAGGGGCCGGGUGCUCACCG	NC_004911.1_cds_NP_859040.1_1	185	-25.1	0.004716	11	5	pb1	polymerase Pb1	0.93
Influenza A virus	hsa-mir-711	GGGACCCAGGGAGAGACGUAAG	NC_002019.1_cds_NP_040982.1_1	512	-27.1	0.000629	14	2	NP	nucleoprotein	0.8
Influenza A virus	hsa-mir-6778-5p	AGUGGGAGGACAGGAGGCAGGU	NC_002019.1_cds_NP_040982.1_1	821	-29.6	0.000137	15	5	NP	nucleoprotein	0.43
Influenza A virus	hsa-mir-6784-5p	GCCGGGGCUUUGGGUGAGGG	NC_026424.1_cds_YP_009118473.1_1	299	-26.9	0.000441	15	2	PA	polymerase PA	0.95
Influenza A virus	hsa-mir-6501-5p	AGUUGCCAGGGCUGCCUUUGGU	NC_026438.1_cds_YP_009118631.1_1	1231	-29	0.00012	18	2	PB2	polymerase PB2	0.83
Influenza A virus	hsa-mir-5093	AGGAAAUGAGGCUGGCUAGGAGC	NC_007358.1_cds_YP_308665.1_1	1194	-31.9	2e-05	18	1	PB1	polymerase	0.84
Influenza A virus	hsa-mir-6758-3p	ACUCAUUCUCCUCUGUCCAG	NC_002022.1_cds_YP_006495785.1_2	582	-26	0.000338	14	2	PA-X	PA-X protein	0.9
Influenza A virus	hsa-mir-6892-3p	UCCCUCUCCCACCCCUUGCAG	NC_002023.1_cds_NP_040987.1_1	1150	-25.6	0.001458	14	4	PB2	polymerase PB2	0.97
Influenza A virus	hsa-mir-1233-5p	AGUGGGAGGCCAGGGCACGGCA	NC_007380.1_cds_YP_308870.1_2	236	-29.4	0.000213	15	2	NS1	nonstructural protein 1	0.97
Influenza A virus	hsa-mir-6794-5p	CAGGGGGACUGGGGGUGAGC	NC_007373.1_cds_NIGSP-NYS-00392.PB2p1_1	1739	-27.3	0.000381	16	4	PB2	polymerase PB2	0.87
Influenza A virus	hsa-mir-5572	GUUGGGGUGCAGGGGUCUGCU	NC_007378.1_cds_YP_308855.1_1	724	-25.3	0.001604	14	2	PB2	polymerase PB2	0.92
Influenza A virus	hsa-mir-622	ACAGUCUGCUGAGGUUGGAGC	NC_007373.1_cds_NIGSP-NYS-00392.PB2p1_1	808	-26.7	0.000363	15	4	PB2	polymerase PB2	0.96
Influenza A virus	hsa-mir-6796-5p	UUGUGGGGUUGGAGAGCUGGCUG	NC_026426.1_cds_YP_009118476.1_1	927	-30.6	6.7e-05	19	4	NP	nucleocapsid protein	0.95
Influenza A virus	hsa-mir-6827-3p	ACCGUCUCUUCUGUUCCCCAG	NC_007357.1_cds_YP_308664.1_1	292	-26.4	0.000534	16	2	PB2	polymerase	0.56
Influenza A virus	hsa-mir-4259	CAGUUGGGUCUAGGGGUCAGGA	NC_002018.1_cds_NP_040981.1_1	353	-28.6	0.000194	13	6	nan	neuraminidase	0.87
Influenza A virus	hsa-mir-4800-5p	AGUGGACCGAGGAAGGAAGGA	NC_004908.1_cds_NP_859037.1_1	1628	-26.9	0.000423	16	3	ha	Hemagglutinin	0.96
Influenza A virus	hsa-mir-6742-3p	ACCUGGGUUGUCCCCUCUAG	NC_004911.1_cds_NP_859040.1_1	158	-27.1	0.000251	15	3	pb1	polymerase Pb1	0.95
Influenza A virus	hsa-mir-1183	CACUGUAGGUGAUGGUGAGAGUGGGCA	NC_002020.1_cds_NP_040984.1_2	470	-28.3	0.001185	19	7	NS1	nonstructural protein 1	0.87
Influenza A virus	hsa-mir-3670	AGAGCUCACAGCUGUCCUUCUCUA	NC_026424.1_cds_YP_009118473.1_1	1128	-25.9	0.001638	15	5	PA	polymerase PA	0.96
Influenza A virus	hsa-mir-1915-3p	CCCCAGGGCGACGCGGCGGG	NC_002017.1_cds_NP_040980.1_1	885	-25.5	0.002275	12	2	HA	haemagglutinin	0.92
Influenza A virus	hsa-mir-4489	UGGGGCUAGUGAUGCAGGACG	NC_004908.1_cds_NP_859037.1_1	62	-27.1	0.000366	15	1	ha	Hemagglutinin	0.72
Influenza A virus	hsa-mir-1972	UCAGGCCAGGCACAGUGGCUCA	NC_007359.1_cds_YP_006495800.1_2	246	-25.7	0.001647	14	1	PA-X	PA-X protein	0.97
Influenza A virus	hsa-mir-4717-5p	UAGGCCACAGCCACCCAUGUGU	NC_007363.1_cds_YP_308671.1_2	417	-31.4	2.6e-05	17	1	M1	matrix protein 1	0.68
Influenza A virus	hsa-mir-18b-3p	UGCCCUAAAUGCCCCUUCUGGC	NC_026427.1_cds_YP_009118478.1_2	419	-27.8	0.00025	12	4	M1	matrix protein 1	0.66
Influenza A virus	hsa-mir-1296-5p	UUAGGGCCCUGGCUCCAUCUCC	NC_026423.1_cds_YP_009118471.1_1	1776	-25.2	0.002307	12	5	PB1	polymerase PB1	0.25
Influenza A virus	hsa-mir-1288-3p	UGGACUGCCCUGAUCUGGAGA	NC_007369.1_cds_NIGSP-NYS-00392.NPp1_1	1310	-28.6	0.00012	15	5	NP	nucleocapsid protein	0.96
Influenza A virus	hsa-mir-4685-5p	CCCAGGGCUUGGAGUGGGGCAAGGUU	NC_007366.1_cds_NIGSP-NYS-00392.HAp1_1	1326	-29.7	0.000547	14	2	HA	hemagglutinin	0.96
Influenza A virus	hsa-mir-509-5p	UACUGCAGACAGUGGCAAUCA	NC_007368.1_cds_NIGSP-NYS-00392.NAp1_1	858	-25.2	0.000736	14	3	nan	neuraminidase	0.1
Influenza A virus	hsa-mir-4502	GCUGAUGAUGAUGGUGCUGAAG	NC_002017.1_cds_NP_040980.1_1	1094	-26.7	0.000331	17	2	HA	haemagglutinin	0.97
Influenza A virus	hsa-mir-6823-3p	UGAGCCUCUCCUUCCCUCCAG	NC_004905.2_cds_YP_581749.1_1	611	-25.7	0.001107	11	4	np	nucleoprotein	0.66
Influenza A virus	hsa-mir-133a-3p	UUUGGUCCCCUUCAACCAGCUG	NC_007372.1_cds_NIGSP-NYS-00392.PB1p1_1	1771	-27.3	0.000313	16	1	PB1	polymerase PB1	0.7
Influenza A virus	hsa-mir-6762-3p	UGGCUGCUUCCCUUGGUCUCCAG	NC_007361.1_cds_YP_308668.1_1	773	-27.6	0.000542	18	1	nan	neuraminidase	0.96
Influenza A virus	hsa-mir-4482-3p	UUUCUAUUUCUCAGUGGGGCUC	NC_004910.1_cds_NP_859039.1_1	1869	-25.3	0.000829	15	3	pb2	polymerase Pb2	0.92
Influenza A virus	hsa-mir-4435	AUGGCCAGAGCUCACACAGAGG	NC_026423.1_cds_YP_009118471.1_1	798	-25.7	0.001318	12	3	PB1	polymerase PB1	0.94
Influenza A virus	hsa-mir-589-5p	UGAGAACCACGUCUGCUCUGAG	NC_004907.1_cds_NP_859036.1_2	567	-26.1	0.000804	15	4	M1	matrix protein 1	0.42
Influenza A virus	hsa-mir-6726-3p	CUCGCCCUGUCUCCCGCUAG	NC_007378.1_cds_YP_308855.1_1	109	-26.9	0.000378	12	2	PB2	polymerase PB2	0.97
Influenza A virus	hsa-mir-6843-3p	AUGGUCUCCUGUUCUCUGCAG	NC_026437.1_cds_YP_009118630.1_1	1151	-26.3	0.000426	14	3	PA	polymerase PA	0.95
Influenza A virus	hsa-mir-7108-5p	GUGUGGCCGGCAGGCGGGUGG	NC_004911.1_cds_NP_859040.1_1	1940	-29.4	0.000157	16	1	pb1	polymerase Pb1	0.81
Influenza A virus	hsa-mir-4427	UCUGAAUAGAGUCUGAAGAGU	NC_026437.1_cds_YP_009118630.1_1	1754	-25.4	0.000466	16	1	PA	polymerase PA	0.85
Influenza A virus	hsa-mir-1231	GUGUCUGGGCGGACAGCUGC	NC_026434.1_cds_YP_009118627.1_1	478	-26.6	0.000394	13	2	nan	neuraminidase	0.97
Influenza A virus	hsa-mir-937-5p	GUGAGUCAGGGUGGGGCUGG	NC_007357.1_cds_YP_308664.1_1	1868	-29.2	7.4e-05	12	6	PB2	polymerase	0.83
Influenza A virus	hsa-mir-1238-5p	GUGAGUGGGAGCCCCAGUGUGUG	NC_007380.1_cds_YP_308869.1_1	155	-26.9	0.001052	15	1	NEP	nonstructural protein 2	0.97
Influenza A virus	hsa-mir-487a-5p	GUGGUUAUCCCUGCUGUGUUCG	NC_007362.1_cds_YP_308669.1_1	1073	-26	0.000728	13	8	HA	hemagglutinin	0.97
Influenza A virus	hsa-mir-503-5p	UAGCAGCGGGAACAGUUCUGCAG	NC_026423.1_cds_YP_009118471.1_1	402	-26.1	0.001102	14	1	PB1	polymerase PB1	0.92
Influenza A virus	hsa-mir-487b-5p	GUGGUUAUCCCUGUCCUGUUCG	NC_026424.1_cds_YP_009118473.1_1	2008	-27.6	0.000252	15	3	PA	polymerase PA	0.79
Influenza A virus	hsa-mir-4740-5p	AGGACUGAUCCUCUCGGGCAGG	NC_026422.1_cds_YP_009118470.1_1	127	-25	0.002959	13	6	PB2	polymerase PB2	0.84
Influenza A virus	hsa-mir-378c	ACUGGACUUGGAGUCAGAAGAGUGG	NC_007357.1_cds_YP_308664.1_1	1391	-28.5	0.000443	19	2	PB2	polymerase	0.86
Influenza A virus	hsa-mir-4311	GAAAGAGAGCUGAGUGUG	NC_007358.1_cds_YP_308665.1_1	884	-26.3	7.7e-05	15	1	PB1	polymerase	0.95
Influenza A virus	hsa-mir-4305	CCUAGACACCUCCAGUUC	NC_007358.1_cds_YP_308665.1_1	2144	-26.7	8.6e-05	14	1	PB1	polymerase	0.44
Influenza A virus	hsa-mir-6842-5p	UGGGGGUGGUCUCUAGCCAAGG	NC_007366.1_cds_NIGSP-NYS-00392.HAp1_1	585	-27.5	0.000499	17	1	HA	hemagglutinin	0.97
Influenza A virus	hsa-mir-6127	UGAGGGAGUGGGUGGGAGG	NC_007372.1_cds_NIGSP-NYS-00392.PB1p1_1	292	-26.8	0.000305	14	3	PB1	polymerase PB1	0.86
Influenza A virus	hsa-mir-6751-5p	UUGGGGGUGAGGUUGGUGUCUGG	NC_026437.1_cds_YP_009118630.1_1	789	-30.5	8.4e-05	14	3	PA	polymerase PA	0.88
Influenza A virus	hsa-mir-3183	GCCUCUCUCGGAGUCGCUCGGA	NC_004912.1_cds_NP_859041.1_1	572	-33.2	1.2e-05	17	1	pa	polymerase PA	0.93
Influenza A virus	hsa-mir-183-3p	GUGAAUUACCGAAGGGCCAUAA	NC_026423.1_cds_YP_009118471.1_1	1636	-25.8	0.000558	16	2	PB1	polymerase PB1	0.8
Influenza A virus	hsa-mir-1291	UGGCCCUGACUGAAGACCAGCAGU	NC_026434.1_cds_YP_009118627.1_1	1354	-30.9	8.5e-05	18	1	nan	neuraminidase	0.89
Influenza A virus	hsa-mir-4690-5p	GAGCAGGCGAGGCUGGGCUGAA	NC_026437.1_cds_YP_009118630.1_1	670	-25.3	0.002265	13	1	PA	polymerase PA	0.97
Influenza A virus	hsa-mir-3972	CUGCCAGCCCCGUUCCAGGGCA	NC_007361.1_cds_YP_308668.1_1	1013	-29.2	0.000212	16	4	nan	neuraminidase	0.58
Influenza A virus	hsa-mir-4511	GAAGAACUGUUGCAUUUGCCCU	NC_007363.1_cds_YP_308671.1_2	732	-26.4	0.000315	18	4	M1	matrix protein 1	0.94
Influenza A virus	hsa-mir-4758-5p	GUGAGUGGGAGCCGGUGGGGCUG	NC_002017.1_cds_NP_040980.1_1	449	-29.1	0.000365	16	1	HA	haemagglutinin	0.87
Influenza A virus	hsa-mir-588	UUGGCCACAAUGGGUUAGAAC	NC_004905.2_cds_YP_581749.1_1	845	-27.1	0.000152	15	1	np	nucleoprotein	0.36
Influenza A virus	hsa-mir-3194-3p	AGCUCUGCUGCUCACUGGCAGU	NC_007359.1_cds_YP_308666.1_1	1017	-27.6	0.000328	15	1	PA	polymerase	0.92
Influenza A virus	hsa-mir-4732-5p	UGUAGAGCAGGGAGCAGGAAGCU	NC_007364.1_cds_YP_308673.1_2	244	-29	0.000175	14	5	NS1	nonstructural protein 1	0.7
Influenza A virus	hsa-mir-1234-3p	UCGGCCUGACCACCCACCCCAC	NC_026433.1_cds_YP_009118626.1_1	1066	-30.3	0.000116	16	1	HA	hemagglutinin	0.61
Influenza A virus	hsa-mir-431-3p	CAGGUCGUCUUGCAGGGCUUCU	NC_002018.1_cds_NP_040981.1_1	409	-26.3	0.000816	15	2	nan	neuraminidase	0.41
Influenza A virus	hsa-mir-550a-3-5p	AGUGCCUGAGGGAGUAAGAG	NC_007357.1_cds_YP_308664.1_1	1299	-26.1	0.000378	13	1	PB2	polymerase	0.93
Influenza A virus	hsa-mir-1250-5p	ACGGUGCUGGAUGUGGCCUUU	NC_026436.1_cds_YP_009118629.1_1	110	-26	0.000666	19	2	NP	nucleocapsid protein	0.55
Influenza A virus	hsa-mir-149-3p	AGGGAGGGACGGGGGCUGUGC	NC_007364.1_cds_YP_308672.1_1	158	-25.7	0.001972	15	3	NEP	nonstructural protein 2	0.82
Influenza A virus	hsa-mir-6766-5p	CGGGUGGGAGCAGAUCUUAUUGAG	NC_026434.1_cds_YP_009118627.1_1	362	-25.3	0.002635	16	2	nan	neuraminidase	0.3
Influenza A virus	hsa-mir-1538	CGGCCCGGGCUGCUGCUGUUCCU	NC_026426.1_cds_YP_009118476.1_1	530	-32.3	4.3e-05	15	4	NP	nucleocapsid protein	0.65
Influenza A virus	hsa-mir-491-5p	AGUGGGGAACCCUUCCAUGAGG	NC_026422.1_cds_YP_009118470.1_1	1783	-25.6	0.001573	17	3	PB2	polymerase PB2	0.82
Influenza A virus	hsa-mir-22-5p	AGUUCUUCAGUGGCAAGCUUUA	NC_007377.1_cds_YP_308854.1_2	406	-27.4	0.000131	20	2	M1	membrane protein M1	0.19
Influenza A virus	hsa-mir-423-3p	AGCUCGGUCUGAGGCCCCUCAGU	NC_007366.1_cds_NIGSP-NYS-00392.HAp1_1	955	-25.4	0.003561	12	7	HA	hemagglutinin	0.97
Influenza A virus	hsa-mir-6731-3p	UCUAUUCCCCACUCUCCCCAG	NC_007357.1_cds_YP_308664.1_1	1473	-26.2	0.000653	14	1	PB2	polymerase	0.9
Influenza A virus	hsa-mir-4268	GGCUCCUCCUCUCAGGAUGUG	NC_026428.1_cds_YP_009118480.1_2	126	-28.3	0.000153	14	2	NS1	nonstructural protein 1	0.61
Influenza A virus	hsa-mir-4436b-5p	GUCCACUUCUGCCUGCCCUGCC	NC_002022.1_cds_NP_040986.1_1	1017	-25.1	0.002449	16	1	PA	polymerase PA	0.96
Influenza A virus	hsa-mir-6764-5p	UCCCAGGGUCUGGUCAGAGUUG	NC_026437.1_cds_YP_009118630.1_1	2081	-26.7	0.000728	16	2	PA	polymerase PA	0.87
Influenza A virus	hsa-mir-1272	GAUGAUGAUGGCAGCAAAUUCUGAAA	NC_007358.1_cds_YP_308665.1_1	2214	-27.2	0.000512	17	3	PB1	polymerase	0.97
Influenza A virus	hsa-mir-1471	GCCCGCGUGUGGAGCCAGGUGU	NC_004912.1_cds_NP_859041.1_1	962	-31.2	5.3e-05	16	1	pa	polymerase PA	0.88
Influenza A virus	hsa-mir-195-3p	CCAAUAUUGGCUGUGCUGCUCC	NC_002023.1_cds_NP_040987.1_1	1100	-25.7	0.000798	14	8	PB2	polymerase PB2	0.89
Influenza A virus	hsa-mir-769-3p	CUGGGAUCUCCGGGGUCUUGGUU	NC_007359.1_cds_YP_006495800.1_2	189	-26.5	0.001351	15	2	PA-X	PA-X protein	0.96
Influenza A virus	hsa-mir-3935	UGUAGAUACGAGCACCAGCCAC	NC_002019.1_cds_NP_040982.1_1	194	-25.2	0.00142	14	2	NP	nucleoprotein	0.78
Influenza A virus	hsa-mir-518e-5p	CUCUAGAGGGAAGCGCUUUCUG	NC_007372.1_cds_NIGSP-NYS-00392.PB1p1_1	1515	-25.2	0.001286	19	1	PB1	polymerase PB1	0.97
Influenza A virus	hsa-mir-6787-3p	UCUCAGCUGCUGCCCUCUCCAG	NC_026426.1_cds_YP_009118476.1_1	529	-35.1	2e-06	20	1	NP	nucleocapsid protein	0.74
Influenza A virus	hsa-mir-614	GAACGCCUGUUCUUGCCAGGUGG	NC_004909.1_cds_NP_859038.1_1	1347	-26.3	0.001104	14	5	na	neuraminidase	0.97
Influenza A virus	hsa-mir-1972	UCAGGCCAGGCACAGUGGCUCA	NC_002018.1_cds_NP_040981.1_1	637	-30.9	4.4e-05	18	1	nan	neuraminidase	0.87
Influenza A virus	hsa-mir-6894-5p	AGGAGGAUGGAGAGCUGGGCCAGA	NC_004909.1_cds_NP_859038.1_1	526	-30.4	0.000168	16	5	na	neuraminidase	0.52
Influenza A virus	hsa-mir-4724-5p	AACUGAACCAGGAGUGAGCUUCG	NC_007371.1_cds_NIGSP-NYS-00392.PAp1_1	2103	-27.8	0.0003	15	4	PA	polymerase PA	0.92
Influenza A virus	hsa-mir-4539	GCUGAACUGGGCUGAGCUGGGC	NC_007375.1_cds_YP_308851.1_1	1939	-28.8	0.000173	16	1	PB1	PB1 polymerase subunit	0.72
Influenza A virus	hsa-mir-6829-5p	UGGGCUGCUGAGAAGGGGCA	NC_026438.1_cds_YP_009118631.1_1	811	-27.7	0.000181	14	1	PB2	polymerase PB2	0.97
Influenza A virus	hsa-mir-4732-5p	UGUAGAGCAGGGAGCAGGAAGCU	NC_007359.1_cds_YP_308666.1_1	812	-31.4	3.3e-05	18	1	PA	polymerase	0.84
Influenza A virus	hsa-mir-298	AGCAGAAGCAGGGAGGUUCUCCCA	NC_026424.1_cds_YP_009118473.1_1	817	-34.2	9e-06	17	2	PA	polymerase PA	0.97
Influenza A virus	hsa-mir-6742-3p	ACCUGGGUUGUCCCCUCUAG	NC_004912.1_cds_NP_859041.1_1	2018	-26	0.000563	12	3	pa	polymerase PA	0.96
Influenza A virus	hsa-mir-3135b	GGCUGGAGCGAGUGCAGUGGUG	NC_004905.2_cds_YP_581749.1_1	779	-25.5	0.001892	16	3	np	nucleoprotein	0.9
Influenza A virus	hsa-mir-6789-3p	CGGCGCCCGUGUCUCCUCCAG	NC_026437.1_cds_YP_009121769.1_2	452	-26.8	0.000834	16	2	PA-X	PA-X protein	0.96
Influenza A virus	hsa-mir-661	UGCCUGGGUCUCUGGCCUGCGCGU	NC_026437.1_cds_YP_009118630.1_1	1184	-31.6	0.000101	15	4	PA	polymerase PA	0.96
Influenza A virus	hsa-mir-671-5p	AGGAAGCCCUGGAGGGGCUGGAG	NC_002022.1_cds_NP_040986.1_1	1751	-25	0.005147	14	3	PA	polymerase PA	0.7
Influenza A virus	hsa-mir-6749-3p	CUCCUCCCCUGCCUGGCCCAG	NC_026424.1_cds_YP_009118474.1_2	546	-31.8	2.8e-05	15	2	PA-X	PA-X protein	0.84
Influenza A virus	hsa-mir-2861	GGGGCCUGGCGGUGGGCGG	NC_007377.1_cds_YP_308854.1_2	615	-26.6	0.000643	12	3	M1	membrane protein M1	0.45
Influenza A virus	hsa-mir-892c-3p	CACUGUUUCCUUUCUGAGUGGA	NC_026422.1_cds_YP_009118470.1_1	2001	-27.4	0.000185	16	3	PB2	polymerase PB2	0.75
Influenza A virus	hsa-mir-6823-5p	UCAGGGUUGGUAGGGGUUGCU	NC_004908.1_cds_NP_859037.1_1	241	-26.2	0.000631	15	5	ha	Hemagglutinin	0.94
Influenza A virus	hsa-mir-4656	UGGGCUGAGGGCAGGAGGCCUGU	NC_026429.1_cds_YP_009118481.1_1	375	-36.9	2e-06	18	3	nan	neuraminidase	0.97
Influenza A virus	hsa-mir-33b-3p	CAGUGCCUCGGCAGUGCAGCCC	NC_026422.1_cds_YP_009118470.1_1	1173	-27.3	0.00064	12	4	PB2	polymerase PB2	0.97
Influenza A virus	hsa-mir-7157-5p	UCAGCAUUCAUUGGCACCAGAGA	NC_026437.1_cds_YP_009118630.1_1	193	-27.7	0.000262	15	4	PA	polymerase PA	0.92
Influenza A virus	hsa-mir-5589-5p	GGCUGGGUGCUCUUGUGCAGU	NC_002023.1_cds_NP_040987.1_1	114	-29.5	5.6e-05	14	2	PB2	polymerase PB2	0.94
Influenza A virus	hsa-mir-6771-5p	CUCGGGAGGGCAUGGGCCAGGC	NC_002023.1_cds_NP_040987.1_1	1530	-27.1	0.001033	16	1	PB2	polymerase PB2	0.82
Influenza A virus	hsa-mir-6762-3p	UGGCUGCUUCCCUUGGUCUCCAG	NC_026423.1_cds_YP_009118471.1_1	256	-25.5	0.002292	16	2	PB1	polymerase PB1	0.74
Influenza A virus	hsa-mir-6838-5p	AAGCAGCAGUGGCAAGACUCCU	NC_002023.1_cds_NP_040987.1_1	772	-25.6	0.001101	17	2	PB2	polymerase PB2	0.92
Influenza A virus	hsa-mir-191-5p	CAACGGAAUCCCAAAAGCAGCUG	NC_026431.1_cds_YP_009118623.1_2	423	-26.6	0.000543	15	5	M1	matrix protein 1	0.68
Influenza A virus	hsa-mir-7113-3p	CCUCCCUGCCCGCCUCUCUGCAG	NC_004909.1_cds_NP_859038.1_1	993	-25.1	0.005044	13	3	na	neuraminidase	0.6
Influenza A virus	hsa-mir-92a-3p	UAUUGCACUUGUCCCGGCCUGU	NC_026426.1_cds_YP_009118476.1_1	708	-27.8	0.000238	16	3	NP	nucleocapsid protein	0.97
Influenza A virus	hsa-mir-6837-3p	CCUUCACUGUGACUCUGCUGCAG	NC_004911.1_cds_NP_859040.1_1	1571	-31.4	2.6e-05	16	4	pb1	polymerase Pb1	0.76
Influenza A virus	hsa-mir-602	GACACGGGCGACAGCUGCGGCCC	NC_002018.1_cds_NP_040981.1_1	947	-34	1.5e-05	18	2	nan	neuraminidase	0.78
Influenza A virus	hsa-mir-6803-3p	UCCCUCGCCUUCUCACCCUCAG	NC_026425.1_cds_YP_009118475.1_1	288	-25.3	0.002311	14	1	HA	hemagglutinin	0.97
Influenza A virus	hsa-mir-6848-5p	UGGGGGCUGGGAUGGGCCAUGGU	NC_002021.1_cds_NP_040985.1_1	1630	-25.8	0.003272	18	2	PB1	polymerase PB1	0.96
Influenza A virus	hsa-mir-6775-5p	UCGGGGCAUGGGGGAGGGAGGCUGG	NC_026424.1_cds_YP_009118473.1_1	818	-34.4	4.1e-05	17	6	PA	polymerase PA	0.96
Influenza A virus	hsa-mir-521	AACGCACUUCCCUUUAGAGUGU	NC_007375.1_cds_YP_308877.1_2	50	-25.1	0.001068	17	5	PB1-F2	PB1-F2 protein	0.74
Influenza A virus	hsa-mir-591	AGACCAUGGGUUCUCAUUGU	NC_004911.1_cds_NP_859040.1_1	1934	-28.2	5.1e-05	16	2	pb1	polymerase Pb1	0.78
Influenza A virus	hsa-mir-3922-5p	UCAAGGCCAGAGGUCCCACAGCA	NC_004910.1_cds_NP_859039.1_1	266	-27.4	0.000694	15	5	pb2	polymerase Pb2	0.97
Influenza A virus	hsa-mir-4448	GGCUCCUUGGUCUAGGGGUA	NC_026428.1_cds_YP_009118480.1_2	87	-28.1	0.000108	17	1	NS1	nonstructural protein 1	0.22
Influenza A virus	hsa-mir-138-5p	AGCUGGUGUUGUGAAUCAGGCCG	NC_026426.1_cds_YP_009118476.1_1	164	-25.6	0.001669	16	4	NP	nucleocapsid protein	0.97
Influenza A virus	hsa-mir-3189-5p	UGCCCCAUCUGUGCCCUGGGUAGGA	NC_007381.1_cds_YP_308871.1_1	735	-26.7	0.002787	14	8	NP	nucleoprotein	0.92
Influenza A virus	hsa-mir-490-3p	CAACCUGGAGGACUCCAUGCUG	NC_007376.1_cds_YP_308852.1_1	1857	-26.2	0.000866	17	1	PA	polymerase PA	0.41
Influenza A virus	hsa-mir-196b-5p	UAGGUAGUUUCCUGUUGUUGGG	NC_026424.1_cds_YP_009118474.1_2	530	-27.6	0.00016	16	3	PA-X	PA-X protein	0.65
Influenza A virus	hsa-mir-3202	UGGAAGGGAGAAGAGCUUUAAU	NC_007373.1_cds_NIGSP-NYS-00392.PB2p1_1	1847	-28.2	8.3e-05	17	2	PB2	polymerase PB2	0.94
Influenza A virus	hsa-mir-6735-3p	AGGCCUGUGGCUCCUCCCUCAG	NC_007371.1_cds_YP_006575868.1_2	452	-28.4	0.000333	15	7	PA-X	PA-X protein	0.93
Influenza A virus	hsa-mir-657	GGCAGGUUCUCACCCUCUCUAGG	NC_002023.1_cds_NP_040987.1_1	1777	-26.2	0.001418	18	1	PB2	polymerase PB2	0.64
Influenza A virus	hsa-mir-3681-3p	ACACAGUGCUUCAUCCACUACU	NC_002022.1_cds_NP_040986.1_1	1609	-28.5	9.4e-05	16	1	PA	polymerase PA	0.92
Influenza A virus	hsa-mir-3960	GGCGGCGGCGGAGGCGGGGG	NC_007381.1_cds_YP_308871.1_1	820	-27.9	0.000515	14	2	NP	nucleoprotein	0.72
[truncated: 18,732 more rows]

## Sheet: SARS-related
virus	miRNA	miRNA_seq	target_position	position	energy	pvalue	matched_base	first_match	target_name	target_name_protein	site accessibility
SARS-related coronavirus	hsa-miR-188-5p	CAUCCCUUGCAUGGUGGAGGG	NC_004718.3_cds_NP_828850.1_2	1184	-29.8	5e-05	14	3	orf1ab	orf1a polyprotein (pp1a)	0.3
SARS-related coronavirus	hsa-miR-1207-5p	UGGCAGGGAGGCUGGGAGGGG	NC_004718.3_cds_NP_828849.2_1	4605	-25.8	0.001898	15	1	orf1ab	orf1ab polyprotein (pp1ab)	0.64
SARS-related coronavirus	hsa-miR-593-5p	AGGCACCAGCCAGGCAUUGCUCAGC	NC_004718.3_cds_NP_828851.1_3	2451	-25.9	0.003391	15	1	S	E2 glycoprotein precursor	0.97
SARS-related coronavirus	hsa-miR-4632-5p	GAGGGCAGCGUGGGUGUGGCGGA	NC_004718.3_cds_NP_828850.1_2	7826	-26.5	0.002044	14	3	orf1ab	orf1a polyprotein (pp1a)	0.48
SARS-related coronavirus	hsa-miR-3651	CAUAGCCCGGUCGCUGGUACAUGA	NC_004718.3_cds_NP_828849.2_1	11943	-25.1	0.003863	14	1	orf1ab	orf1ab polyprotein (pp1ab)	0.56
SARS-related coronavirus	hsa-miR-589-5p	UGAGAACCACGUCUGCUCUGAG	NC_004718.3_cds_NP_828850.1_2	988	-27.6	0.000274	18	3	orf1ab	orf1a polyprotein (pp1a)	0.77
SARS-related coronavirus	hsa-miR-1470	GCCCUCCGCCCGUGCACCCCG	NC_004718.3_cds_NP_828849.2_1	2450	-25.5	0.002794	12	3	orf1ab	orf1ab polyprotein (pp1ab)	0.53
SARS-related coronavirus	hsa-miR-525-5p	CUCCAGAGGGAUGCACUUUCU	NC_004718.3_cds_NP_828849.2_1	4531	-25.4	0.00082	14	1	orf1ab	orf1ab polyprotein (pp1ab)	0.19
SARS-related coronavirus	hsa-miR-4436b-3p	CAGGGCAGGAAGAAGUGGACAA	NC_004718.3_cds_NP_828850.1_2	9701	-26.1	0.000768	16	1	orf1ab	orf1a polyprotein (pp1a)	0.9
SARS-related coronavirus	hsa-miR-18b-5p	UAAGGUGCAUCUAGUGCAGUUAG	NC_004718.3_cds_NP_828849.2_1	3764	-25	0.001304	15	1	orf1ab	orf1ab polyprotein (pp1ab)	0.34
SARS-related coronavirus	hsa-miR-935	CCAGUUACCGCUUCCGCUACCGC	NC_004718.3_cds_NP_828850.1_2	291	-27.8	0.000478	18	1	orf1ab	orf1a polyprotein (pp1a)	0.54
SARS-related coronavirus	hsa-miR-595	GAAGUGUGCCGUGGUGUGUCU	NC_004718.3_cds_NP_828849.2_1	17136	-27.1	0.000277	14	3	orf1ab	orf1ab polyprotein (pp1ab)	0.97
SARS-related coronavirus	hsa-miR-575	GAGCCAGUUGGACAGGAGC	NC_004718.3_cds_NP_828849.2_1	15681	-26.7	0.000173	15	2	orf1ab	orf1ab polyprotein (pp1ab)	0.9
SARS-related coronavirus	hsa-miR-5588-5p	ACUGGCAUUAGUGGGACUUUU	NC_004718.3_cds_NP_828850.1_2	1081	-25.4	0.000508	15	1	orf1ab	orf1a polyprotein (pp1a)	0.95
SARS-related coronavirus	hsa-miR-3940-5p	GUGGGUUGGGGCGGGCUCUG	NC_004718.3_cds_NP_828850.1_2	5031	-28.6	0.000132	13	5	orf1ab	orf1a polyprotein (pp1a)	0.6
SARS-related coronavirus	hsa-miR-656-5p	AGGUUGCCUGUGAGGUGUUCA	NC_004718.3_cds_NP_828849.2_1	1602	-28.8	7e-05	17	2	orf1ab	orf1ab polyprotein (pp1ab)	0.86
SARS-related coronavirus	hsa-miR-7160-3p	CAGGGCCCUGGCUUUAGCAGA	NC_004718.3_cds_NP_828859.1_14	196	-27.9	0.000184	13	2	sars9b	hypothetical protein sars9b	0.69
SARS-related coronavirus	hsa-miR-4506	AAAUGGGUGGUCUGAGGCAA	NC_004718.3_cds_NP_828849.2_1	18728	-25.5	0.000465	11	9	orf1ab	orf1ab polyprotein (pp1ab)	0.59
SARS-related coronavirus	hsa-miR-1251-5p	ACUCUAGCUGCCAAAGGCGCU	NC_004718.3_cds_NP_828853.1_5	393	-26.8	0.000329	12	7	sars3b	hypothetical protein sars3b	0.8
SARS-related coronavirus	hsa-miR-4728-3p	CAUGCUGACCUCCCUCCUGCCCCAG	NC_004718.3_cds_NP_828851.1_3	733	-26.7	0.002894	13	4	S	E2 glycoprotein precursor	0.97
SARS-related coronavirus	hsa-miR-4266	CUAGGAGGCCUUGGCC	NC_004718.3_cds_NP_828850.1_2	11411	-25.6	0.000118	12	2	orf1ab	orf1a polyprotein (pp1a)	0.88
SARS-related coronavirus	hsa-miR-4489	UGGGGCUAGUGAUGCAGGACG	NC_004718.3_cds_NP_828849.2_1	20799	-25.7	0.001002	12	2	orf1ab	orf1ab polyprotein (pp1ab)	0.97
SARS-related coronavirus	hsa-miR-4757-5p	AGGCCUCUGUGACGUCACGGUGU	NC_004718.3_cds_NP_828849.2_1	13165	-30.9	7e-05	19	1	orf1ab	orf1ab polyprotein (pp1ab)	0.65
SARS-related coronavirus	hsa-miR-4655-5p	CACCGGGGAUGGCAGAGGGUCG	NC_004718.3_cds_NP_828851.1_3	2368	-26.5	0.001425	14	7	S	E2 glycoprotein precursor	0.97
SARS-related coronavirus	hsa-miR-4638-3p	CCUGGACACCGCUCAGCCGGCCG	NC_004718.3_cds_NP_828851.1_3	1912	-25.4	0.004838	13	5	S	E2 glycoprotein precursor	0.24
SARS-related coronavirus	hsa-miR-422a	ACUGGACUUAGGGUCAGAAGGC	NC_004718.3_cds_NP_828850.1_2	9998	-25.6	0.001138	16	3	orf1ab	orf1a polyprotein (pp1a)	0.97
SARS-related coronavirus	hsa-miR-765	UGGAGGAGAAGGAAGGUGAUG	NC_004718.3_cds_NP_828850.1_2	10848	-26	0.000565	15	1	orf1ab	orf1a polyprotein (pp1a)	0.96
SARS-related coronavirus	hsa-miR-346	UGUCUGCCCGCAUGCCUGCCUCU	NC_004718.3_cds_NP_828849.2_1	616	-25.5	0.002826	15	1	orf1ab	orf1ab polyprotein (pp1ab)	0.53
SARS-related coronavirus	hsa-miR-4786-3p	UGAAGCCAGCUCUGGUCUGGGC	NC_004718.3_cds_NP_828849.2_1	155	-26.2	0.001033	15	6	orf1ab	orf1ab polyprotein (pp1ab)	0.66
SARS-related coronavirus	hsa-miR-518e-5p	CUCUAGAGGGAAGCGCUUUCUG	NC_004718.3_cds_NP_828851.1_3	916	-25.3	0.001196	15	1	S	E2 glycoprotein precursor	0.97
SARS-related coronavirus	hsa-miR-584-5p	UUAUGGUUUGCCUGGGACUGAG	NC_004718.3_cds_NP_828850.1_2	12842	-25.1	0.001251	17	1	orf1ab	orf1a polyprotein (pp1a)	0.49
SARS-related coronavirus	hsa-miR-937-5p	GUGAGUCAGGGUGGGGCUGG	NC_004718.3_cds_NP_828851.1_3	3370	-26.8	0.000416	16	1	S	E2 glycoprotein precursor	0.95
SARS-related coronavirus	hsa-miR-3934-3p	UGCUCAGGUUGCACAGCUGGGA	NC_004718.3_cds_NP_828849.2_1	12333	-25.7	0.001276	13	7	orf1ab	orf1ab polyprotein (pp1ab)	0.94
SARS-related coronavirus	hsa-miR-6726-5p	CGGGAGCUGGGGUCUGCAGGU	NC_004718.3_cds_NP_828849.2_1	6824	-25.7	0.001607	13	1	orf1ab	orf1ab polyprotein (pp1ab)	0.96
SARS-related coronavirus	hsa-miR-1271-3p	AGUGCCUGCUAUGUGCCAGGCA	NC_004718.3_cds_NP_828850.1_2	11817	-27.7	0.000299	14	1	orf1ab	orf1a polyprotein (pp1a)	0.84
SARS-related coronavirus	hsa-miR-22-5p	AGUUCUUCAGUGGCAAGCUUUA	NC_004718.3_cds_NP_828849.2_1	16314	-28.2	7.2e-05	15	3	orf1ab	orf1ab polyprotein (pp1ab)	0.95
SARS-related coronavirus	hsa-miR-1471	GCCCGCGUGUGGAGCCAGGUGU	NC_004718.3_cds_NP_828849.2_1	608	-32.7	1.9e-05	18	1	orf1ab	orf1ab polyprotein (pp1ab)	0.84
SARS-related coronavirus	hsa-miR-3612	AGGAGGCAUCUUGAGAAAUGGA	NC_004718.3_cds_NP_828855.1_7	348	-28.5	9.4e-05	18	2	M	matrix protein	0.91
SARS-related coronavirus	hsa-miR-4755-5p	UUUCCCUUCAGAGCCUGGCUUU	NC_004718.3_cds_NP_828849.2_1	20539	-26.6	0.000423	15	2	orf1ab	orf1ab polyprotein (pp1ab)	0.26
SARS-related coronavirus	hsa-miR-659-5p	AGGACCUUCCCUGAACCAAGGA	NC_004718.3_cds_NP_828849.2_1	19723	-26.1	0.000951	14	2	orf1ab	orf1ab polyprotein (pp1ab)	0.81
SARS-related coronavirus	hsa-miR-6879-5p	CAGGGCAGGGAAGGUGGGAGAG	NC_004718.3_cds_NP_828849.2_1	9297	-25.6	0.002123	18	1	orf1ab	orf1ab polyprotein (pp1ab)	0.9
SARS-related coronavirus	hsa-miR-3978	GUGGAAAGCAUGCAUCCAGGGUGU	NC_004718.3_cds_NP_828849.2_1	10665	-26.8	0.000909	19	3	orf1ab	orf1ab polyprotein (pp1ab)	0.53
SARS-related coronavirus	hsa-miR-3648	AGCCGCGGGGAUCGCCGAGGG	NC_004718.3_cds_NP_828849.2_1	17099	-26.7	0.001188	13	5	orf1ab	orf1ab polyprotein (pp1ab)	0.91
SARS-related coronavirus	hsa-miR-4731-5p	UGCUGGGGGCCACAUGAGUGUG	NC_004718.3_cds_NP_828855.1_7	159	-28.7	0.000195	16	1	M	matrix protein	0.79
SARS-related coronavirus	hsa-miR-6795-5p	UGGGGGGACAGGAUGAGAGGCUGU	NC_004718.3_cds_NP_828858.1_13	546	-27.3	0.001342	16	2	N	nucleocapsid protein	0.55
SARS-related coronavirus	hsa-miR-6756-5p	AGGGUGGGGCUGGAGGUGGGGCU	NC_004718.3_cds_NP_828851.1_3	2526	-27.7	0.001184	18	3	S	E2 glycoprotein precursor	0.84
SARS-related coronavirus	hsa-miR-6729-5p	UGGGCGAGGGCGGCUGAGCGGC	NC_004718.3_cds_NP_828858.1_13	312	-27.3	0.001056	13	4	N	nucleocapsid protein	0.88
SARS-related coronavirus	hsa-miR-3659	UGAGUGUUGUCUACGAGGGCA	NC_004718.3_cds_NP_849177.1_12	15	-25.1	0.001096	17	3	sars8b	hypothetical protein sars8b	0.77
SARS-related coronavirus	hsa-miR-4436a	GCAGGACAGGCAGAAGUGGAU	NC_004718.3_cds_NP_828850.1_2	1502	-26	0.000613	15	1	orf1ab	orf1a polyprotein (pp1a)	0.81
SARS-related coronavirus	hsa-miR-122-5p	UGGAGUGUGACAAUGGUGUUUG	NC_004718.3_cds_NP_828850.1_2	4251	-25.8	0.000593	20	1	orf1ab	orf1a polyprotein (pp1a)	0.36
SARS-related coronavirus	hsa-miR-5589-5p	GGCUGGGUGCUCUUGUGCAGU	NC_004718.3_cds_NP_828850.1_2	1684	-25.5	0.001013	17	1	orf1ab	orf1a polyprotein (pp1a)	0.91
SARS-related coronavirus	hsa-miR-7108-5p	GUGUGGCCGGCAGGCGGGUGG	NC_004718.3_cds_NP_828849.2_1	9225	-26.4	0.001221	17	1	orf1ab	orf1ab polyprotein (pp1ab)	0.93
SARS-related coronavirus	hsa-miR-6769b-5p	UGGUGGGUGGGGAGGAGAAGUGC	NC_004718.3_cds_NP_828849.2_1	14422	-25.8	0.002449	17	4	orf1ab	orf1ab polyprotein (pp1ab)	0.88
SARS-related coronavirus	hsa-miR-6733-3p	UCAGUGUCUGGAUUUCCUAG	NC_004718.3_cds_NP_828850.1_2	12216	-26.5	0.000167	15	5	orf1ab	orf1a polyprotein (pp1a)	0.75
SARS-related coronavirus	hsa-miR-6827-5p	UGGGAGCCAUGAGGGUCUGUGC	NC_004718.3_cds_NP_828855.1_7	387	-26.9	0.000692	13	7	M	matrix protein	0.56
SARS-related coronavirus	hsa-miR-1972	UCAGGCCAGGCACAGUGGCUCA	NC_004718.3_cds_NP_828849.2_1	11794	-25.6	0.001765	15	1	orf1ab	orf1ab polyprotein (pp1ab)	0.65
SARS-related coronavirus	hsa-miR-6875-3p	AUUCUUCCUGCCCUGGCUCCAU	NC_004718.3_cds_NP_828858.1_13	206	-26	0.000924	11	9	N	nucleocapsid protein	0.69
SARS-related coronavirus	hsa-miR-5090	CCGGGGCAGAUUGGUGUAGGGUG	NC_004718.3_cds_NP_828849.2_1	17761	-26.3	0.001613	15	3	orf1ab	orf1ab polyprotein (pp1ab)	0.95
SARS-related coronavirus	hsa-miR-6823-5p	UCAGGGUUGGUAGGGGUUGCU	NC_004718.3_cds_NP_828851.1_3	229	-26	0.00073	14	3	S	E2 glycoprotein precursor	0.96
SARS-related coronavirus	hsa-miR-512-5p	CACUCAGCCUUGAGGGCACUUUC	NC_004718.3_cds_NP_828849.2_1	8671	-25.8	0.001275	15	1	orf1ab	orf1ab polyprotein (pp1ab)	0.91
SARS-related coronavirus	hsa-miR-6761-5p	UCUGAGAGAGCUCGAUGGCAG	NC_004718.3_cds_NP_828849.2_1	16776	-26.2	0.000569	15	4	orf1ab	orf1ab polyprotein (pp1ab)	0.93
SARS-related coronavirus	hsa-miR-6799-5p	GGGGAGGUGUGCAGGGCUGG	NC_004718.3_cds_NP_828849.2_1	8618	-26.6	0.000572	13	2	orf1ab	orf1ab polyprotein (pp1ab)	0.88
SARS-related coronavirus	hsa-miR-648	AAGUGUGCAGGGCACUGGU	NC_004718.3_cds_NP_828850.1_2	8474	-25.1	0.000582	16	2	orf1ab	orf1a polyprotein (pp1a)	0.79
SARS-related coronavirus	hsa-miR-6793-5p	UGUGGGUUCUGGGUUGGGGUGA	NC_004718.3_cds_NP_828849.2_1	2976	-30	7.6e-05	15	1	orf1ab	orf1ab polyprotein (pp1ab)	0.62
SARS-related coronavirus	hsa-miR-1909-5p	UGAGUGCCGGUGCCUGCCCUG	NC_004718.3_cds_NP_828849.2_1	3148	-25.9	0.001259	13	1	orf1ab	orf1ab polyprotein (pp1ab)	0.47
SARS-related coronavirus	hsa-miR-4519	CAGCAGUGCGCAGGGCUG	NC_004718.3_cds_NP_828851.1_3	2584	-28.9	2.7e-05	15	1	S	E2 glycoprotein precursor	0.63
SARS-related coronavirus	hsa-miR-519a-5p	CUCUAGAGGGAAGCGCUUUCUG	NC_004718.3_cds_NP_828851.1_3	916	-25.3	0.001196	15	1	S	E2 glycoprotein precursor	0.97
SARS-related coronavirus	hsa-miR-3196	CGGGGCGGCAGGGGCCUC	NC_004718.3_cds_NP_828849.2_1	4339	-28.2	0.000119	11	5	orf1ab	orf1ab polyprotein (pp1ab)	0.54
SARS-related coronavirus	hsa-miR-515-3p	GAGUGCCUUCUUUUGGAGCGUU	NC_004718.3_cds_NP_828853.1_5	146	-25.6	0.000747	16	1	sars3b	hypothetical protein sars3b	0.62
SARS-related coronavirus	hsa-miR-4514	ACAGGCAGGAUUGGGGAA	NC_004718.3_cds_NP_828850.1_2	1103	-28.8	1.9e-05	15	1	orf1ab	orf1a polyprotein (pp1a)	0.61
SARS-related coronavirus	hsa-miR-519d-3p	CAAAGUGCCUCCCUUUAGAGUG	NC_004718.3_cds_NP_828853.1_5	145	-26.6	0.000365	17	4	sars3b	hypothetical protein sars3b	0.62
SARS-related coronavirus	hsa-miR-6715a-3p	CCAAACCAGUCGUGCCUGUGG	NC_004718.3_cds_NP_828849.2_1	13176	-25.4	0.001102	13	7	orf1ab	orf1ab polyprotein (pp1ab)	0.65
SARS-related coronavirus	hsa-miR-659-3p	CUUGGUUCAGGGAGGGUCCCCA	NC_004718.3_cds_NP_828858.1_13	862	-26.2	0.00128	14	4	N	nucleocapsid protein	0.78
SARS-related coronavirus	hsa-miR-4259	CAGUUGGGUCUAGGGGUCAGGA	NC_004718.3_cds_NP_828849.2_1	1111	-30.1	6.8e-05	20	1	orf1ab	orf1ab polyprotein (pp1ab)	0.84
SARS-related coronavirus	hsa-miR-7161-5p	UAAAGACUGUAGAGGCAACUGGU	NC_004718.3_cds_NP_828851.1_3	3669	-26.8	0.000413	14	6	S	E2 glycoprotein precursor	0.26
SARS-related coronavirus	hsa-miR-4492	GGGGCUGGGCGCGCGCC	NC_004718.3_cds_NP_828858.1_13	312	-28.1	7.3e-05	10	1	N	nucleocapsid protein	0.87
SARS-related coronavirus	hsa-miR-4435	AUGGCCAGAGCUCACACAGAGG	NC_004718.3_cds_NP_828850.1_2	517	-25.2	0.001876	16	1	orf1ab	orf1a polyprotein (pp1a)	0.13
SARS-related coronavirus	hsa-miR-7114-5p	UCUGUGGAGUGGGGUGCCUGU	NC_004718.3_cds_NP_828850.1_2	912	-26.1	0.000889	14	1	orf1ab	orf1a polyprotein (pp1a)	0.17
SARS-related coronavirus	hsa-miR-4690-3p	GCAGCCCAGCUGAGGCCUCUG	NC_004718.3_cds_NP_828850.1_2	2893	-26.3	0.000816	12	7	orf1ab	orf1a polyprotein (pp1a)	0.33
SARS-related coronavirus	hsa-miR-5588-3p	AAGUCCCACUAAUGCCAGC	NC_004718.3_cds_NP_828850.1_2	1307	-26.9	9.5e-05	15	3	orf1ab	orf1a polyprotein (pp1a)	0.15
SARS-related coronavirus	hsa-miR-1237-5p	CGGGGGCGGGGCCGAAGCGCG	NC_004718.3_cds_NP_828854.1_6	106	-25.1	0.004262	14	4	E	protein E	0.96
SARS-related coronavirus	hsa-miR-4267	UCCAGCUCGGUGGCAC	NC_004718.3_cds_NP_828858.1_13	468	-26.6	5.7e-05	11	4	N	nucleocapsid protein	0.9
SARS-related coronavirus	hsa-miR-4482-5p	AACCCAGUGGGCUAUGGAAAUG	NC_004718.3_cds_NP_828850.1_2	1258	-28.6	9.8e-05	15	1	orf1ab	orf1a polyprotein (pp1a)	0.25
SARS-related coronavirus	hsa-miR-1288-3p	UGGACUGCCCUGAUCUGGAGA	NC_004718.3_cds_NP_828849.2_1	18536	-25.1	0.001494	14	1	orf1ab	orf1ab polyprotein (pp1ab)	0.08
SARS-related coronavirus	hsa-miR-5006-5p	UUGCCAGGGCAGGAGGUGGAA	NC_004718.3_cds_NP_828850.1_2	4332	-25.2	0.001515	15	3	orf1ab	orf1a polyprotein (pp1a)	0.43
SARS-related coronavirus	hsa-miR-4423-5p	AGUUGCCUUUUUGUUCCCAUGC	NC_004718.3_cds_NP_828849.2_1	13284	-26	0.000409	15	1	orf1ab	orf1ab polyprotein (pp1ab)	0.93
SARS-related coronavirus	hsa-miR-4523	GACCGAGAGGGCCUCGGCUGU	NC_004718.3_cds_NP_828849.2_1	11537	-26.5	0.000912	15	1	orf1ab	orf1ab polyprotein (pp1ab)	0.88
SARS-related coronavirus	hsa-let-7b-5p	UGAGGUAGUAGGUUGUGUGGUU	NC_004718.3_cds_NP_828850.1_2	2976	-26.5	0.000423	19	1	orf1ab	orf1a polyprotein (pp1a)	0.65
SARS-related coronavirus	hsa-miR-887-5p	CUUGGGAGCCCUGUUAGACUC	NC_004718.3_cds_NP_828851.1_3	2980	-25.6	0.000785	15	2	S	E2 glycoprotein precursor	0.94
SARS-related coronavirus	hsa-miR-6823-5p	UCAGGGUUGGUAGGGGUUGCU	NC_004718.3_cds_NP_828851.1_3	229	-26.1	0.000679	14	3	S	E2 glycoprotein precursor	0.96
SARS-related coronavirus	hsa-miR-1226-5p	GUGAGGGCAUGCAGGCCUGGAUGGGG	NC_004718.3_cds_NP_828850.1_2	1608	-25.1	0.010684	16	8	orf1ab	orf1a polyprotein (pp1a)	0.59
SARS-related coronavirus	hsa-miR-7108-5p	GUGUGGCCGGCAGGCGGGUGG	NC_004718.3_cds_NP_828849.2_1	7174	-26	0.001606	13	1	orf1ab	orf1ab polyprotein (pp1ab)	0.41
SARS-related coronavirus	hsa-miR-6801-5p	UGGUCAGAGGCAGCAGGAAAUGA	NC_004718.3_cds_NP_828850.1_2	6671	-26	0.001132	13	4	orf1ab	orf1a polyprotein (pp1a)	0.97
SARS-related coronavirus	hsa-miR-1237-5p	CGGGGGCGGGGCCGAAGCGCG	NC_004718.3_cds_NP_828849.2_1	7428	-26.9	0.001287	15	3	orf1ab	orf1ab polyprotein (pp1ab)	0.87
SARS-related coronavirus	hsa-miR-3619-3p	GGGACCAUCCUGCCUGCUGUGG	NC_004718.3_cds_NP_828849.2_1	8358	-27.4	0.000559	16	1	orf1ab	orf1ab polyprotein (pp1ab)	0.78
SARS-related coronavirus	hsa-miR-4514	ACAGGCAGGAUUGGGGAA	NC_004718.3_cds_NP_828849.2_1	1103	-28.8	1.9e-05	15	1	orf1ab	orf1ab polyprotein (pp1ab)	0.61
SARS-related coronavirus	hsa-miR-935	CCAGUUACCGCUUCCGCUACCGC	NC_004718.3_cds_NP_828858.1_13	632	-34.2	6e-06	18	5	N	nucleocapsid protein	0.01
SARS-related coronavirus	hsa-miR-330-5p	UCUCUGGGCCUGUGUCUUAGGC	NC_004718.3_cds_NP_828849.2_1	15273	-29	0.000122	17	2	orf1ab	orf1ab polyprotein (pp1ab)	0.89
SARS-related coronavirus	hsa-miR-5187-3p	ACUGAAUCCUCUUUUCCUCAG	NC_004718.3_cds_NP_828849.2_1	11984	-25.9	0.000347	14	7	orf1ab	orf1ab polyprotein (pp1ab)	0.97
SARS-related coronavirus	hsa-miR-371a-5p	ACUCAAACUGUGGGGGCACU	NC_004718.3_cds_NP_828858.1_13	34	-26.1	0.000392	12	9	N	nucleocapsid protein	0.97
SARS-related coronavirus	hsa-miR-4755-3p	AGCCAGGCUCUGAAGGGAAAGU	NC_004718.3_cds_NP_828849.2_1	1605	-26.6	0.000582	18	2	orf1ab	orf1ab polyprotein (pp1ab)	0.78
SARS-related coronavirus	hsa-miR-637	ACUGGGGGCUUUCGGGCUCUGCGU	NC_004718.3_cds_NP_828849.2_1	4536	-25.1	0.005767	15	5	orf1ab	orf1ab polyprotein (pp1ab)	0.07
SARS-related coronavirus	hsa-miR-8073	ACCUGGCAGCAGGGAGCGUCGU	NC_004718.3_cds_NP_828849.2_1	677	-27.4	0.000653	16	4	orf1ab	orf1ab polyprotein (pp1ab)	0.52
SARS-related coronavirus	hsa-miR-6795-5p	UGGGGGGACAGGAUGAGAGGCUGU	NC_004718.3_cds_NP_828855.1_7	352	-26.1	0.002945	17	1	M	matrix protein	0.91
SARS-related coronavirus	hsa-miR-497-5p	CAGCAGCACACUGUGGUUUGU	NC_004718.3_cds_NP_828849.2_1	10505	-25.7	0.000549	15	2	orf1ab	orf1ab polyprotein (pp1ab)	0.65
SARS-related coronavirus	hsa-miR-1910-3p	GAGGCAGAAGCAGGAUGACA	NC_004718.3_cds_NP_828849.2_1	17231	-25.7	0.000446	16	3	orf1ab	orf1ab polyprotein (pp1ab)	0.81
SARS-related coronavirus	hsa-miR-4687-3p	UGGCUGUUGGAGGGGGCAGGC	NC_004718.3_cds_NP_828850.1_2	4975	-25.3	0.001876	13	2	orf1ab	orf1a polyprotein (pp1a)	0.89
SARS-related coronavirus	hsa-miR-3192-5p	UCUGGGAGGUUGUAGCAGUGGAA	NC_004718.3_cds_NP_828850.1_2	11795	-29.8	8.4e-05	17	1	orf1ab	orf1a polyprotein (pp1a)	0.5
SARS-related coronavirus	hsa-miR-6846-5p	UGGGGGCUGGAUGGGGUAGAGU	NC_004718.3_cds_NP_828853.1_5	340	-25.2	0.002792	16	1	sars3b	hypothetical protein sars3b	0.26
SARS-related coronavirus	hsa-miR-4795-3p	AUAUUAUUAGCCACUUCUGGAU	NC_004718.3_cds_NP_828850.1_2	9066	-30.2	1.1e-05	20	1	orf1ab	orf1a polyprotein (pp1a)	0.6
SARS-related coronavirus	hsa-miR-3187-3p	UUGGCCAUGGGGCUGCGCGG	NC_004718.3_cds_NP_828849.2_1	13151	-25.1	0.001563	9	10	orf1ab	orf1ab polyprotein (pp1ab)	0.28
SARS-related coronavirus	hsa-miR-6728-5p	UUGGGAUGGUAGGACCAGAGGGG	NC_004718.3_cds_NP_828850.1_2	10618	-32.3	2.7e-05	19	1	orf1ab	orf1a polyprotein (pp1a)	0.84
SARS-related coronavirus	hsa-miR-3192-5p	UCUGGGAGGUUGUAGCAGUGGAA	NC_004718.3_cds_NP_828849.2_1	5916	-25.6	0.0016	15	1	orf1ab	orf1ab polyprotein (pp1ab)	0.23
SARS-related coronavirus	hsa-miR-4510	UGAGGGAGUAGGAUGUAUGGUU	NC_004718.3_cds_NP_828852.2_4	107	-26.6	0.000428	18	2	sars3a	hypothetical protein sars3a	0.56
SARS-related coronavirus	hsa-miR-6865-5p	UAGGUGGCAGAGGAGGGACUUCA	NC_004718.3_cds_NP_828849.2_1	9027	-26.3	0.001296	15	1	orf1ab	orf1ab polyprotein (pp1ab)	0.95
SARS-related coronavirus	hsa-miR-671-5p	AGGAAGCCCUGGAGGGGCUGGAG	NC_004718.3_cds_NP_828849.2_1	18018	-27	0.00137	19	1	orf1ab	orf1ab polyprotein (pp1ab)	0.84
SARS-related coronavirus	hsa-miR-6088	AGAGAUGAAGCGGGGGGGCG	NC_004718.3_cds_NP_828849.2_1	4551	-31.3	1.8e-05	16	2	orf1ab	orf1ab polyprotein (pp1ab)	0.33
SARS-related coronavirus	hsa-miR-103a-3p	AGCAGCAUUGUACAGGGCUAUGA	NC_004718.3_cds_NP_828850.1_2	10337	-26.7	0.000518	19	1	orf1ab	orf1a polyprotein (pp1a)	0.53
SARS-related coronavirus	hsa-miR-5047	UUGCAGCUGCGGUUGUAAGGU	NC_004718.3_cds_NP_828850.1_2	2168	-27	0.000216	14	1	orf1ab	orf1a polyprotein (pp1a)	0.97
SARS-related coronavirus	hsa-miR-6816-5p	UGGGGCGGGGCAGGUCCCUGC	NC_004718.3_cds_NP_828850.1_2	174	-28.3	0.000385	15	1	orf1ab	orf1a polyprotein (pp1a)	0.85
SARS-related coronavirus	hsa-miR-5572	GUUGGGGUGCAGGGGUCUGCU	NC_004718.3_cds_NP_828850.1_2	5344	-28.4	0.000178	17	1	orf1ab	orf1a polyprotein (pp1a)	0.9
SARS-related coronavirus	hsa-miR-6885-3p	CUUUGCUUCCUGCUCCCCUAG	NC_004718.3_cds_NP_828858.1_13	524	-25.7	0.00068	15	3	N	nucleocapsid protein	0.25
SARS-related coronavirus	hsa-miR-3619-3p	GGGACCAUCCUGCCUGCUGUGG	NC_004718.3_cds_NP_828850.1_2	4699	-27.1	0.000688	17	2	orf1ab	orf1a polyprotein (pp1a)	0.78
SARS-related coronavirus	hsa-miR-6847-3p	GGCUCAUGUGUCUGUCCUCUUC	NC_004718.3_cds_NP_828849.2_1	2794	-30.4	3.1e-05	19	2	orf1ab	orf1ab polyprotein (pp1ab)	0.67
SARS-related coronavirus	hsa-miR-1273h-5p	CUGGGAGGUCAAGGCUGCAGU	NC_004718.3_cds_NP_828858.1_13	406	-28.4	0.000142	17	2	N	nucleocapsid protein	0.87
SARS-related coronavirus	hsa-miR-3937	ACAGGCGGCUGUAGCAAUGGGGG	NC_004718.3_cds_NP_828849.2_1	5129	-28.2	0.000431	16	4	orf1ab	orf1ab polyprotein (pp1ab)	0.97
SARS-related coronavirus	hsa-miR-3909	UGUCCUCUAGGGCCUGCAGUCU	NC_004718.3_cds_NP_828852.2_4	292	-31	3.6e-05	17	1	sars3a	hypothetical protein sars3a	0.88
SARS-related coronavirus	hsa-miR-6877-3p	CAGCCUCUGCCCUUGGCCUCC	NC_004718.3_cds_NP_828849.2_1	7249	-25.6	0.001412	14	1	orf1ab	orf1ab polyprotein (pp1ab)	0.6
SARS-related coronavirus	hsa-miR-26a-5p	UUCAAGUAAUCCAGGAUAGGCU	NC_004718.3_cds_NP_828850.1_2	3488	-25.5	0.000665	19	2	orf1ab	orf1a polyprotein (pp1a)	0.48
SARS-related coronavirus	hsa-miR-370-5p	CAGGUCACGUCUCUGCAGUUAC	NC_004718.3_cds_NP_828849.2_1	686	-25.7	0.000926	13	3	orf1ab	orf1ab polyprotein (pp1ab)	0.76
SARS-related coronavirus	hsa-miR-6511b-5p	CUGCAGGCAGAAGUGGGGCUGACA	NC_004718.3_cds_NP_828850.1_2	7252	-26	0.002374	15	1	orf1ab	orf1a polyprotein (pp1a)	0.36
SARS-related coronavirus	hsa-miR-3064-5p	UCUGGCUGUUGUGGUGUGCAA	NC_004718.3_cds_NP_828850.1_2	12583	-25.1	0.000956	14	4	orf1ab	orf1a polyprotein (pp1a)	0.95
SARS-related coronavirus	hsa-miR-3131	UCGAGGACUGGUGGAAGGGCCUU	NC_004718.3_cds_NP_828850.1_2	2338	-26.4	0.001476	12	5	orf1ab	orf1a polyprotein (pp1a)	0.62
SARS-related coronavirus	hsa-miR-6787-5p	UGGCGGGGGUAGAGCUGGCUGC	NC_004718.3_cds_NP_828857.1_9	276	-28.1	0.00042	18	1	sars7a	hypothetical protein sars7a	0.9
SARS-related coronavirus	hsa-miR-6778-5p	AGUGGGAGGACAGGAGGCAGGU	NC_004718.3_cds_NP_828850.1_2	1104	-29.5	0.000146	18	3	orf1ab	orf1a polyprotein (pp1a)	0.61
SARS-related coronavirus	hsa-miR-6800-3p	CACCUCUCCUGGCAUCGCCCC	NC_004718.3_cds_NP_828851.1_3	3150	-27.8	0.000329	14	3	S	E2 glycoprotein precursor	0.52
SARS-related coronavirus	hsa-miR-6824-5p	GUAGGGGAGGUUGGGCCAGGGA	NC_004718.3_cds_NP_828849.2_1	569	-28	0.000443	14	4	orf1ab	orf1ab polyprotein (pp1ab)	0.71
SARS-related coronavirus	hsa-miR-1910-5p	CCAGUCCUGUGCCUGCCGCCU	NC_004718.3_cds_NP_828850.1_2	12836	-25.6	0.001586	13	1	orf1ab	orf1a polyprotein (pp1a)	0.83
SARS-related coronavirus	hsa-miR-517c-3p	AUCGUGCAUCCUUUUAGAGUGU	NC_004718.3_cds_NP_828850.1_2	2440	-25.3	0.000746	17	4	orf1ab	orf1a polyprotein (pp1a)	0.55
SARS-related coronavirus	hsa-miR-4676-5p	GAGCCAGUGGUGAGACAGUGA	NC_004718.3_cds_NP_828849.2_1	2407	-25.4	0.001019	14	2	orf1ab	orf1ab polyprotein (pp1ab)	0.89
SARS-related coronavirus	hsa-miR-514b-5p	UUCUCAAGAGGGAGGCAAUCAU	NC_004718.3_cds_NP_828849.2_1	2876	-26.6	0.000379	14	1	orf1ab	orf1ab polyprotein (pp1ab)	0.54
SARS-related coronavirus	hsa-miR-612	GCUGGGCAGGGCUUCUGAGCUCCUU	NC_004718.3_cds_NP_828850.1_2	3592	-26.1	0.003211	17	1	orf1ab	orf1a polyprotein (pp1a)	0.7
SARS-related coronavirus	hsa-miR-608	AGGGGUGGUGUUGGGACAGCUCCGU	NC_004718.3_cds_NP_828853.1_5	97	-27.4	0.001834	18	2	sars3b	hypothetical protein sars3b	0.52
SARS-related coronavirus	hsa-miR-193a-5p	UGGGUCUUUGCGGGCGAGAUGA	NC_004718.3_cds_NP_828849.2_1	1110	-32.9	9e-06	18	1	orf1ab	orf1ab polyprotein (pp1ab)	0.61
SARS-related coronavirus	hsa-miR-6727-5p	CUCGGGGCAGGCGGCUGGGAGCG	NC_004718.3_cds_NP_828850.1_2	174	-26.9	0.002147	12	4	orf1ab	orf1a polyprotein (pp1a)	0.85
SARS-related coronavirus	hsa-miR-650	AGGAGGCAGCGCUCUCAGGAC	NC_004718.3_cds_NP_828849.2_1	19622	-29.7	7e-05	17	2	orf1ab	orf1ab polyprotein (pp1ab)	0.12
SARS-related coronavirus	hsa-miR-6829-5p	UGGGCUGCUGAGAAGGGGCA	NC_004718.3_cds_NP_828858.1_13	166	-25.9	0.000672	14	4	N	nucleocapsid protein	0.83
SARS-related coronavirus	hsa-miR-1301-3p	UUGCAGCUGCCUGGGAGUGACUUC	NC_004718.3_cds_NP_828850.1_2	11392	-29.4	0.000182	19	3	orf1ab	orf1a polyprotein (pp1a)	0.72
SARS-related coronavirus	hsa-miR-892b	CACUGGCUCCUUUCUGGGUAGA	NC_004718.3_cds_NP_828850.1_2	3534	-26.7	0.000523	15	4	orf1ab	orf1a polyprotein (pp1a)	0.97
SARS-related coronavirus	hsa-miR-3907	AGGUGCUCCAGGCUGGCUCACA	NC_004718.3_cds_NP_828849.2_1	3518	-29.4	0.000129	16	1	orf1ab	orf1ab polyprotein (pp1ab)	0.75
SARS-related coronavirus	hsa-miR-3132	UGGGUAGAGAAGGAGCUCAGAGGA	NC_004718.3_cds_NP_828851.1_3	3363	-27	0.001049	18	1	S	E2 glycoprotein precursor	0.97
SARS-related coronavirus	hsa-miR-4663	AGCUGAGCUCCAUGGACGUGCAGU	NC_004718.3_cds_NP_828850.1_2	37	-25.6	0.002868	15	1	orf1ab	orf1a polyprotein (pp1a)	0.78
SARS-related coronavirus	hsa-miR-1296-5p	UUAGGGCCCUGGCUCCAUCUCC	NC_004718.3_cds_NP_828850.1_2	103	-25.4	0.002008	14	2	orf1ab	orf1a polyprotein (pp1a)	0.24
SARS-related coronavirus	hsa-miR-7152-3p	UCUGGUCCUGGACAGGAGGC	NC_004718.3_cds_NP_849175.1_10	94	-25.5	0.000952	15	1	sars7b	hypothetical protein sars7b	0.57
SARS-related coronavirus	hsa-miR-4758-3p	UGCCCCACCUGCUGACCACCCUC	NC_004718.3_cds_NP_828849.2_1	3136	-31.5	6.5e-05	19	1	orf1ab	orf1ab polyprotein (pp1ab)	0.29
SARS-related coronavirus	hsa-miR-4444	CUCGAGUUGGAAGAGGCG	NC_004718.3_cds_NP_828858.1_13	547	-27	8.3e-05	13	4	N	nucleocapsid protein	0.34
SARS-related coronavirus	hsa-miR-96-5p	UUUGGCACUAGCACAUUUUUGCU	NC_004718.3_cds_NP_828850.1_2	3919	-27.8	0.000112	19	3	orf1ab	orf1a polyprotein (pp1a)	0.72
SARS-related coronavirus	hsa-miR-20a-5p	UAAAGUGCUUAUAGUGCAGGUAG	NC_004718.3_cds_NP_828849.2_1	16973	-26.6	0.000302	17	4	orf1ab	orf1ab polyprotein (pp1ab)	0.97
SARS-related coronavirus	hsa-miR-6838-5p	AAGCAGCAGUGGCAAGACUCCU	NC_004718.3_cds_NP_828850.1_2	11289	-30	4.6e-05	17	2	orf1ab	orf1a polyprotein (pp1a)	0.97
SARS-related coronavirus	hsa-miR-497-5p	CAGCAGCACACUGUGGUUUGU	NC_004718.3_cds_NP_828849.2_1	11288	-25.8	0.00051	18	1	orf1ab	orf1ab polyprotein (pp1ab)	0.97
SARS-related coronavirus	hsa-miR-6771-5p	CUCGGGAGGGCAUGGGCCAGGC	NC_004718.3_cds_NP_828850.1_2	8529	-26.5	0.001535	15	1	orf1ab	orf1a polyprotein (pp1a)	0.23
SARS-related coronavirus	hsa-miR-4731-5p	UGCUGGGGGCCACAUGAGUGUG	NC_004718.3_cds_NP_828850.1_2	563	-26.9	0.000684	18	1	orf1ab	orf1a polyprotein (pp1a)	0.71
SARS-related coronavirus	hsa-miR-6806-5p	UGUAGGCAUGAGGCAGGGCCCAGG	NC_004718.3_cds_NP_828849.2_1	10888	-25.2	0.005163	13	2	orf1ab	orf1ab polyprotein (pp1ab)	0.97
SARS-related coronavirus	hsa-miR-6850-5p	GUGCGGAACGCUGGCCGGGGCG	NC_004718.3_cds_NP_828851.1_3	1515	-29.1	0.000292	15	3	S	E2 glycoprotein precursor	0.9
SARS-related coronavirus	hsa-miR-6081	AGGAGCAGUGCCGGCCAAGGCGCC	NC_004718.3_cds_NP_828851.1_3	2556	-27.1	0.001882	16	1	S	E2 glycoprotein precursor	0.76
SARS-related coronavirus	hsa-miR-211-3p	GCAGGGACAGCAAAGGGGUGC	NC_004718.3_cds_NP_828849.2_1	13384	-26.2	0.000669	15	2	orf1ab	orf1ab polyprotein (pp1ab)	0.66
SARS-related coronavirus	hsa-miR-6855-5p	UUGGGGUUUGGGGUGCAGACAUUGC	NC_004718.3_cds_NP_828849.2_1	5349	-31.7	5e-05	17	5	orf1ab	orf1ab polyprotein (pp1ab)	0.96
SARS-related coronavirus	hsa-miR-181a-5p	AACAUUCAACGCUGUCGGUGAGU	NC_004718.3_cds_NP_828849.2_1	7183	-28.3	0.000175	17	2	orf1ab	orf1ab polyprotein (pp1ab)	0.67
SARS-related coronavirus	hsa-miR-6765-5p	GUGAGGCGGGGCCAGGAGGGUGUGU	NC_004718.3_cds_NP_828849.2_1	12584	-27.4	0.002371	12	9	orf1ab	orf1ab polyprotein (pp1ab)	0.95
SARS-related coronavirus	hsa-miR-1199-5p	CCUGAGCCCGGGCCGCGCAG	NC_004718.3_cds_NP_828849.2_1	16907	-25.9	0.001313	13	6	orf1ab	orf1ab polyprotein (pp1ab)	0.95
SARS-related coronavirus	hsa-miR-6795-5p	UGGGGGGACAGGAUGAGAGGCUGU	NC_004718.3_cds_NP_828849.2_1	15004	-28.5	0.000611	19	2	orf1ab	orf1ab polyprotein (pp1ab)	0.94
SARS-related coronavirus	hsa-miR-1207-5p	UGGCAGGGAGGCUGGGAGGGG	NC_004718.3_cds_NP_828850.1_2	4605	-25.8	0.001898	15	1	orf1ab	orf1a polyprotein (pp1a)	0.64
SARS-related coronavirus	hsa-miR-1249-5p	AGGAGGGAGGAGAUGGGCCAAGUU	NC_004718.3_cds_NP_828858.1_13	345	-25.1	0.004583	14	7	N	nucleocapsid protein	0.92
SARS-related coronavirus	hsa-miR-149-5p	UCUGGCUCCGUGUCUUCACUCCC	NC_004718.3_cds_NP_828851.1_3	3718	-26.5	0.00123	16	2	S	E2 glycoprotein precursor	0.97
SARS-related coronavirus	hsa-miR-6838-5p	AAGCAGCAGUGGCAAGACUCCU	NC_004718.3_cds_NP_828858.1_13	659	-27	0.000402	14	2	N	nucleocapsid protein	0.63
SARS-related coronavirus	hsa-miR-1293	UGGGUGGUCUGGAGAUUUGUGC	NC_004718.3_cds_NP_828855.1_7	609	-26	0.000816	18	1	M	matrix protein	0.97
SARS-related coronavirus	hsa-miR-96-5p	UUUGGCACUAGCACAUUUUUGCU	NC_004718.3_cds_NP_828849.2_1	66	-27.4	0.000151	18	5	orf1ab	orf1ab polyprotein (pp1ab)	0.48
SARS-related coronavirus	hsa-miR-4632-5p	GAGGGCAGCGUGGGUGUGGCGGA	NC_004718.3_cds_NP_828849.2_1	7179	-26.3	0.002332	16	6	orf1ab	orf1ab polyprotein (pp1ab)	0.6
SARS-related coronavirus	hsa-miR-196a-3p	CGGCAACAAGAAACUGCCUGAG	NC_004718.3_cds_NP_828849.2_1	7756	-25.2	0.001176	17	2	orf1ab	orf1ab polyprotein (pp1ab)	0.66
SARS-related coronavirus	hsa-miR-26a-5p	UUCAAGUAAUCCAGGAUAGGCU	NC_004718.3_cds_NP_828855.1_7	81	-25	0.000967	14	6	M	matrix protein	0.69
SARS-related coronavirus	hsa-miR-892b	CACUGGCUCCUUUCUGGGUAGA	NC_004718.3_cds_NP_828849.2_1	2965	-25.1	0.001646	14	3	orf1ab	orf1ab polyprotein (pp1ab)	0.94
SARS-related coronavirus	hsa-miR-939-5p	UGGGGAGCUGAGGCUCUGGGGGUG	NC_004718.3_cds_NP_828849.2_1	2890	-27.4	0.001629	12	6	orf1ab	orf1ab polyprotein (pp1ab)	0.41
SARS-related coronavirus	hsa-miR-4792	CGGUGAGCGCUCGCUGGC	NC_004718.3_cds_NP_828849.2_1	20050	-27.6	9.5e-05	13	3	orf1ab	orf1ab polyprotein (pp1ab)	0.89
SARS-related coronavirus	hsa-miR-6754-3p	UCUUCACCUGCCUCUGCCUGCA	NC_004718.3_cds_NP_828850.1_2	3137	-27.2	0.000452	13	5	orf1ab	orf1a polyprotein (pp1a)	0.19
SARS-related coronavirus	hsa-miR-195-3p	CCAAUAUUGGCUGUGCUGCUCC	NC_004718.3_cds_NP_828852.2_4	41	-26.3	0.000514	13	5	sars3a	hypothetical protein sars3a	0.83
SARS-related coronavirus	hsa-miR-18a-5p	UAAGGUGCAUCUAGUGCAGAUAG	NC_004718.3_cds_NP_828850.1_2	12910	-27.3	0.000251	19	4	orf1ab	orf1a polyprotein (pp1a)	0.84
SARS-related coronavirus	hsa-miR-3918	ACAGGGCCGCAGAUGGAGACU	NC_004718.3_cds_NP_828850.1_2	13035	-32.1	1.2e-05	18	1	orf1ab	orf1a polyprotein (pp1a)	0.47
SARS-related coronavirus	hsa-miR-3911	UGUGUGGAUCCUGGAGGAGGCA	NC_004718.3_cds_NP_828851.1_3	2259	-26.9	0.000669	16	1	S	E2 glycoprotein precursor	0.95
SARS-related coronavirus	hsa-miR-3934-3p	UGCUCAGGUUGCACAGCUGGGA	NC_004718.3_cds_NP_828850.1_2	12333	-25.7	0.001276	13	7	orf1ab	orf1a polyprotein (pp1a)	0.94
SARS-related coronavirus	hsa-miR-1301-3p	UUGCAGCUGCCUGGGAGUGACUUC	NC_004718.3_cds_NP_828849.2_1	3321	-26	0.001844	13	6	orf1ab	orf1ab polyprotein (pp1ab)	0.94
SARS-related coronavirus	hsa-miR-6753-5p	CACCAGGGCAGAGCAGGGCUGA	NC_004718.3_cds_NP_828849.2_1	20807	-25.2	0.002683	14	5	orf1ab	orf1ab polyprotein (pp1ab)	0.91
SARS-related coronavirus	hsa-miR-4745-5p	UGAGUGGGGCUCCCGGGACGGCG	NC_004718.3_cds_NP_828858.1_13	403	-26	0.003831	13	4	N	nucleocapsid protein	0.87
SARS-related coronavirus	hsa-miR-642a-3p	AGACACAUUUGGAGAGGGAACC	NC_004718.3_cds_NP_828849.2_1	9046	-25.5	0.001	17	1	orf1ab	orf1ab polyprotein (pp1ab)	0.93
SARS-related coronavirus	hsa-miR-8052	CGGGACUGUAGAGGGCAUGAGC	NC_004718.3_cds_NP_828855.1_7	195	-25.9	0.001275	16	6	M	matrix protein	0.76
SARS-related coronavirus	hsa-miR-648	AAGUGUGCAGGGCACUGGU	NC_004718.3_cds_NP_828849.2_1	8474	-25.1	0.000582	16	2	orf1ab	orf1ab polyprotein (pp1ab)	0.79
SARS-related coronavirus	hsa-miR-6792-3p	CUCCUCCACAGCCCCUGCUCAU	NC_004718.3_cds_NP_828849.2_1	93	-27.2	0.000594	15	1	orf1ab	orf1ab polyprotein (pp1ab)	0.1
SARS-related coronavirus	hsa-miR-5587-3p	GCCCCGGGCAGUGUGAUCAUC	NC_004718.3_cds_NP_828850.1_2	11805	-28.3	0.000171	13	1	orf1ab	orf1a polyprotein (pp1a)	0.29
SARS-related coronavirus	hsa-miR-520h	ACAAAGUGCUUCCCUUUAGAGU	NC_004718.3_cds_NP_828849.2_1	3519	-26.6	0.000267	16	6	orf1ab	orf1ab polyprotein (pp1ab)	0.79
SARS-related coronavirus	hsa-miR-2355-3p	AUUGUCCUUGCUGUUUGGAGAU	NC_004718.3_cds_NP_828851.1_3	1186	-26.3	0.000343	16	2	S	E2 glycoprotein precursor	0.62
SARS-related coronavirus	hsa-miR-8053	UGGCGAUUUUGGAACUCAAUGGCA	NC_004718.3_cds_NP_828859.1_14	199	-25.7	0.001279	17	1	sars9b	hypothetical protein sars9b	0.69
SARS-related coronavirus	hsa-miR-1275	GUGGGGGAGAGGCUGUC	NC_004718.3_cds_NP_828851.1_3	706	-28.5	2.4e-05	16	1	S	E2 glycoprotein precursor	0.88
SARS-related coronavirus	hsa-miR-5580-3p	CACAUAUGAAGUGAGCCAGCAC	NC_004718.3_cds_NP_828850.1_2	12472	-25.4	0.000846	16	7	orf1ab	orf1a polyprotein (pp1a)	0.91
SARS-related coronavirus	hsa-miR-937-5p	GUGAGUCAGGGUGGGGCUGG	NC_004718.3_cds_NP_828851.1_3	3110	-29.2	7.4e-05	12	3	S	E2 glycoprotein precursor	0.54
SARS-related coronavirus	hsa-miR-4774-3p	AUUGCCUAACAUGUGCCAGAA	NC_004718.3_cds_NP_828850.1_2	12836	-27.3	0.000109	15	1	orf1ab	orf1a polyprotein (pp1a)	0.91
SARS-related coronavirus	hsa-miR-4757-5p	AGGCCUCUGUGACGUCACGGUGU	NC_004718.3_cds_NP_828849.2_1	98	-26.2	0.001691	15	2	orf1ab	orf1ab polyprotein (pp1ab)	0.21
SARS-related coronavirus	hsa-miR-4633-5p	AUAUGCCUGGCUAGCUCCUC	NC_004718.3_cds_NP_828858.1_13	1241	-27.9	8.4e-05	16	2	N	nucleocapsid protein	0.64
SARS-related coronavirus	hsa-miR-6818-3p	UUGUCUCUUGUUCCUCACACAG	NC_004718.3_cds_NP_828850.1_2	2787	-26	0.00053	16	1	orf1ab	orf1a polyprotein (pp1a)	0.44
SARS-related coronavirus	hsa-miR-6889-5p	UCGGGGAGUCUGGGGUCCGGAAU	NC_004718.3_cds_NP_828850.1_2	5805	-25	0.0051	15	6	orf1ab	orf1a polyprotein (pp1a)	0.65
SARS-related coronavirus	hsa-miR-3150b-5p	CAACCUCGAGGAUCUCCCCAGC	NC_004718.3_cds_NP_828849.2_1	1933	-28.3	0.000255	14	8	orf1ab	orf1ab polyprotein (pp1ab)	0.5
SARS-related coronavirus	hsa-miR-6855-5p	UUGGGGUUUGGGGUGCAGACAUUGC	NC_004718.3_cds_NP_828859.1_14	110	-26.5	0.001643	13	1	sars9b	hypothetical protein sars9b	0.5
SARS-related coronavirus	hsa-miR-4676-5p	GAGCCAGUGGUGAGACAGUGA	NC_004718.3_cds_NP_828849.2_1	4441	-25.9	0.000708	14	1	orf1ab	orf1ab polyprotein (pp1ab)	0.5
SARS-related coronavirus	hsa-miR-6089	GGAGGCCGGGGUGGGGCGGGGCGG	NC_004718.3_cds_NP_828851.1_3	3102	-31.2	0.000364	16	2	S	E2 glycoprotein precursor	0.63
SARS-related coronavirus	hsa-miR-6730-5p	AGAAAGGUGGAGGGGUUGUCAGA	NC_004718.3_cds_NP_828851.1_3	399	-29.5	0.000112	21	1	S	E2 glycoprotein precursor	0.97
SARS-related coronavirus	hsa-miR-4738-5p	ACCAGCGCGUUUUCAGUUUCAU	NC_004718.3_cds_NP_828849.2_1	4309	-25.6	0.000648	14	3	orf1ab	orf1ab polyprotein (pp1ab)	0.5
SARS-related coronavirus	hsa-miR-6878-3p	CUGGCCUCUUCUUUCUCCUAG	NC_004718.3_cds_NP_828849.2_1	2921	-26.7	0.000277	16	1	orf1ab	orf1ab polyprotein (pp1ab)	0.16
SARS-related coronavirus	hsa-miR-296-3p	GAGGGUUGGGUGGAGGCUCUCC	NC_004718.3_cds_NP_828849.2_1	18124	-25.8	0.001777	12	4	orf1ab	orf1ab polyprotein (pp1ab)	0.56
SARS-related coronavirus	hsa-miR-6792-5p	GUAAGCAGGGGCUCUGGGUGA	NC_004718.3_cds_NP_828850.1_2	7982	-27.8	0.000214	15	5	orf1ab	orf1a polyprotein (pp1a)	0.72
SARS-related coronavirus	hsa-miR-3937	ACAGGCGGCUGUAGCAAUGGGGG	NC_004718.3_cds_NP_828851.1_3	2078	-26.8	0.001114	15	3	S	E2 glycoprotein precursor	0.85
SARS-related coronavirus	hsa-miR-1909-5p	UGAGUGCCGGUGCCUGCCCUG	NC_004718.3_cds_NP_828850.1_2	3385	-27.5	0.000411	15	3	orf1ab	orf1a polyprotein (pp1a)	0.91
SARS-related coronavirus	hsa-miR-3186-5p	CAGGCGUCUGUCUACGUGGCUU	NC_004718.3_cds_NP_828858.1_13	669	-25	0.002051	16	3	N	nucleocapsid protein	0.55
SARS-related coronavirus	hsa-miR-6894-5p	AGGAGGAUGGAGAGCUGGGCCAGA	NC_004718.3_cds_NP_828850.1_2	6829	-25.6	0.003935	17	6	orf1ab	orf1a polyprotein (pp1a)	0.96
SARS-related coronavirus	hsa-miR-1298-5p	UUCAUUCGGCUGUCCAGAUGUA	NC_004718.3_cds_NP_828849.2_1	4696	-26.1	0.000535	16	2	orf1ab	orf1ab polyprotein (pp1ab)	0.77
SARS-related coronavirus	hsa-miR-5008-3p	CCUGUGCUCCCAGGGCCUCGC	NC_004718.3_cds_NP_828859.1_14	195	-25.6	0.001777	12	6	sars9b	hypothetical protein sars9b	0.69
SARS-related coronavirus	hsa-miR-1291	UGGCCCUGACUGAAGACCAGCAGU	NC_004718.3_cds_NP_828850.1_2	9057	-25.1	0.004171	16	2	orf1ab	orf1a polyprotein (pp1a)	0.75
SARS-related coronavirus	hsa-miR-4761-5p	ACAAGGUGUGCAUGCCUGACC	NC_004718.3_cds_NP_828851.1_3	3454	-26.7	0.00035	14	4	S	E2 glycoprotein precursor	0.83
SARS-related coronavirus	hsa-miR-3150a-5p	CAACCUCGACGAUCUCCUCAGC	NC_004718.3_cds_NP_828849.2_1	3575	-25.7	0.001222	15	7	orf1ab	orf1ab polyprotein (pp1ab)	0.97
SARS-related coronavirus	hsa-miR-6738-5p	CGAGGGGUAGAAGAGCACAGGGG	NC_004718.3_cds_NP_828851.1_3	2612	-25.7	0.002493	14	2	S	E2 glycoprotein precursor	0.5
SARS-related coronavirus	hsa-miR-6862-5p	CGGGCAUGCUGGGAGAGACUUU	NC_004718.3_cds_NP_828849.2_1	10057	-26.4	0.000769	14	3	orf1ab	orf1ab polyprotein (pp1ab)	0.97
SARS-related coronavirus	hsa-miR-6767-5p	UCGCAGACAGGGACACAUGGAGA	NC_004718.3_cds_NP_828850.1_2	11123	-25.2	0.002733	17	6	orf1ab	orf1a polyprotein (pp1a)	0.97
SARS-related coronavirus	hsa-miR-3132	UGGGUAGAGAAGGAGCUCAGAGGA	NC_004718.3_cds_NP_828850.1_2	10846	-27.4	0.000801	15	3	orf1ab	orf1a polyprotein (pp1a)	0.97
SARS-related coronavirus	hsa-miR-6802-5p	CUAGGUGGGGGGCUUGAAGC	NC_004718.3_cds_NP_828859.1_14	27	-26.7	0.000313	9	5	sars9b	hypothetical protein sars9b	0.93
SARS-related coronavirus	hsa-miR-593-5p	AGGCACCAGCCAGGCAUUGCUCAGC	NC_004718.3_cds_NP_828849.2_1	9064	-27.7	0.001042	18	5	orf1ab	orf1ab polyprotein (pp1ab)	0.55
SARS-related coronavirus	hsa-miR-4722-3p	ACCUGCCAGCACCUCCCUGCAG	NC_004718.3_cds_NP_828849.2_1	1193	-25	0.003079	13	2	orf1ab	orf1ab polyprotein (pp1ab)	0.6
SARS-related coronavirus	hsa-miR-4474-3p	UUGUGGCUGGUCAUGAGGCUAA	NC_004718.3_cds_NP_828849.2_1	18469	-25.1	0.001308	15	4	orf1ab	orf1ab polyprotein (pp1ab)	0.92
SARS-related coronavirus	hsa-miR-3074-5p	GUUCCUGCUGAACUGAGCCAG	NC_004718.3_cds_NP_828849.2_1	14196	-25.3	0.000883	18	1	orf1ab	orf1ab polyprotein (pp1ab)	0.82
SARS-related coronavirus	hsa-miR-5008-3p	CCUGUGCUCCCAGGGCCUCGC	NC_004718.3_cds_NP_828850.1_2	109	-29	0.000168	15	3	orf1ab	orf1a polyprotein (pp1a)	0.24
SARS-related coronavirus	hsa-miR-4750-5p	CUCGGGCGGAGGUGGUUGAGUG	NC_004718.3_cds_NP_828851.1_3	3083	-26.3	0.00126	16	4	S	E2 glycoprotein precursor	0.66
SARS-related coronavirus	hsa-miR-877-5p	GUAGAGGAGAUGGCGCAGGG	NC_004718.3_cds_NP_828849.2_1	7429	-26	0.000556	14	1	orf1ab	orf1ab polyprotein (pp1ab)	0.81
SARS-related coronavirus	hsa-miR-4797-5p	GACAGAGUGCCACUUACUGAA	NC_004718.3_cds_NP_828849.2_1	3842	-26	0.000374	14	3	orf1ab	orf1ab polyprotein (pp1ab)	0.59
SARS-related coronavirus	hsa-miR-499a-3p	AACAUCACAGCAAGUCUGUGCU	NC_004718.3_cds_NP_828849.2_1	7406	-27.9	0.000128	13	5	orf1ab	orf1ab polyprotein (pp1ab)	0.73
SARS-related coronavirus	hsa-miR-4723-5p	UGGGGGAGCCAUGAGAUAAGAGCA	NC_004718.3_cds_NP_828851.1_3	3688	-25.3	0.003061	16	4	S	E2 glycoprotein precursor	0.44
SARS-related coronavirus	hsa-miR-6854-5p	AAGCUCAGGUUUGAGAACUGCUGA	NC_004718.3_cds_NP_828849.2_1	15846	-25.4	0.001671	20	1	orf1ab	orf1ab polyprotein (pp1ab)	0.94
SARS-related coronavirus	hsa-miR-671-5p	AGGAAGCCCUGGAGGGGCUGGAG	NC_004718.3_cds_NP_828850.1_2	2770	-25.6	0.003461	11	9	orf1ab	orf1a polyprotein (pp1a)	0.44
SARS-related coronavirus	hsa-miR-6720-3p	CGCGCCUGCAGGAACUGGUAGA	NC_004718.3_cds_NP_828850.1_2	10289	-28.3	0.000237	15	4	orf1ab	orf1a polyprotein (pp1a)	0.95
SARS-related coronavirus	hsa-miR-4690-3p	GCAGCCCAGCUGAGGCCUCUG	NC_004718.3_cds_NP_828850.1_2	10896	-31	2.9e-05	16	1	orf1ab	orf1a polyprotein (pp1a)	0.93
SARS-related coronavirus	hsa-miR-518f-5p	CUCUAGAGGGAAGCACUUUCUC	NC_004718.3_cds_NP_828849.2_1	2873	-25.7	0.000744	15	2	orf1ab	orf1ab polyprotein (pp1ab)	0.57
SARS-related coronavirus	hsa-miR-433-5p	UACGGUGAGCCUGUCAUUAUUC	NC_004718.3_cds_NP_828849.2_1	12838	-26.8	0.000278	19	1	orf1ab	orf1ab polyprotein (pp1ab)	0.79
SARS-related coronavirus	hsa-miR-3147	GGUUGGGCAGUGAGGAGGGUGUGA	NC_004718.3_cds_NP_828850.1_2	3829	-25	0.005131	13	6	orf1ab	orf1a polyprotein (pp1a)	0.34
SARS-related coronavirus	hsa-miR-1253	AGAGAAGAAGAUCAGCCUGCA	NC_004718.3_cds_NP_828851.1_3	1897	-25.3	0.000715	12	8	S	E2 glycoprotein precursor	0.79
SARS-related coronavirus	hsa-miR-27a-3p	UUCACAGUGGCUAAGUUCCGC	NC_004718.3_cds_NP_828851.1_3	2582	-27	0.000205	18	1	S	E2 glycoprotein precursor	0.63
SARS-related coronavirus	hsa-miR-6785-5p	UGGGAGGGCGUGGAUGAUGGUG	NC_004718.3_cds_NP_828850.1_2	11783	-26.2	0.001227	17	4	orf1ab	orf1a polyprotein (pp1a)	0.74
SARS-related coronavirus	hsa-miR-3065-3p	UCAGCACCAGGAUAUUGUUGGAG	NC_004718.3_cds_NP_828849.2_1	9653	-25.8	0.001	18	1	orf1ab	orf1ab polyprotein (pp1ab)	0.96
SARS-related coronavirus	hsa-miR-6515-5p	UUGGAGGGUGUGGAAGACAUC	NC_004718.3_cds_NP_828849.2_1	3821	-28.4	9e-05	16	1	orf1ab	orf1ab polyprotein (pp1ab)	0.37
SARS-related coronavirus	hsa-miR-6515-5p	UUGGAGGGUGUGGAAGACAUC	NC_004718.3_cds_NP_828850.1_2	3821	-28.4	9e-05	16	1	orf1ab	orf1a polyprotein (pp1a)	0.37
SARS-related coronavirus	hsa-miR-5787	GGGCUGGGGCGCGGGGAGGU	NC_004718.3_cds_NP_828849.2_1	18876	-27.6	0.000481	11	2	orf1ab	orf1ab polyprotein (pp1ab)	0.83
SARS-related coronavirus	hsa-miR-6727-5p	CUCGGGGCAGGCGGCUGGGAGCG	NC_004718.3_cds_NP_828849.2_1	174	-26.9	0.002147	12	4	orf1ab	orf1ab polyprotein (pp1ab)	0.85
SARS-related coronavirus	hsa-miR-6724-5p	CUGGGCCCGCGGCGGGCGUGGGG	NC_004718.3_cds_NP_828850.1_2	611	-29.9	0.000475	15	5	orf1ab	orf1a polyprotein (pp1a)	0.84
SARS-related coronavirus	hsa-miR-3124-5p	UUCGCGGGCGAAGGCAAAGUC	NC_004718.3_cds_NP_828849.2_1	1228	-25.2	0.001166	14	4	orf1ab	orf1ab polyprotein (pp1ab)	0.43
SARS-related coronavirus	hsa-miR-4649-5p	UGGGCGAGGGGUGGGCUCUCAGAG	NC_004718.3_cds_NP_828850.1_2	4541	-29.2	0.000512	16	5	orf1ab	orf1a polyprotein (pp1a)	0.2
SARS-related coronavirus	hsa-miR-6720-3p	CGCGCCUGCAGGAACUGGUAGA	NC_004718.3_cds_NP_828849.2_1	10289	-28.3	0.000237	15	4	orf1ab	orf1ab polyprotein (pp1ab)	0.95
SARS-related coronavirus	hsa-miR-937-5p	GUGAGUCAGGGUGGGGCUGG	NC_004718.3_cds_NP_828851.1_3	1401	-27	0.00036	14	3	S	E2 glycoprotein precursor	0.9
SARS-related coronavirus	hsa-miR-15a-5p	UAGCAGCACAUAAUGGUUUGUG	NC_004718.3_cds_NP_828849.2_1	8112	-25.4	0.000542	16	3	orf1ab	orf1ab polyprotein (pp1ab)	0.92
SARS-related coronavirus	hsa-miR-6076	AGCAUGACAGAGGAGAGGUGG	NC_004718.3_cds_NP_828849.2_1	9018	-25.8	0.000815	17	2	orf1ab	orf1ab polyprotein (pp1ab)	0.87
SARS-related coronavirus	hsa-miR-2115-5p	AGCUUCCAUGACUCCUGAUGGA	NC_004718.3_cds_NP_828850.1_2	8970	-25.7	0.000979	15	2	orf1ab	orf1a polyprotein (pp1a)	0.43
SARS-related coronavirus	hsa-miR-619-5p	GCUGGGAUUACAGGCAUGAGCC	NC_004718.3_cds_NP_828850.1_2	7997	-25.8	0.000964	19	1	orf1ab	orf1a polyprotein (pp1a)	0.49
SARS-related coronavirus	hsa-miR-204-5p	UUCCCUUUGUCAUCCUAUGCCU	NC_004718.3_cds_NP_828849.2_1	13277	-26.2	0.000503	15	4	orf1ab	orf1ab polyprotein (pp1ab)	0.97
SARS-related coronavirus	hsa-miR-5589-5p	GGCUGGGUGCUCUUGUGCAGU	NC_004718.3_cds_NP_828849.2_1	10288	-27.3	0.000274	15	2	orf1ab	orf1ab polyprotein (pp1ab)	0.85
SARS-related coronavirus	hsa-miR-4645-3p	AGACAGUAGUUCUUGCCUGGUU	NC_004718.3_cds_NP_828849.2_1	12842	-26.2	0.000491	17	3	orf1ab	orf1ab polyprotein (pp1ab)	0.49
SARS-related coronavirus	hsa-miR-4776-5p	GUGGACCAGGAUGGCAAGGGCU	NC_004718.3_cds_NP_828849.2_1	2399	-31.2	3.4e-05	19	1	orf1ab	orf1ab polyprotein (pp1ab)	0.97
SARS-related coronavirus	hsa-miR-6165	CAGCAGGAGGUGAGGGGAG	NC_004718.3_cds_NP_828850.1_2	1607	-31.4	8e-06	15	1	orf1ab	orf1a polyprotein (pp1a)	0.78
SARS-related coronavirus	hsa-miR-597-3p	UGGUUCUCUUGUGGCUCAAGCGU	NC_004718.3_cds_NP_828850.1_2	2972	-26.8	0.000615	16	2	orf1ab	orf1a polyprotein (pp1a)	0.63
SARS-related coronavirus	hsa-miR-1193	GGGAUGGUAGACCGGUGACGUGC	NC_004718.3_cds_NP_828851.1_3	3140	-29	0.00025	15	1	S	E2 glycoprotein precursor	0.85
SARS-related coronavirus	hsa-miR-3149	UUUGUAUGGAUAUGUGUGUGUAU	NC_004718.3_cds_NP_828853.1_5	26	-26.1	0.000342	16	5	sars3b	hypothetical protein sars3b	0.89
SARS-related coronavirus	hsa-miR-3189-3p	CCCUUGGGUCUGAUGGGGUAG	NC_004718.3_cds_NP_828850.1_2	12478	-25.5	0.001209	16	3	orf1ab	orf1a polyprotein (pp1a)	0.68
SARS-related coronavirus	hsa-miR-3620-3p	UCACCCUGCAUCCCGCACCCAG	NC_004718.3_cds_NP_828849.2_1	13694	-25.5	0.002296	12	5	orf1ab	orf1ab polyprotein (pp1ab)	0.6
SARS-related coronavirus	hsa-miR-4429	AAAAGCUGGGCUGAGAGGCG	NC_004718.3_cds_NP_828849.2_1	15007	-25.3	0.000705	14	4	orf1ab	orf1ab polyprotein (pp1ab)	0.94
SARS-related coronavirus	hsa-miR-4723-5p	UGGGGGAGCCAUGAGAUAAGAGCA	NC_004718.3_cds_NP_828850.1_2	12133	-25.4	0.00286	16	3	orf1ab	orf1a polyprotein (pp1a)	0.64
SARS-related coronavirus	hsa-miR-18b-5p	UAAGGUGCAUCUAGUGCAGUUAG	NC_004718.3_cds_NP_828849.2_1	20360	-26	0.000626	17	6	orf1ab	orf1ab polyprotein (pp1ab)	0.56
SARS-related coronavirus	hsa-miR-6775-3p	AGGCCCUGUCCUCUGCCCCAG	NC_004718.3_cds_NP_828849.2_1	19660	-26.7	0.00082	18	1	orf1ab	orf1ab polyprotein (pp1ab)	0.19
SARS-related coronavirus	hsa-miR-6772-3p	UUGCUCCUGACUCUGUGCCCACA	NC_004718.3_cds_NP_828849.2_1	4485	-29.3	0.000144	16	3	orf1ab	orf1ab polyprotein (pp1ab)	0.58
SARS-related coronavirus	hsa-miR-6511a-5p	CAGGCAGAAGUGGGGCUGACAGG	NC_004718.3_cds_NP_828850.1_2	7249	-25.8	0.00213	15	4	orf1ab	orf1a polyprotein (pp1a)	0.6
SARS-related coronavirus	hsa-miR-339-5p	UCCCUGUCCUCCAGGAGCUCACG	NC_004718.3_cds_NP_828858.1_13	86	-25.6	0.00297	15	1	N	nucleocapsid protein	0.62
SARS-related coronavirus	hsa-miR-6719-3p	UCUGACAUCAGUGAUUCUCCUG	NC_004718.3_cds_NP_828849.2_1	16063	-25.2	0.00105	16	5	orf1ab	orf1ab polyprotein (pp1ab)	0.88
SARS-related coronavirus	hsa-miR-296-3p	GAGGGUUGGGUGGAGGCUCUCC	NC_004718.3_cds_NP_828849.2_1	4545	-25.8	0.001777	15	6	orf1ab	orf1ab polyprotein (pp1ab)	0.31
SARS-related coronavirus	hsa-miR-378b	ACUGGACUUGGAGGCAGAA	NC_004718.3_cds_NP_828850.1_2	11414	-27.1	0.000104	17	1	orf1ab	orf1a polyprotein (pp1a)	0.77
SARS-related coronavirus	hsa-miR-4653-5p	UCUCUGAGCAAGGCUUAACACC	NC_004718.3_cds_NP_828850.1_2	2	-25.3	0.000987	15	2	orf1ab	orf1a polyprotein (pp1a)	0.52
SARS-related coronavirus	hsa-miR-3196	CGGGGCGGCAGGGGCCUC	NC_004718.3_cds_NP_828850.1_2	4339	-28.2	0.000119	11	5	orf1ab	orf1a polyprotein (pp1a)	0.54
SARS-related coronavirus	hsa-miR-3129-5p	GCAGUAGUGUAGAGAUUGGUUU	NC_004718.3_cds_NP_828850.1_2	1843	-26.2	0.000326	18	1	orf1ab	orf1a polyprotein (pp1a)	0.58
SARS-related coronavirus	hsa-miR-4682	UCUGAGUUCCUGGAGCCUGGUCU	NC_004718.3_cds_NP_828849.2_1	13782	-27.8	0.000467	18	4	orf1ab	orf1ab polyprotein (pp1ab)	0.28
SARS-related coronavirus	hsa-miR-193a-5p	UGGGUCUUUGCGGGCGAGAUGA	NC_004718.3_cds_NP_828853.1_5	284	-26.8	0.000627	13	1	sars3b	hypothetical protein sars3b	0.92
SARS-related coronavirus	hsa-miR-4723-5p	UGGGGGAGCCAUGAGAUAAGAGCA	NC_004718.3_cds_NP_828849.2_1	12133	-25.4	0.00286	16	3	orf1ab	orf1ab polyprotein (pp1ab)	0.64
SARS-related coronavirus	hsa-miR-3687	CCCGGACAGGCGUUCGUGCGACGU	NC_004718.3_cds_NP_828849.2_1	3588	-32.2	6.7e-05	18	5	orf1ab	orf1ab polyprotein (pp1ab)	0.7
SARS-related coronavirus	hsa-miR-589-5p	UGAGAACCACGUCUGCUCUGAG	NC_004718.3_cds_NP_828850.1_2	8445	-26.4	0.000648	15	4	orf1ab	orf1a polyprotein (pp1a)	0.65
SARS-related coronavirus	hsa-miR-4709-3p	UUGAAGAGGAGGUGCUCUGUAGC	NC_004718.3_cds_NP_828849.2_1	7136	-25.6	0.001347	14	6	orf1ab	orf1ab polyprotein (pp1ab)	0.8
SARS-related coronavirus	hsa-miR-874-5p	CGGCCCCACGCACCAGGGUAAGA	NC_004718.3_cds_NP_828849.2_1	17951	-27.4	0.000978	16	2	orf1ab	orf1ab polyprotein (pp1ab)	0.83
SARS-related coronavirus	hsa-miR-762	GGGGCUGGGGCCGGGGCCGAGC	NC_004718.3_cds_NP_828849.2_1	17108	-29.7	0.000335	13	1	orf1ab	orf1ab polyprotein (pp1ab)	0.97
SARS-related coronavirus	hsa-miR-4436a	GCAGGACAGGCAGAAGUGGAU	NC_004718.3_cds_NP_828850.1_2	43	-29.3	5.5e-05	18	1	orf1ab	orf1a polyprotein (pp1a)	0.52
SARS-related coronavirus	hsa-miR-3652	CGGCUGGAGGUGUGAGGA	NC_004718.3_cds_NP_828849.2_1	17776	-27.5	9e-05	14	3	orf1ab	orf1ab polyprotein (pp1ab)	0.93
SARS-related coronavirus	hsa-miR-6756-5p	AGGGUGGGGCUGGAGGUGGGGCU	NC_004718.3_cds_NP_828858.1_13	311	-25.2	0.005971	17	2	N	nucleocapsid protein	0.91
SARS-related coronavirus	hsa-miR-502-5p	AUCCUUGCUAUCUGGGUGCUA	NC_004718.3_cds_NP_828858.1_13	165	-31	1e-05	19	2	N	nucleocapsid protein	0.85
SARS-related coronavirus	hsa-miR-4661-3p	CAGGAUCCACAGAGCUAGUCCA	NC_004718.3_cds_NP_828849.2_1	89	-25.7	0.001132	18	2	orf1ab	orf1ab polyprotein (pp1ab)	0.16
SARS-related coronavirus	hsa-miR-6859-5p	GAGAGGAACAUGGGCUCAGGACA	NC_004718.3_cds_NP_828851.1_3	3727	-25.4	0.002129	13	3	S	E2 glycoprotein precursor	0.96
SARS-related coronavirus	hsa-miR-22-5p	AGUUCUUCAGUGGCAAGCUUUA	NC_004718.3_cds_NP_828849.2_1	18170	-27.2	0.000153	15	6	orf1ab	orf1ab polyprotein (pp1ab)	0.97
SARS-related coronavirus	hsa-miR-3175	CGGGGAGAGAACGCAGUGACGU	NC_004718.3_cds_NP_828849.2_1	4315	-28.2	0.000297	20	2	orf1ab	orf1ab polyprotein (pp1ab)	0.3
SARS-related coronavirus	hsa-miR-337-5p	GAACGGCUUCAUACAGGAGUU	NC_004718.3_cds_NP_828850.1_2	3601	-25	0.000797	13	5	orf1ab	orf1a polyprotein (pp1a)	0.78
SARS-related coronavirus	hsa-miR-331-3p	GCCCCUGGGCCUAUCCUAGAA	NC_004718.3_cds_NP_828850.1_2	11809	-25.3	0.001351	10	1	orf1ab	orf1a polyprotein (pp1a)	0.39
SARS-related coronavirus	hsa-miR-4682	UCUGAGUUCCUGGAGCCUGGUCU	NC_004718.3_cds_NP_828849.2_1	502	-26.8	0.000929	16	3	orf1ab	orf1ab polyprotein (pp1ab)	0.17
SARS-related coronavirus	hsa-miR-6820-5p	UGCGGCAGAGCUGGGGUCA	NC_004718.3_cds_NP_828850.1_2	183	-28.7	6.3e-05	13	4	orf1ab	orf1a polyprotein (pp1a)	0.71
SARS-related coronavirus	hsa-miR-219a-2-3p	AGAAUUGUGGCUGGACAUCUGU	NC_004718.3_cds_NP_828849.2_1	12381	-27.5	0.000193	14	7	orf1ab	orf1ab polyprotein (pp1ab)	0.89
SARS-related coronavirus	hsa-miR-4492	GGGGCUGGGCGCGCGCC	NC_004718.3_cds_NP_828849.2_1	16913	-25.4	0.000557	11	5	orf1ab	orf1ab polyprotein (pp1ab)	0.97
SARS-related coronavirus	hsa-miR-7111-3p	AUCCUCUCUUCCCUCCUCCCAG	NC_004718.3_cds_NP_828849.2_1	16402	-25.8	0.001473	11	9	orf1ab	orf1ab polyprotein (pp1ab)	0.94
SARS-related coronavirus	hsa-miR-6722-3p	UGCAGGGGUCGGGUGGGCCAGG	NC_004718.3_cds_NP_828858.1_13	112	-29.4	0.000262	13	5	N	nucleocapsid protein	0.5
SARS-related coronavirus	hsa-miR-3667-3p	ACCUUCCUCUCCAUGGGUCUUU	NC_004718.3_cds_NP_828851.1_3	3148	-28	0.000193	14	4	S	E2 glycoprotein precursor	0.64
SARS-related coronavirus	hsa-miR-4763-5p	CGCCUGCCCAGCCCUCCUGCU	NC_004718.3_cds_NP_828850.1_2	12648	-31.5	3.2e-05	16	2	orf1ab	orf1a polyprotein (pp1a)	0.66
SARS-related coronavirus	hsa-miR-219b-3p	AGAAUUGCGUUUGGACAAUCAGU	NC_004718.3_cds_NP_828849.2_1	7559	-25.7	0.000669	17	5	orf1ab	orf1ab polyprotein (pp1ab)	0.88
SARS-related coronavirus	hsa-miR-194-3p	CCAGUGGGGCUGCUGUUAUCUG	NC_004718.3_cds_NP_828858.1_13	309	-26.8	0.000522	16	1	N	nucleocapsid protein	0.87
SARS-related coronavirus	hsa-miR-324-5p	CGCAUCCCCUAGGGCAUUGGUGU	NC_004718.3_cds_NP_828849.2_1	8024	-25.1	0.003077	16	2	orf1ab	orf1ab polyprotein (pp1ab)	0.79
SARS-related coronavirus	hsa-miR-214-3p	ACAGCAGGCACAGACAGGCAGU	NC_004718.3_cds_NP_828855.1_7	189	-26	0.001067	15	2	M	matrix protein	0.61
SARS-related coronavirus	hsa-miR-4688	UAGGGGCAGCAGAGGACCUGGG	NC_004718.3_cds_NP_828849.2_1	9099	-27.1	0.000801	17	1	orf1ab	orf1ab polyprotein (pp1ab)	0.3
SARS-related coronavirus	hsa-miR-520a-5p	CUCCAGAGGGAAGUACUUUCU	NC_004718.3_cds_NP_828850.1_2	2247	-26.3	0.000346	15	1	orf1ab	orf1a polyprotein (pp1a)	0.73
SARS-related coronavirus	hsa-miR-874-5p	CGGCCCCACGCACCAGGGUAAGA	NC_004718.3_cds_NP_828850.1_2	77	-26	0.002482	15	1	orf1ab	orf1a polyprotein (pp1a)	0.09
SARS-related coronavirus	hsa-miR-6812-3p	CCGCUCUUCCCCUGACCCCAG	NC_004718.3_cds_NP_828849.2_1	94	-26.8	0.000711	17	1	orf1ab	orf1ab polyprotein (pp1ab)	0.1
SARS-related coronavirus	hsa-miR-922	GCAGCAGAGAAUAGGACUACGUC	NC_004718.3_cds_NP_828849.2_1	7623	-26.5	0.000641	19	1	orf1ab	orf1ab polyprotein (pp1ab)	0.89
SARS-related coronavirus	hsa-miR-1538	CGGCCCGGGCUGCUGCUGUUCCU	NC_004718.3_cds_NP_828850.1_2	4702	-29.2	0.00033	14	2	orf1ab	orf1a polyprotein (pp1a)	0.78
SARS-related coronavirus	hsa-miR-6134	UGAGGUGGUAGGAUGUAGA	NC_004718.3_cds_NP_828849.2_1	17773	-27.5	6.6e-05	15	1	orf1ab	orf1ab polyprotein (pp1ab)	0.89
SARS-related coronavirus	hsa-miR-3622a-3p	UCACCUGACCUCCCAUGCCUGU	NC_004718.3_cds_NP_828849.2_1	1188	-26.7	0.000769	15	4	orf1ab	orf1ab polyprotein (pp1ab)	0.52
SARS-related coronavirus	hsa-miR-4252	GGCCACUGAGUCAGCACCA	NC_004718.3_cds_NP_828849.2_1	20535	-27.9	8e-05	13	6	orf1ab	orf1ab polyprotein (pp1ab)	0.27
SARS-related coronavirus	hsa-miR-6759-5p	UUGUGGGUGGGCAGAAGUCUGU	NC_004718.3_cds_NP_828851.1_3	3002	-27.2	0.000392	16	3	S	E2 glycoprotein precursor	0.97
SARS-related coronavirus	hsa-miR-6861-5p	ACUGGGUAGGUGGGGCUCCAGG	NC_004718.3_cds_NP_828850.1_2	4542	-26.7	0.001122	17	1	orf1ab	orf1a polyprotein (pp1a)	0.23
SARS-related coronavirus	hsa-miR-4519	CAGCAGUGCGCAGGGCUG	NC_004718.3_cds_NP_828854.1_6	118	-27.2	9.9e-05	13	1	E	protein E	0.96
SARS-related coronavirus	hsa-miR-6838-5p	AAGCAGCAGUGGCAAGACUCCU	NC_004718.3_cds_NP_828849.2_1	16351	-26.1	0.000768	14	3	orf1ab	orf1ab polyprotein (pp1ab)	0.85
SARS-related coronavirus	hsa-miR-4448	GGCUCCUUGGUCUAGGGGUA	NC_004718.3_cds_NP_828849.2_1	12871	-25.4	0.000798	16	1	orf1ab	orf1ab polyprotein (pp1ab)	0.36
SARS-related coronavirus	hsa-miR-520e	AAAGUGCUUCCUUUUUGAGGG	NC_004718.3_cds_NP_828850.1_2	135	-26.1	0.000242	16	2	orf1ab	orf1a polyprotein (pp1a)	0.34
SARS-related coronavirus	hsa-miR-548q	GCUGGUGCAAAAGUAAUGGCGG	NC_004718.3_cds_NP_828849.2_1	4994	-25.9	0.000616	13	1	orf1ab	orf1ab polyprotein (pp1ab)	0.38
SARS-related coronavirus	hsa-miR-1185-1-3p	AUAUACAGGGGGAGACUCUUAU	NC_004718.3_cds_NP_828849.2_1	4600	-28.2	0.000106	15	6	orf1ab	orf1ab polyprotein (pp1ab)	0.7
SARS-related coronavirus	hsa-miR-330-5p	UCUCUGGGCCUGUGUCUUAGGC	NC_004718.3_cds_NP_828849.2_1	13168	-27.8	0.000285	17	1	orf1ab	orf1ab polyprotein (pp1ab)	0.65
SARS-related coronavirus	hsa-miR-3675-5p	UAUGGGGCUUCUGUAGAGAUUUC	NC_004718.3_cds_NP_828850.1_2	12695	-25.4	0.001041	18	4	orf1ab	orf1a polyprotein (pp1a)	0.13
SARS-related coronavirus	hsa-miR-1202	GUGCCAGCUGCAGUGGGGGAG	NC_004718.3_cds_NP_828851.1_3	2588	-27.1	0.000485	16	1	S	E2 glycoprotein precursor	0.65
SARS-related coronavirus	hsa-miR-1273h-3p	CUGCAGACUCGACCUCCCAGGC	NC_004718.3_cds_NP_828849.2_1	4544	-26.2	0.001294	18	2	orf1ab	orf1ab polyprotein (pp1ab)	0.31
SARS-related coronavirus	hsa-miR-6720-5p	UUCCAGCCCUGGUAGGCGCCGCG	NC_004718.3_cds_NP_828850.1_2	12679	-28.1	0.000676	18	1	orf1ab	orf1a polyprotein (pp1a)	0.51
SARS-related coronavirus	hsa-miR-5092	AAUCCACGCUGAGCUUGGCAUC	NC_004718.3_cds_NP_828849.2_1	8442	-26.3	0.000579	14	4	orf1ab	orf1ab polyprotein (pp1ab)	0.63
SARS-related coronavirus	hsa-miR-6750-5p	CAGGGAACAGCUGGGUGAGCUGCU	NC_004718.3_cds_NP_828850.1_2	175	-26.5	0.001734	15	2	orf1ab	orf1a polyprotein (pp1a)	0.85
SARS-related coronavirus	hsa-miR-3929	GAGGCUGAUGUGAGUAGACCACU	NC_004718.3_cds_NP_828851.1_3	1839	-25.5	0.001627	15	2	S	E2 glycoprotein precursor	0.97
SARS-related coronavirus	hsa-miR-15b-5p	UAGCAGCACAUCAUGGUUUACA	NC_004718.3_cds_NP_828850.1_2	1230	-26.3	0.000318	18	1	orf1ab	orf1a polyprotein (pp1a)	0.32
SARS-related coronavirus	hsa-miR-129-5p	CUUUUUGCGGUCUGGGCUUGC	NC_004718.3_cds_NP_828849.2_1	19896	-29.2	4e-05	18	1	orf1ab	orf1ab polyprotein (pp1ab)	0.97
SARS-related coronavirus	hsa-miR-4704-5p	GACACUAGGCAUGUGAGUGAUU	NC_004718.3_cds_NP_828849.2_1	4950	-25.5	0.000749	16	1	orf1ab	orf1ab polyprotein (pp1ab)	0.88
SARS-related coronavirus	hsa-miR-107	AGCAGCAUUGUACAGGGCUAUCA	NC_004718.3_cds_NP_828849.2_1	20355	-25.9	0.00092	17	2	orf1ab	orf1ab polyprotein (pp1ab)	0.57
SARS-related coronavirus	hsa-miR-4319	UCCCUGAGCAAAGCCAC	NC_004718.3_cds_NP_828850.1_2	86	-25.2	0.000184	13	1	orf1ab	orf1a polyprotein (pp1a)	0.16
SARS-related coronavirus	hsa-miR-3665	AGCAGGUGCGGGGCGGCG	NC_004718.3_cds_NP_828859.1_14	27	-28.6	7e-05	12	5	sars9b	hypothetical protein sars9b	0.97
SARS-related coronavirus	hsa-miR-4690-3p	GCAGCCCAGCUGAGGCCUCUG	NC_004718.3_cds_NP_828850.1_2	11814	-29.5	8.5e-05	15	3	orf1ab	orf1a polyprotein (pp1a)	0.68
SARS-related coronavirus	hsa-miR-3126-5p	UGAGGGACAGAUGCCAGAAGCA	NC_004718.3_cds_NP_828849.2_1	1419	-28.5	0.000151	19	3	orf1ab	orf1ab polyprotein (pp1ab)	0.96
SARS-related coronavirus	hsa-miR-374c-5p	AUAAUACAACCUGCUAAGUGCU	NC_004718.3_cds_NP_828849.2_1	3475	-25.2	0.00058	16	6	orf1ab	orf1ab polyprotein (pp1ab)	0.7
SARS-related coronavirus	hsa-miR-302e	UAAGUGCUUCCAUGCUU	NC_004718.3_cds_NP_828858.1_13	964	-25.6	6e-05	13	4	N	nucleocapsid protein	0.43
SARS-related coronavirus	hsa-miR-3907	AGGUGCUCCAGGCUGGCUCACA	NC_004718.3_cds_NP_828849.2_1	19342	-27.7	0.00042	13	1	orf1ab	orf1ab polyprotein (pp1ab)	0.95
SARS-related coronavirus	hsa-miR-3125	UAGAGGAAGCUGUGGAGAGA	NC_004718.3_cds_NP_828859.1_14	144	-25.4	0.000553	18	3	sars9b	hypothetical protein sars9b	0.97
SARS-related coronavirus	hsa-miR-1293	UGGGUGGUCUGGAGAUUUGUGC	NC_004718.3_cds_NP_828849.2_1	12478	-26.8	0.000459	16	3	orf1ab	orf1ab polyprotein (pp1ab)	0.68
SARS-related coronavirus	hsa-miR-3136-5p	CUGACUGAAUAGGUAGGGUCAUU	NC_004718.3_cds_NP_828849.2_1	7376	-26.4	0.000565	14	2	orf1ab	orf1ab polyprotein (pp1ab)	0.95
SARS-related coronavirus	hsa-miR-507	UUUUGCACCUUUUGGAGUGAA	NC_004718.3_cds_NP_828850.1_2	528	-25.4	0.000338	14	3	orf1ab	orf1a polyprotein (pp1a)	0.07
SARS-related coronavirus	hsa-miR-1469	CUCGGCGCGGGGCGCGGGCUCC	NC_004718.3_cds_NP_828849.2_1	5033	-29.7	0.00031	14	6	orf1ab	orf1ab polyprotein (pp1ab)	0.74
SARS-related coronavirus	hsa-miR-3913-3p	AGACAUCAAGAUCAGUCCCAAA	NC_004718.3_cds_NP_828849.2_1	2681	-30.7	1.4e-05	17	4	orf1ab	orf1ab polyprotein (pp1ab)	0.23
SARS-related coronavirus	hsa-miR-6829-5p	UGGGCUGCUGAGAAGGGGCA	NC_004718.3_cds_NP_828850.1_2	3369	-25.1	0.001205	15	3	orf1ab	orf1a polyprotein (pp1a)	0.97
SARS-related coronavirus	hsa-miR-3619-3p	GGGACCAUCCUGCCUGCUGUGG	NC_004718.3_cds_NP_828849.2_1	8791	-25.7	0.001808	16	1	orf1ab	orf1ab polyprotein (pp1ab)	0.95
SARS-related coronavirus	hsa-miR-6780a-5p	UUGGGAGGGAAGACAGCUGGAGA	NC_004718.3_cds_NP_828850.1_2	1594	-27.5	0.000555	18	1	orf1ab	orf1a polyprotein (pp1a)	0.48
SARS-related coronavirus	hsa-miR-6813-5p	CAGGGGCUGGGGUUUCAGGUUCU	NC_004718.3_cds_NP_828849.2_1	20293	-25.2	0.00296	16	3	orf1ab	orf1ab polyprotein (pp1ab)	0.96
SARS-related coronavirus	hsa-miR-24-3p	UGGCUCAGUUCAGCAGGAACAG	NC_004718.3_cds_NP_828849.2_1	8671	-29.8	5e-05	16	3	orf1ab	orf1ab polyprotein (pp1ab)	0.91
SARS-related coronavirus	hsa-miR-526b-5p	CUCUUGAGGGAAGCACUUUCUGU	NC_004718.3_cds_NP_828855.1_7	288	-25.3	0.001385	13	3	M	matrix protein	0.83
SARS-related coronavirus	hsa-miR-96-5p	UUUGGCACUAGCACAUUUUUGCU	NC_004718.3_cds_NP_828851.1_3	1963	-25.9	0.000468	16	3	S	E2 glycoprotein precursor	0.78
SARS-related coronavirus	hsa-miR-4687-3p	UGGCUGUUGGAGGGGGCAGGC	NC_004718.3_cds_NP_828849.2_1	181	-27.8	0.000325	15	4	orf1ab	orf1ab polyprotein (pp1ab)	0.76
SARS-related coronavirus	hsa-miR-4675	GGGGCUGUGAUUGACCAGCAGG	NC_004718.3_cds_NP_828850.1_2	228	-25.7	0.001406	16	3	orf1ab	orf1a polyprotein (pp1a)	0.58
SARS-related coronavirus	hsa-miR-5091	ACGGAGACGACAAGACUGUGCUG	NC_004718.3_cds_NP_828849.2_1	3230	-25.9	0.001474	19	2	orf1ab	orf1ab polyprotein (pp1ab)	0.67
SARS-related coronavirus	hsa-miR-4722-3p	ACCUGCCAGCACCUCCCUGCAG	NC_004718.3_cds_NP_828851.1_3	2603	-26.4	0.001176	13	4	S	E2 glycoprotein precursor	0.47
SARS-related coronavirus	hsa-miR-4675	GGGGCUGUGAUUGACCAGCAGG	NC_004718.3_cds_NP_828849.2_1	18380	-25.6	0.001508	17	2	orf1ab	orf1ab polyprotein (pp1ab)	0.96
SARS-related coronavirus	hsa-miR-7978	UCUGGUGUAUAGCGUUGCUCA	NC_004718.3_cds_NP_828849.2_1	12851	-25.2	0.000744	17	1	orf1ab	orf1ab polyprotein (pp1ab)	0.6
SARS-related coronavirus	hsa-miR-3714	GAAGGCAGCAGUGCUCCCCUGU	NC_004718.3_cds_NP_828849.2_1	676	-29.1	0.000135	15	4	orf1ab	orf1ab polyprotein (pp1ab)	0.52
SARS-related coronavirus	hsa-miR-4785	AGAGUCGGCGACGCCGCCAGC	NC_004718.3_cds_NP_828850.1_2	2086	-25.5	0.001924	12	8	orf1ab	orf1a polyprotein (pp1a)	0.97
SARS-related coronavirus	hsa-miR-6822-3p	AGGCUCUAACUGGCUUUCCCUGCA	NC_004718.3_cds_NP_828850.1_2	11693	-25	0.003336	14	5	orf1ab	orf1a polyprotein (pp1a)	0.57
SARS-related coronavirus	hsa-miR-1254	AGCCUGGAAGCUGGAGCCUGCAGU	NC_004718.3_cds_NP_828850.1_2	11826	-28.3	0.00055	12	9	orf1ab	orf1a polyprotein (pp1a)	0.86
SARS-related coronavirus	hsa-miR-520g-3p	ACAAAGUGCUUCCCUUUAGAGUGU	NC_004718.3_cds_NP_828849.2_1	19741	-27.4	0.000331	18	6	orf1ab	orf1ab polyprotein (pp1ab)	0.96
SARS-related coronavirus	hsa-miR-4642	AUGGCAUCGUCCCCUGGUGGCU	NC_004718.3_cds_NP_828850.1_2	11403	-27	0.000745	13	3	orf1ab	orf1a polyprotein (pp1a)	0.95
SARS-related coronavirus	hsa-let-7i-3p	CUGCGCAAGCUACUGCCUUGCU	NC_004718.3_cds_NP_828849.2_1	7791	-28.6	0.000122	15	4	orf1ab	orf1ab polyprotein (pp1ab)	0.55
SARS-related coronavirus	hsa-miR-3614-5p	CCACUUGGAUCUGAAGGCUGCCC	NC_004718.3_cds_NP_828849.2_1	18456	-27.9	0.000389	16	6	orf1ab	orf1ab polyprotein (pp1ab)	0.94
SARS-related coronavirus	hsa-miR-1909-5p	UGAGUGCCGGUGCCUGCCCUG	NC_004718.3_cds_NP_828849.2_1	3385	-27.5	0.000411	15	3	orf1ab	orf1ab polyprotein (pp1ab)	0.91
SARS-related coronavirus	hsa-miR-33b-3p	CAGUGCCUCGGCAGUGCAGCCC	NC_004718.3_cds_NP_828855.1_7	549	-26.7	0.000967	16	1	M	matrix protein	0.94
SARS-related coronavirus	hsa-miR-4472	GGUGGGGGGUGUUGUUUU	NC_004718.3_cds_NP_828851.1_3	1393	-27	6.7e-05	14	1	S	E2 glycoprotein precursor	0.95
SARS-related coronavirus	hsa-miR-3614-3p	UAGCCUUCAGAUCUUGGUGUUUU	NC_004718.3_cds_NP_828849.2_1	12489	-27	0.000261	18	3	orf1ab	orf1ab polyprotein (pp1ab)	0.9
SARS-related coronavirus	hsa-miR-6829-3p	UGCCUCCUCCGUGGCCUCAG	NC_004718.3_cds_NP_828849.2_1	11803	-26	0.000793	13	2	orf1ab	orf1ab polyprotein (pp1ab)	0.29
SARS-related coronavirus	hsa-miR-103a-3p	AGCAGCAUUGUACAGGGCUAUGA	NC_004718.3_cds_NP_828850.1_2	3097	-27.4	0.000313	20	1	orf1ab	orf1a polyprotein (pp1a)	0.15
SARS-related coronavirus	hsa-miR-554	GCUAGUCCUGACUCAGCCAGU	NC_004718.3_cds_NP_828850.1_2	6898	-27.7	0.000183	17	1	orf1ab	orf1a polyprotein (pp1a)	0.87
SARS-related coronavirus	hsa-miR-4722-3p	ACCUGCCAGCACCUCCCUGCAG	NC_004718.3_cds_NP_828849.2_1	3917	-25.3	0.002505	16	5	orf1ab	orf1ab polyprotein (pp1ab)	0.72
SARS-related coronavirus	hsa-miR-6862-5p	CGGGCAUGCUGGGAGAGACUUU	NC_004718.3_cds_NP_828850.1_2	10057	-26.4	0.000769	14	3	orf1ab	orf1a polyprotein (pp1a)	0.97
SARS-related coronavirus	hsa-miR-3680-3p	UUUUGCAUGACCCUGGGAGUAGG	NC_004718.3_cds_NP_828850.1_2	11402	-29.6	8.4e-05	13	5	orf1ab	orf1a polyprotein (pp1a)	0.92
SARS-related coronavirus	hsa-miR-1271-5p	CUUGGCACCUAGCAAGCACUCA	NC_004718.3_cds_NP_828849.2_1	4055	-25.3	0.001196	17	2	orf1ab	orf1ab polyprotein (pp1ab)	0.83
SARS-related coronavirus	hsa-miR-1972	UCAGGCCAGGCACAGUGGCUCA	NC_004718.3_cds_NP_828849.2_1	15947	-25.1	0.002499	14	3	orf1ab	orf1ab polyprotein (pp1ab)	0.56
SARS-related coronavirus	hsa-miR-6848-5p	UGGGGGCUGGGAUGGGCCAUGGU	NC_004718.3_cds_NP_828849.2_1	13822	-27.2	0.001302	19	1	orf1ab	orf1ab polyprotein (pp1ab)	0.34
SARS-related coronavirus	hsa-miR-181a-3p	ACCAUCGACCGUUGAUUGUACC	NC_004718.3_cds_NP_828850.1_2	281	-25.1	0.001323	16	1	orf1ab	orf1a polyprotein (pp1a)	0.21
SARS-related coronavirus	hsa-miR-6808-3p	GUGUGACCACCGUUCCUGCAG	NC_004718.3_cds_NP_828852.2_4	293	-26.4	0.000534	16	3	sars3a	hypothetical protein sars3a	0.84
SARS-related coronavirus	hsa-miR-1292-5p	UGGGAACGGGUUCCGGCAGACGCUG	NC_004718.3_cds_NP_828850.1_2	13044	-25.5	0.006215	14	7	orf1ab	orf1a polyprotein (pp1a)	0.48
SARS-related coronavirus	hsa-miR-499a-3p	AACAUCACAGCAAGUCUGUGCU	NC_004718.3_cds_NP_828850.1_2	5221	-27.7	0.000148	18	2	orf1ab	orf1a polyprotein (pp1a)	0.97
SARS-related coronavirus	hsa-miR-3960	GGCGGCGGCGGAGGCGGGGG	NC_004718.3_cds_NP_828851.1_3	3498	-27.5	0.000675	13	2	S	E2 glycoprotein precursor	0.9
SARS-related coronavirus	hsa-miR-4761-3p	GAGGGCAUGCGCACUUUGUCC	NC_004718.3_cds_NP_828849.2_1	3078	-25	0.001248	16	3	orf1ab	orf1ab polyprotein (pp1ab)	0.94
SARS-related coronavirus	hsa-miR-329-5p	GAGGUUUUCUGGGUUUCUGUUUC	NC_004718.3_cds_NP_828858.1_13	839	-25.6	0.000729	19	1	N	nucleocapsid protein	0.74
SARS-related coronavirus	hsa-miR-412-3p	ACUUCACCUGGUCCACUAGCCGU	NC_004718.3_cds_NP_828849.2_1	20335	-25.1	0.002899	15	2	orf1ab	orf1ab polyprotein (pp1ab)	0.74
SARS-related coronavirus	hsa-miR-6856-5p	AAGAGAGGAGCAGUGGUGCUGUGG	NC_004718.3_cds_NP_828851.1_3	2557	-28.8	0.000314	15	4	S	E2 glycoprotein precursor	0.76
SARS-related coronavirus	hsa-miR-1292-5p	UGGGAACGGGUUCCGGCAGACGCUG	NC_004718.3_cds_NP_828849.2_1	7044	-26.1	0.004242	16	2	orf1ab	orf1ab polyprotein (pp1ab)	0.97
SARS-related coronavirus	hsa-miR-6806-5p	UGUAGGCAUGAGGCAGGGCCCAGG	NC_004718.3_cds_NP_828850.1_2	10888	-25.2	0.005163	13	2	orf1ab	orf1a polyprotein (pp1a)	0.97
SARS-related coronavirus	hsa-miR-27a-5p	AGGGCUUAGCUGCUUGUGAGCA	NC_004718.3_cds_NP_828849.2_1	1685	-25.4	0.001176	14	2	orf1ab	orf1ab polyprotein (pp1ab)	0.91
SARS-related coronavirus	hsa-miR-6846-5p	UGGGGGCUGGAUGGGGUAGAGU	NC_004718.3_cds_NP_828851.1_3	3099	-30.5	7.4e-05	16	1	S	E2 glycoprotein precursor	0.63
SARS-related coronavirus	hsa-miR-646	AAGCAGCUGCCUCUGAGGC	NC_004718.3_cds_NP_828849.2_1	9452	-29.4	2.2e-05	16	1	orf1ab	orf1ab polyprotein (pp1ab)	0.9
SARS-related coronavirus	hsa-miR-1303	UUUAGAGACGGGGUCUUGCUCU	NC_004718.3_cds_NP_828850.1_2	4545	-25.8	0.000861	12	7	orf1ab	orf1a polyprotein (pp1a)	0.31
SARS-related coronavirus	hsa-miR-3937	ACAGGCGGCUGUAGCAAUGGGGG	NC_004718.3_cds_NP_828849.2_1	7765	-28.7	0.000307	17	5	orf1ab	orf1ab polyprotein (pp1ab)	0.82
SARS-related coronavirus	hsa-miR-143-5p	GGUGCAGUGCUGCAUCUCUGGU	NC_004718.3_cds_NP_828849.2_1	19485	-25	0.001926	15	6	orf1ab	orf1ab polyprotein (pp1ab)	0.62
SARS-related coronavirus	hsa-miR-5587-3p	GCCCCGGGCAGUGUGAUCAUC	NC_004718.3_cds_NP_828850.1_2	7831	-26.5	0.000618	17	1	orf1ab	orf1a polyprotein (pp1a)	0.36
SARS-related coronavirus	hsa-miR-5787	GGGCUGGGGCGCGGGGAGGU	NC_004718.3_cds_NP_828849.2_1	17108	-28.4	0.000277	13	1	orf1ab	orf1ab polyprotein (pp1ab)	0.97
SARS-related coronavirus	hsa-miR-655-3p	AUAAUACAUGGUUAACCUCUUU	NC_004718.3_cds_NP_828850.1_2	11473	-27.4	6.7e-05	16	4	orf1ab	orf1a polyprotein (pp1a)	0.87
SARS-related coronavirus	hsa-miR-6823-3p	UGAGCCUCUCCUUCCCUCCAG	NC_004718.3_cds_NP_828858.1_13	523	-32.2	1.1e-05	16	1	N	nucleocapsid protein	0.25
SARS-related coronavirus	hsa-miR-943	CUGACUGUUGCCGUCCUCCAG	NC_004718.3_cds_NP_828849.2_1	20661	-26.2	0.000653	17	2	orf1ab	orf1ab polyprotein (pp1ab)	0.94
SARS-related coronavirus	hsa-miR-422a	ACUGGACUUAGGGUCAGAAGGC	NC_004718.3_cds_NP_828849.2_1	12357	-25.9	0.000918	14	1	orf1ab	orf1ab polyprotein (pp1ab)	0.6
SARS-related coronavirus	hsa-miR-564	AGGCACGGUGUCAGCAGGC	NC_004718.3_cds_NP_828849.2_1	11732	-26.7	0.000241	15	2	orf1ab	orf1ab polyprotein (pp1ab)	0.91
SARS-related coronavirus	hsa-miR-638	AGGGAUCGCGGGCGGGUGGCGGCCU	NC_004718.3_cds_NP_828849.2_1	14845	-27.3	0.003719	11	8	orf1ab	orf1ab polyprotein (pp1ab)	0.74
SARS-related coronavirus	hsa-miR-518d-3p	CAAAGCGCUUCCCUUUGGAGC	NC_004718.3_cds_NP_828849.2_1	19745	-25.3	0.000759	14	7	orf1ab	orf1ab polyprotein (pp1ab)	0.97
SARS-related coronavirus	hsa-miR-3654	GACUGGACAAGCUGAGGAA	NC_004718.3_cds_NP_828850.1_2	2897	-25.8	0.000244	13	1	orf1ab	orf1a polyprotein (pp1a)	0.24
SARS-related coronavirus	hsa-miR-589-3p	UCAGAACAAAUGCCGGUUCCCAGA	NC_004718.3_cds_NP_828849.2_1	15852	-25.1	0.002706	15	3	orf1ab	orf1ab polyprotein (pp1ab)	0.97
SARS-related coronavirus	hsa-miR-3939	UACGCGCAGACCACAGGAUGUC	NC_004718.3_cds_NP_828850.1_2	145	-26.1	0.00093	18	4	orf1ab	orf1a polyprotein (pp1a)	0.54
SARS-related coronavirus	hsa-miR-640	AUGAUCCAGGAACCUGCCUCU	NC_004718.3_cds_NP_828850.1_2	3484	-25	0.001276	17	2	orf1ab	orf1a polyprotein (pp1a)	0.44
SARS-related coronavirus	hsa-miR-4313	AGCCCCCUGGCCCCAAACCC	NC_004718.3_cds_NP_828858.1_13	206	-25.2	0.001669	12	1	N	nucleocapsid protein	0.69
SARS-related coronavirus	hsa-miR-6501-3p	CCAGAGCAGCCUGCGGUAACAGU	NC_004718.3_cds_NP_828849.2_1	18724	-25.2	0.002652	14	7	orf1ab	orf1ab polyprotein (pp1ab)	0.47
SARS-related coronavirus	hsa-miR-6835-3p	AAAAGCACUUUUCUGUCUCCCAG	NC_004718.3_cds_NP_828850.1_2	3075	-25.9	0.000658	15	4	orf1ab	orf1a polyprotein (pp1a)	0.94
SARS-related coronavirus	hsa-miR-5580-3p	CACAUAUGAAGUGAGCCAGCAC	NC_004718.3_cds_NP_828849.2_1	15111	-27.9	0.000133	18	2	orf1ab	orf1ab polyprotein (pp1ab)	0.62
SARS-related coronavirus	hsa-miR-4515	AGGACUGGACUCCCGGCAGCCC	NC_004718.3_cds_NP_828851.1_3	2987	-25.2	0.003525	13	5	S	E2 glycoprotein precursor	0.9
SARS-related coronavirus	hsa-miR-107	AGCAGCAUUGUACAGGGCUAUCA	NC_004718.3_cds_NP_828849.2_1	10335	-26.1	0.000797	18	1	orf1ab	orf1ab polyprotein (pp1ab)	0.53
SARS-related coronavirus	hsa-miR-520h	ACAAAGUGCUUCCCUUUAGAGU	NC_004718.3_cds_NP_828849.2_1	4417	-26.2	0.000361	17	1	orf1ab	orf1ab polyprotein (pp1ab)	0.6
SARS-related coronavirus	hsa-miR-4656	UGGGCUGAGGGCAGGAGGCCUGU	NC_004718.3_cds_NP_828849.2_1	4340	-25.9	0.002893	12	3	orf1ab	orf1ab polyprotein (pp1ab)	0.54
SARS-related coronavirus	hsa-miR-3677-3p	CUCGUGGGCUCUGGCCACGGCC	NC_004718.3_cds_NP_828850.1_2	5022	-26	0.002099	13	5	orf1ab	orf1a polyprotein (pp1a)	0.55
SARS-related coronavirus	hsa-miR-3689a-5p	UGUGAUAUCAUGGUUCCUGGGA	NC_004718.3_cds_NP_828849.2_1	11810	-25.4	0.001005	14	8	orf1ab	orf1ab polyprotein (pp1ab)	0.54
SARS-related coronavirus	hsa-miR-939-5p	UGGGGAGCUGAGGCUCUGGGGGUG	NC_004718.3_cds_NP_828858.1_13	1094	-27.8	0.00126	14	8	N	nucleocapsid protein	0.74
SARS-related coronavirus	hsa-miR-1469	CUCGGCGCGGGGCGCGGGCUCC	NC_004718.3_cds_NP_828859.1_14	100	-26.2	0.003001	12	2	sars9b	hypothetical protein sars9b	0.5
SARS-related coronavirus	hsa-miR-3157-3p	CUGCCCUAGUCUAGCUGAAGCU	NC_004718.3_cds_NP_828849.2_1	17057	-25	0.001623	18	2	orf1ab	orf1ab polyprotein (pp1ab)	0.79
SARS-related coronavirus	hsa-miR-371a-3p	AAGUGCCGCCAUCUUUUGAGUGU	NC_004718.3_cds_NP_828852.2_4	190	-31.2	2e-05	18	5	sars3a	hypothetical protein sars3a	0.37
SARS-related coronavirus	hsa-miR-4783-3p	CCCCGGUGUUGGGGCGCGUCUGC	NC_004718.3_cds_NP_828850.1_2	3432	-27.4	0.001238	15	6	orf1ab	orf1a polyprotein (pp1a)	0.71
SARS-related coronavirus	hsa-miR-6876-5p	CAGGAAGGAGACAGGCAGUUCA	NC_004718.3_cds_NP_828858.1_13	1174	-26.5	0.000597	16	1	N	nucleocapsid protein	0.52
SARS-related coronavirus	hsa-miR-331-3p	GCCCCUGGGCCUAUCCUAGAA	NC_004718.3_cds_NP_828849.2_1	11809	-25.3	0.001351	10	1	orf1ab	orf1ab polyprotein (pp1ab)	0.39
SARS-related coronavirus	hsa-miR-197-3p	UUCACCACCUUCUCCACCCAGC	NC_004718.3_cds_NP_828858.1_13	632	-28.3	0.000205	16	1	N	nucleocapsid protein	0.01
SARS-related coronavirus	hsa-miR-8055	CUUUGAGCACAUGAGCAGACGGA	NC_004718.3_cds_NP_828850.1_2	13043	-27.9	0.00026	13	8	orf1ab	orf1a polyprotein (pp1a)	0.49
SARS-related coronavirus	hsa-miR-7855-5p	UUGGUGAGGACCCCAAGCUCGG	NC_004718.3_cds_NP_828849.2_1	441	-25.2	0.002355	14	3	orf1ab	orf1ab polyprotein (pp1ab)	0.97
SARS-related coronavirus	hsa-miR-632	GUGUCUGCUUCCUGUGGGA	NC_004718.3_cds_NP_828850.1_2	3943	-25.8	0.000324	15	1	orf1ab	orf1a polyprotein (pp1a)	0.61
SARS-related coronavirus	hsa-miR-193a-3p	AACUGGCCUACAAAGUCCCAGU	NC_004718.3_cds_NP_828850.1_2	12555	-25.6	0.000973	18	1	orf1ab	orf1a polyprotein (pp1a)	0.95
SARS-related coronavirus	hsa-miR-939-5p	UGGGGAGCUGAGGCUCUGGGGGUG	NC_004718.3_cds_NP_828850.1_2	1114	-25.4	0.005887	17	2	orf1ab	orf1a polyprotein (pp1a)	0.89
SARS-related coronavirus	hsa-miR-4688	UAGGGGCAGCAGAGGACCUGGG	NC_004718.3_cds_NP_828850.1_2	7829	-25.1	0.00314	13	4	orf1ab	orf1a polyprotein (pp1a)	0.41
SARS-related coronavirus	hsa-miR-6722-3p	UGCAGGGGUCGGGUGGGCCAGG	NC_004718.3_cds_NP_828850.1_2	573	-25.3	0.003982	13	5	orf1ab	orf1a polyprotein (pp1a)	0.68
SARS-related coronavirus	hsa-miR-4267	UCCAGCUCGGUGGCAC	NC_004718.3_cds_NP_828849.2_1	253	-26.3	7.3e-05	11	2	orf1ab	orf1ab polyprotein (pp1ab)	0.41
SARS-related coronavirus	hsa-miR-7156-3p	CUGCAGCCACUUGGGGAACUGGU	NC_004718.3_cds_NP_828850.1_2	1231	-25.2	0.002761	14	3	orf1ab	orf1a polyprotein (pp1a)	0.36
SARS-related coronavirus	hsa-miR-6751-5p	UUGGGGGUGAGGUUGGUGUCUGG	NC_004718.3_cds_NP_828849.2_1	1762	-25.2	0.003109	17	1	orf1ab	orf1ab polyprotein (pp1ab)	0.84
SARS-related coronavirus	hsa-miR-370-5p	CAGGUCACGUCUCUGCAGUUAC	NC_004718.3_cds_NP_828850.1_2	686	-25.7	0.000926	13	3	orf1ab	orf1a polyprotein (pp1a)	0.76
SARS-related coronavirus	hsa-miR-646	AAGCAGCUGCCUCUGAGGC	NC_004718.3_cds_NP_828849.2_1	2168	-26.1	0.000274	13	3	orf1ab	orf1ab polyprotein (pp1ab)	0.97
SARS-related coronavirus	hsa-miR-518c-5p	UCUCUGGAGGGAAGCACUUUCUG	NC_004718.3_cds_NP_828851.1_3	3199	-25.2	0.001927	16	3	S	E2 glycoprotein precursor	0.81
SARS-related coronavirus	hsa-miR-2278	GAGAGCAGUGUGUGUUGCCUGG	NC_004718.3_cds_NP_828850.1_2	3947	-25.3	0.001442	16	1	orf1ab	orf1a polyprotein (pp1a)	0.72
SARS-related coronavirus	hsa-miR-6791-5p	CCCCUGGGGCUGGGCAGGCGGA	NC_004718.3_cds_NP_828849.2_1	17108	-29.7	0.00026	14	6	orf1ab	orf1ab polyprotein (pp1ab)	0.97
SARS-related coronavirus	hsa-miR-7156-3p	CUGCAGCCACUUGGGGAACUGGU	NC_004718.3_cds_NP_828849.2_1	9061	-27.6	0.00053	16	1	orf1ab	orf1ab polyprotein (pp1ab)	0.76
SARS-related coronavirus	hsa-miR-146b-3p	UGCCCUGUGGACUCAGUUCUGG	NC_004718.3_cds_NP_828849.2_1	12358	-28.2	0.000231	15	1	orf1ab	orf1ab polyprotein (pp1ab)	0.6
SARS-related coronavirus	hsa-miR-5004-3p	CUUGGAUUUUCCUGGGCCUCAG	NC_004718.3_cds_NP_828850.1_2	109	-25.9	0.000801	13	1	orf1ab	orf1a polyprotein (pp1a)	0.24
SARS-related coronavirus	hsa-miR-3934-3p	UGCUCAGGUUGCACAGCUGGGA	NC_004718.3_cds_NP_828849.2_1	1127	-28.1	0.000233	16	1	orf1ab	orf1ab polyprotein (pp1ab)	0.94
SARS-related coronavirus	hsa-miR-30b-3p	CUGGGAGGUGGAUGUUUACUUC	NC_004718.3_cds_NP_828850.1_2	3306	-26.6	0.000398	20	1	orf1ab	orf1a polyprotein (pp1a)	0.81
SARS-related coronavirus	hsa-miR-219a-2-3p	AGAAUUGUGGCUGGACAUCUGU	NC_004718.3_cds_NP_828850.1_2	12381	-27.5	0.000193	14	7	orf1ab	orf1a polyprotein (pp1a)	0.89
SARS-related coronavirus	hsa-miR-939-5p	UGGGGAGCUGAGGCUCUGGGGGUG	NC_004718.3_cds_NP_828852.2_4	105	-34.6	1.6e-05	20	2	sars3a	hypothetical protein sars3a	0.56
SARS-related coronavirus	hsa-miR-6722-5p	AGGCGCACCCGACCACAUGC	NC_004718.3_cds_NP_828850.1_2	5293	-27.6	0.000217	16	2	orf1ab	orf1a polyprotein (pp1a)	0.91
SARS-related coronavirus	hsa-miR-7152-5p	UUUCCUGUCCUCCAACCAGACC	NC_004718.3_cds_NP_828849.2_1	12836	-25.8	0.001008	13	4	orf1ab	orf1ab polyprotein (pp1ab)	0.83
SARS-related coronavirus	hsa-miR-6805-5p	UAGGGGGCGGCUUGUGGAGUGU	NC_004718.3_cds_NP_828852.2_4	103	-31.8	2.6e-05	19	2	sars3a	hypothetical protein sars3a	0.56
SARS-related coronavirus	hsa-miR-1233-3p	UGAGCCCUGUCCUCCCGCAG	NC_004718.3_cds_NP_828849.2_1	19666	-26.4	0.000595	12	6	orf1ab	orf1ab polyprotein (pp1ab)	0.19
SARS-related coronavirus	hsa-miR-302d-3p	UAAGUGCUUCCAUGUUUGAGUGU	NC_004718.3_cds_NP_828858.1_13	813	-26.5	0.000374	16	7	N	nucleocapsid protein	0.62
SARS-related coronavirus	hsa-miR-5002-3p	UGACUGCCUCACUGACCACUU	NC_004718.3_cds_NP_828858.1_13	527	-25.4	0.000889	15	1	N	nucleocapsid protein	0.2
SARS-related coronavirus	hsa-miR-7155-5p	UCUGGGGUCUUGGGCCAUC	NC_004718.3_cds_NP_828858.1_13	310	-27.3	0.000141	14	1	N	nucleocapsid protein	0.87
SARS-related coronavirus	hsa-miR-495-3p	AAACAAACAUGGUGCACUUCUU	NC_004718.3_cds_NP_828849.2_1	2448	-26	0.000294	11	10	orf1ab	orf1ab polyprotein (pp1ab)	0.53
SARS-related coronavirus	hsa-miR-6799-5p	GGGGAGGUGUGCAGGGCUGG	NC_004718.3_cds_NP_828849.2_1	17119	-28.4	0.000158	14	6	orf1ab	orf1ab polyprotein (pp1ab)	0.93
SARS-related coronavirus	hsa-miR-4740-5p	AGGACUGAUCCUCUCGGGCAGG	NC_004718.3_cds_NP_828851.1_3	3149	-25.2	0.002578	16	2	S	E2 glycoprotein precursor	0.52
SARS-related coronavirus	hsa-miR-183-5p	UAUGGCACUGGUAGAAUUCACU	NC_004718.3_cds_NP_828849.2_1	16609	-25	0.000956	16	3	orf1ab	orf1ab polyprotein (pp1ab)	0.95
SARS-related coronavirus	hsa-miR-1268a	CGGGCGUGGUGGUGGGGG	NC_004718.3_cds_NP_828851.1_3	1403	-25.6	0.00071	12	2	S	E2 glycoprotein precursor	0.9
SARS-related coronavirus	hsa-miR-6797-3p	UGCAUGACCCUUCCCUCCCCAC	NC_004718.3_cds_NP_828849.2_1	17976	-27.6	0.00045	15	1	orf1ab	orf1ab polyprotein (pp1ab)	0.45
SARS-related coronavirus	hsa-miR-3191-5p	CUCUCUGGCCGUCUACCUUCCA	NC_004718.3_cds_NP_828849.2_1	19387	-25.4	0.001718	14	4	orf1ab	orf1ab polyprotein (pp1ab)	0.85
SARS-related coronavirus	hsa-miR-1229-5p	GUGGGUAGGGUUUGGGGGAGAGCG	NC_004718.3_cds_NP_828849.2_1	15695	-27.7	0.000971	16	1	orf1ab	orf1ab polyprotein (pp1ab)	0.94
SARS-related coronavirus	hsa-miR-27a-5p	AGGGCUUAGCUGCUUGUGAGCA	NC_004718.3_cds_NP_828852.2_4	206	-27.3	0.000298	13	1	sars3a	hypothetical protein sars3a	0.22
SARS-related coronavirus	hsa-miR-513b-3p	AAAUGUCACCUUUUUGAGAGGA	NC_004718.3_cds_NP_828849.2_1	2219	-27.2	0.000134	15	5	orf1ab	orf1ab polyprotein (pp1ab)	0.81
SARS-related coronavirus	hsa-miR-24-2-5p	UGCCUACUGAGCUGAAACACAG	NC_004718.3_cds_NP_828855.1_7	546	-25.8	0.000699	13	1	M	matrix protein	0.78
SARS-related coronavirus	hsa-miR-7704	CGGGGUCGGCGGCGACGUG	NC_004718.3_cds_NP_828849.2_1	17224	-30.2	4.1e-05	14	1	orf1ab	orf1ab polyprotein (pp1ab)	0.63
SARS-related coronavirus	hsa-miR-182-3p	UGGUUCUAGACUUGCCAACUA	NC_004718.3_cds_NP_828849.2_1	17146	-25.1	0.000647	13	1	orf1ab	orf1ab polyprotein (pp1ab)	0.95
SARS-related coronavirus	hsa-miR-6816-5p	UGGGGCGGGGCAGGUCCCUGC	NC_004718.3_cds_NP_828849.2_1	10470	-28.6	0.000314	15	3	orf1ab	orf1ab polyprotein (pp1ab)	0.97
SARS-related coronavirus	hsa-miR-6830-3p	UGUCUUUCUUCUCUCCCUUGCAG	NC_004718.3_cds_NP_828851.1_3	1014	-27.6	0.000265	16	5	S	E2 glycoprotein precursor	0.94
SARS-related coronavirus	hsa-miR-519c-5p	CUCUAGAGGGAAGCGCUUUCUG	NC_004718.3_cds_NP_828850.1_2	7429	-27.4	0.00026	13	4	orf1ab	orf1a polyprotein (pp1a)	0.87
SARS-related coronavirus	hsa-miR-4722-5p	GGCAGGAGGGCUGUGCCAGGUUG	NC_004718.3_cds_NP_828850.1_2	2328	-27.1	0.001	18	2	orf1ab	orf1a polyprotein (pp1a)	0.54
SARS-related coronavirus	hsa-miR-6869-5p	GUGAGUAGUGGCGCGCGGCGGC	NC_004718.3_cds_NP_828850.1_2	3844	-27.1	0.000828	15	2	orf1ab	orf1a polyprotein (pp1a)	0.72
SARS-related coronavirus	hsa-miR-1972	UCAGGCCAGGCACAGUGGCUCA	NC_004718.3_cds_NP_828849.2_1	18715	-28.4	0.000252	19	1	orf1ab	orf1ab polyprotein (pp1ab)	0.39
SARS-related coronavirus	hsa-miR-2278	GAGAGCAGUGUGUGUUGCCUGG	NC_004718.3_cds_NP_828851.1_3	1396	-27.4	0.00032	17	1	S	E2 glycoprotein precursor	0.95
SARS-related coronavirus	hsa-miR-4763-3p	AGGCAGGGGCUGGUGCUGGGCGGG	NC_004718.3_cds_NP_828850.1_2	1104	-25.3	0.007993	12	1	orf1ab	orf1a polyprotein (pp1a)	0.61
SARS-related coronavirus	hsa-miR-431-5p	UGUCUUGCAGGCCGUCAUGCA	NC_004718.3_cds_NP_828849.2_1	7253	-27.2	0.000255	17	2	orf1ab	orf1ab polyprotein (pp1ab)	0.36
SARS-related coronavirus	hsa-miR-3120-3p	CACAGCAAGUGUAGACAGGCA	NC_004718.3_cds_NP_828851.1_3	2556	-25.3	0.000777	16	3	S	E2 glycoprotein precursor	0.76
SARS-related coronavirus	hsa-miR-6849-5p	GAGUGGAUAGGGGAGUGUGUGGA	NC_004718.3_cds_NP_828849.2_1	18976	-25.1	0.002841	15	1	orf1ab	orf1ab polyprotein (pp1ab)	0.82
SARS-related coronavirus	hsa-miR-6871-3p	CAGCACCCUGUGGCUCCCACAG	NC_004718.3_cds_NP_828849.2_1	11685	-28.1	0.000345	14	1	orf1ab	orf1ab polyprotein (pp1ab)	0.76
SARS-related coronavirus	hsa-miR-6842-3p	UUGGCUGGUCUCUGCUCCGCAG	NC_004718.3_cds_NP_828849.2_1	19871	-26.1	0.00112	18	1	orf1ab	orf1ab polyprotein (pp1ab)	0.84
SARS-related coronavirus	hsa-miR-7112-5p	ACGGGCAGGGCAGUGCACCCUG	NC_004718.3_cds_NP_849177.1_12	50	-25.2	0.003233	15	1	sars8b	hypothetical protein sars8b	0.74
SARS-related coronavirus	hsa-miR-3677-5p	CAGUGGCCAGAGCCCUGCAGUG	NC_004718.3_cds_NP_828851.1_3	2992	-27.1	0.000644	16	4	S	E2 glycoprotein precursor	0.89
SARS-related coronavirus	hsa-miR-20b-5p	CAAAGUGCUCAUAGUGCAGGUAG	NC_004718.3_cds_NP_828857.1_9	169	-26.3	0.000572	14	5	sars7a	hypothetical protein sars7a	0.83
SARS-related coronavirus	hsa-miR-497-3p	CAAACCACACUGUGGUGUUAGA	NC_004718.3_cds_NP_828849.2_1	1587	-35	1e-06	20	2	orf1ab	orf1ab polyprotein (pp1ab)	0.62
SARS-related coronavirus	hsa-miR-4524a-5p	AUAGCAGCAUGAACCUGUCUCA	NC_004718.3_cds_NP_828850.1_2	12660	-25.7	0.000693	17	2	orf1ab	orf1a polyprotein (pp1a)	0.47
SARS-related coronavirus	hsa-miR-519e-3p	AAGUGCCUCCUUUUAGAGUGUU	NC_004718.3_cds_NP_828849.2_1	109	-26.1	0.000389	15	3	orf1ab	orf1ab polyprotein (pp1ab)	0.24
SARS-related coronavirus	hsa-miR-107	AGCAGCAUUGUACAGGGCUAUCA	NC_004718.3_cds_NP_828849.2_1	5037	-26	0.000856	16	1	orf1ab	orf1ab polyprotein (pp1ab)	0.72
SARS-related coronavirus	hsa-miR-29c-5p	UGACCGAUUUCUCCUGGUGUUC	NC_004718.3_cds_NP_828849.2_1	3574	-26.7	0.000408	17	1	orf1ab	orf1ab polyprotein (pp1ab)	0.97
SARS-related coronavirus	hsa-miR-495-3p	AAACAAACAUGGUGCACUUCUU	NC_004718.3_cds_NP_828849.2_1	3268	-27.5	9.3e-05	18	2	orf1ab	orf1ab polyprotein (pp1ab)	0.57
SARS-related coronavirus	hsa-miR-7161-3p	UAGAUCUUUGACUCUGGCAGUCUCCAGG	NC_004718.3_cds_NP_828849.2_1	16755	-25.3	0.007994	18	3	orf1ab	orf1ab polyprotein (pp1ab)	0.9
SARS-related coronavirus	hsa-miR-6750-5p	CAGGGAACAGCUGGGUGAGCUGCU	NC_004718.3_cds_NP_828849.2_1	175	-26.5	0.001734	15	2	orf1ab	orf1ab polyprotein (pp1ab)	0.85
SARS-related coronavirus	hsa-miR-6722-3p	UGCAGGGGUCGGGUGGGCCAGG	NC_004718.3_cds_NP_828859.1_14	102	-29.4	0.000262	13	5	sars9b	hypothetical protein sars9b	0.5
SARS-related coronavirus	hsa-miR-6812-5p	AUGGGGUGAGAUGGGGAGGAGCAGC	NC_004718.3_cds_NP_828850.1_2	6703	-26.2	0.003563	15	10	orf1ab	orf1a polyprotein (pp1a)	0.94
SARS-related coronavirus	hsa-miR-646	AAGCAGCUGCCUCUGAGGC	NC_004718.3_cds_NP_828850.1_2	2168	-26.1	0.000274	13	3	orf1ab	orf1a polyprotein (pp1a)	0.97
SARS-related coronavirus	hsa-miR-3937	ACAGGCGGCUGUAGCAAUGGGGG	NC_004718.3_cds_NP_828850.1_2	7765	-28.7	0.000307	17	5	orf1ab	orf1a polyprotein (pp1a)	0.82
SARS-related coronavirus	hsa-miR-4776-5p	GUGGACCAGGAUGGCAAGGGCU	NC_004718.3_cds_NP_828851.1_3	3610	-25.3	0.002087	16	4	S	E2 glycoprotein precursor	0.56
SARS-related coronavirus	hsa-miR-593-3p	UGUCUCUGCUGGGGUUUCU	NC_004718.3_cds_NP_828856.1_8	24	-25.2	0.000454	15	1	sars6	hypothetical protein sars6	0.59
SARS-related coronavirus	hsa-miR-3692-3p	GUUCCACACUGACACUGCAGAAGU	NC_004718.3_cds_NP_828849.2_1	9703	-27.5	0.000462	17	4	orf1ab	orf1ab polyprotein (pp1ab)	0.9
SARS-related coronavirus	hsa-miR-4688	UAGGGGCAGCAGAGGACCUGGG	NC_004718.3_cds_NP_828850.1_2	11290	-25.5	0.00239	16	1	orf1ab	orf1a polyprotein (pp1a)	0.97
SARS-related coronavirus	hsa-miR-4726-5p	AGGGCCAGAGGAGCCUGGAGUGG	NC_004718.3_cds_NP_828858.1_13	337	-29.6	0.000248	15	2	N	nucleocapsid protein	0.97
SARS-related coronavirus	hsa-miR-6791-5p	CCCCUGGGGCUGGGCAGGCGGA	NC_004718.3_cds_NP_828849.2_1	11394	-25.1	0.005307	14	1	orf1ab	orf1ab polyprotein (pp1ab)	0.72
SARS-related coronavirus	hsa-miR-181c-5p	AACAUUCAACCUGUCGGUGAGU	NC_004718.3_cds_NP_828850.1_2	8164	-26.4	0.000445	20	2	orf1ab	orf1a polyprotein (pp1a)	0.97
SARS-related coronavirus	hsa-miR-6877-3p	CAGCCUCUGCCCUUGGCCUCC	NC_004718.3_cds_NP_828849.2_1	2623	-25	0.002155	14	1	orf1ab	orf1ab polyprotein (pp1ab)	0.72
SARS-related coronavirus	hsa-miR-4750-3p	CCUGACCCACCCCCUCCCGCAG	NC_004718.3_cds_NP_828849.2_1	4615	-25.6	0.003233	10	13	orf1ab	orf1ab polyprotein (pp1ab)	0.73
SARS-related coronavirus	hsa-miR-6804-5p	UGAGGGUGUCAGCAGGUGACG	NC_004718.3_cds_NP_828849.2_1	747	-25.8	0.000975	15	2	orf1ab	orf1ab polyprotein (pp1ab)	0.81
SARS-related coronavirus	hsa-miR-370-3p	GCCUGCUGGGGUGGAACCUGGU	NC_004718.3_cds_NP_828851.1_3	1885	-27.4	0.000604	15	1	S	E2 glycoprotein precursor	0.92
SARS-related coronavirus	hsa-miR-3177-5p	UGUGUACACACGUGCCAGGCGCU	NC_004718.3_cds_NP_828850.1_2	11591	-26.1	0.001519	16	3	orf1ab	orf1a polyprotein (pp1a)	0.95
SARS-related coronavirus	hsa-miR-208a-5p	GAGCUUUUGGCCCGGGUUAUAC	NC_004718.3_cds_NP_828849.2_1	12588	-25	0.001346	13	3	orf1ab	orf1ab polyprotein (pp1ab)	0.97
SARS-related coronavirus	hsa-miR-221-3p	AGCUACAUUGUCUGCUGGGUUUC	NC_004718.3_cds_NP_828849.2_1	20571	-25.4	0.001179	16	2	orf1ab	orf1ab polyprotein (pp1ab)	0.2
SARS-related coronavirus	hsa-miR-4639-5p	UUGCUAAGUAGGCUGAGAUUGA	NC_004718.3_cds_NP_828851.1_3	742	-25.4	0.000644	19	3	S	E2 glycoprotein precursor	0.9
SARS-related coronavirus	hsa-miR-593-5p	AGGCACCAGCCAGGCAUUGCUCAGC	NC_004718.3_cds_NP_828850.1_2	3165	-25.5	0.004407	14	2	orf1ab	orf1a polyprotein (pp1a)	0.72
SARS-related coronavirus	hsa-miR-4741	CGGGCUGUCCGGAGGGGUCGGCU	NC_004718.3_cds_NP_828850.1_2	184	-29	0.000567	15	2	orf1ab	orf1a polyprotein (pp1a)	0.71
SARS-related coronavirus	hsa-miR-6717-5p	AGGCGAUGUGGGGAUGUAGAGA	NC_004718.3_cds_NP_828849.2_1	10889	-26.3	0.000825	15	2	orf1ab	orf1ab polyprotein (pp1ab)	0.97
SARS-related coronavirus	hsa-miR-217	UACUGCAUCAGGAACUGAUUGGA	NC_004718.3_cds_NP_828849.2_1	1668	-27	0.000366	17	4	orf1ab	orf1ab polyprotein (pp1ab)	0.96
SARS-related coronavirus	hsa-miR-24-3p	UGGCUCAGUUCAGCAGGAACAG	NC_004718.3_cds_NP_828850.1_2	8671	-29.8	5e-05	16	3	orf1ab	orf1a polyprotein (pp1a)	0.91
SARS-related coronavirus	hsa-miR-4659a-5p	CUGCCAUGUCUAAGAAGAAAAC	NC_004718.3_cds_NP_828851.1_3	1326	-29.5	2.2e-05	14	2	S	E2 glycoprotein precursor	0.97
SARS-related coronavirus	hsa-miR-302a-3p	UAAGUGCUUCCAUGUUUUGGUGA	NC_004718.3_cds_NP_828849.2_1	20921	-25.7	0.000653	18	2	orf1ab	orf1ab polyprotein (pp1ab)	0.97
SARS-related coronavirus	hsa-miR-519a-5p	CUCUAGAGGGAAGCGCUUUCUG	NC_004718.3_cds_NP_828849.2_1	2873	-25.7	0.000895	15	2	orf1ab	orf1ab polyprotein (pp1ab)	0.57
SARS-related coronavirus	hsa-miR-4428	CAAGGAGACGGGAACAUGGAGC	NC_004718.3_cds_NP_828849.2_1	2656	-27.3	0.000379	17	2	orf1ab	orf1ab polyprotein (pp1ab)	0.7
SARS-related coronavirus	hsa-miR-612	GCUGGGCAGGGCUUCUGAGCUCCUU	NC_004718.3_cds_NP_828858.1_13	1137	-26.6	0.002318	16	1	N	nucleocapsid protein	0.85
SARS-related coronavirus	hsa-miR-6085	AAGGGGCUGGGGGAGCACA	NC_004718.3_cds_NP_828851.1_3	3099	-27.6	0.000157	13	3	S	E2 glycoprotein precursor	0.63
SARS-related coronavirus	hsa-miR-6827-5p	UGGGAGCCAUGAGGGUCUGUGC	NC_004718.3_cds_NP_828850.1_2	12130	-29.4	0.000121	17	2	orf1ab	orf1a polyprotein (pp1a)	0.57
SARS-related coronavirus	hsa-miR-4726-3p	ACCCAGGUUCCCUCUGGCCGCA	NC_004718.3_cds_NP_828858.1_13	511	-26.9	0.000962	16	2	N	nucleocapsid protein	0.45
SARS-related coronavirus	hsa-miR-660-3p	ACCUCCUGUGUGCAUGGAUUA	NC_004718.3_cds_NP_828849.2_1	3174	-26.9	0.000229	18	1	orf1ab	orf1ab polyprotein (pp1ab)	0.87
SARS-related coronavirus	hsa-miR-6499-3p	AGCAGUGUUUGUUUUGCCCACA	NC_004718.3_cds_NP_828849.2_1	330	-25.8	0.000538	16	3	orf1ab	orf1ab polyprotein (pp1ab)	0.38
SARS-related coronavirus	hsa-miR-3194-5p	GGCCAGCCACCAGGAGGGCUG	NC_004718.3_cds_NP_828850.1_2	9066	-27.1	0.000628	13	2	orf1ab	orf1a polyprotein (pp1a)	0.55
SARS-related coronavirus	hsa-miR-1909-3p	CGCAGGGGCCGGGUGCUCACCG	NC_004718.3_cds_NP_828849.2_1	7052	-29.9	0.000197	16	2	orf1ab	orf1ab polyprotein (pp1ab)	0.96
SARS-related coronavirus	hsa-miR-2467-3p	AGCAGAGGCAGAGAGGCUCAGG	NC_004718.3_cds_NP_828849.2_1	1429	-26.5	0.000914	16	4	orf1ab	orf1ab polyprotein (pp1ab)	0.92
SARS-related coronavirus	hsa-miR-92b-3p	UAUUGCACUCGUCCCGGCCUCC	NC_004718.3_cds_NP_828849.2_1	7249	-26.6	0.000834	14	5	orf1ab	orf1ab polyprotein (pp1ab)	0.6
SARS-related coronavirus	hsa-miR-6753-3p	UGGUCUGUCUCUGCCCUGGCAC	NC_004718.3_cds_NP_828858.1_13	1148	-26	0.001281	13	6	N	nucleocapsid protein	0.62
SARS-related coronavirus	hsa-miR-1302	UUGGGACAUACUUAUGCUAAA	NC_004718.3_cds_NP_828849.2_1	15251	-26	0.000182	17	1	orf1ab	orf1ab polyprotein (pp1ab)	0.96
SARS-related coronavirus	hsa-miR-4786-3p	UGAAGCCAGCUCUGGUCUGGGC	NC_004718.3_cds_NP_828849.2_1	76	-27.5	0.000415	17	1	orf1ab	orf1ab polyprotein (pp1ab)	0.09
SARS-related coronavirus	hsa-miR-6787-3p	UCUCAGCUGCUGCCCUCUCCAG	NC_004718.3_cds_NP_828858.1_13	601	-26.8	0.000725	13	1	N	nucleocapsid protein	0.5
SARS-related coronavirus	hsa-miR-4793-3p	UCUGCACUGUGAGUUGGCUGGCU	NC_004718.3_cds_NP_828849.2_1	12129	-27.4	0.000502	19	4	orf1ab	orf1ab polyprotein (pp1ab)	0.57
SARS-related coronavirus	hsa-miR-3188	AGAGGCUUUGUGCGGAUACGGGG	NC_004718.3_cds_NP_828852.2_4	101	-26.5	0.001154	17	2	sars3a	hypothetical protein sars3a	0.52
SARS-related coronavirus	hsa-miR-6753-3p	UGGUCUGUCUCUGCCCUGGCAC	NC_004718.3_cds_NP_828849.2_1	19872	-25.3	0.002087	15	4	orf1ab	orf1ab polyprotein (pp1ab)	0.79
SARS-related coronavirus	hsa-miR-1233-3p	UGAGCCCUGUCCUCCCGCAG	NC_004718.3_cds_NP_828850.1_2	4615	-27.3	0.000312	14	3	orf1ab	orf1a polyprotein (pp1a)	0.75
SARS-related coronavirus	hsa-miR-3917	GCUCGGACUGAGCAGGUGGG	NC_004718.3_cds_NP_828851.1_3	2530	-25.5	0.000995	15	3	S	E2 glycoprotein precursor	0.84
SARS-related coronavirus	hsa-miR-770-5p	UCCAGUACCACGUGUCAGGGCCA	NC_004718.3_cds_NP_828850.1_2	10228	-26.7	0.001192	15	3	orf1ab	orf1a polyprotein (pp1a)	0.76
SARS-related coronavirus	hsa-miR-3183	GCCUCUCUCGGAGUCGCUCGGA	NC_004718.3_cds_NP_828850.1_2	1178	-32.4	2.1e-05	20	1	orf1ab	orf1a polyprotein (pp1a)	0.6
SARS-related coronavirus	hsa-miR-7112-3p	UGCAUCACAGCCUUUGGCCCUAG	NC_004718.3_cds_NP_828849.2_1	13850	-30.2	6.3e-05	17	2	orf1ab	orf1ab polyprotein (pp1ab)	0.45
SARS-related coronavirus	hsa-miR-1301-3p	UUGCAGCUGCCUGGGAGUGACUUC	NC_004718.3_cds_NP_828849.2_1	2165	-28.1	0.000441	16	1	orf1ab	orf1ab polyprotein (pp1ab)	0.97
SARS-related coronavirus	hsa-miR-1245b-3p	UCAGAUGAUCUAAAGGCCUAUA	NC_004718.3_cds_NP_828849.2_1	9042	-25.6	0.000495	21	2	orf1ab	orf1ab polyprotein (pp1ab)	0.96
SARS-related coronavirus	hsa-miR-593-5p	AGGCACCAGCCAGGCAUUGCUCAGC	NC_004718.3_cds_NP_828849.2_1	703	-29.7	0.000281	17	3	orf1ab	orf1ab polyprotein (pp1ab)	0.19
SARS-related coronavirus	hsa-miR-6846-5p	UGGGGGCUGGAUGGGGUAGAGU	NC_004718.3_cds_NP_828849.2_1	17109	-33.4	1e-05	15	2	orf1ab	orf1ab polyprotein (pp1ab)	0.97
SARS-related coronavirus	hsa-miR-1301-3p	UUGCAGCUGCCUGGGAGUGACUUC	NC_004718.3_cds_NP_828850.1_2	2165	-28.1	0.000441	16	1	orf1ab	orf1a polyprotein (pp1a)	0.97
SARS-related coronavirus	hsa-miR-216b-5p	AAAUCUCUGCAGGCAAAUGUGA	NC_004718.3_cds_NP_828858.1_13	1143	-26.9	0.000197	15	4	N	nucleocapsid protein	0.6
SARS-related coronavirus	hsa-miR-4731-5p	UGCUGGGGGCCACAUGAGUGUG	NC_004718.3_cds_NP_828849.2_1	563	-26.9	0.000684	18	1	orf1ab	orf1ab polyprotein (pp1ab)	0.71
SARS-related coronavirus	hsa-miR-4713-5p	UUCUCCCACUACCAGGCUCCCA	NC_004718.3_cds_NP_828849.2_1	387	-29.5	0.000107	13	8	orf1ab	orf1ab polyprotein (pp1ab)	0.86
SARS-related coronavirus	hsa-miR-7156-3p	CUGCAGCCACUUGGGGAACUGGU	NC_004718.3_cds_NP_828849.2_1	14883	-25.7	0.001958	18	2	orf1ab	orf1ab polyprotein (pp1ab)	0.74
SARS-related coronavirus	hsa-miR-4496	GAGGAAACUGAAGCUGAGAGGG	NC_004718.3_cds_NP_828849.2_1	811	-28.1	0.000165	16	1	orf1ab	orf1ab polyprotein (pp1ab)	0.97
SARS-related coronavirus	hsa-miR-4690-3p	GCAGCCCAGCUGAGGCCUCUG	NC_004718.3_cds_NP_828851.1_3	734	-26.1	0.00094	15	1	S	E2 glycoprotein precursor	0.96
SARS-related coronavirus	hsa-miR-3125	UAGAGGAAGCUGUGGAGAGA	NC_004718.3_cds_NP_828858.1_13	154	-25.4	0.000553	18	3	N	nucleocapsid protein	0.97
SARS-related coronavirus	hsa-miR-6778-5p	AGUGGGAGGACAGGAGGCAGGU	NC_004718.3_cds_NP_828849.2_1	15590	-26	0.001614	13	3	orf1ab	orf1ab polyprotein (pp1ab)	0.81
SARS-related coronavirus	hsa-miR-519d-3p	CAAAGUGCCUCCCUUUAGAGUG	NC_004718.3_cds_NP_828852.2_4	566	-26.6	0.000365	17	4	sars3a	hypothetical protein sars3a	0.62
SARS-related coronavirus	hsa-miR-6720-3p	CGCGCCUGCAGGAACUGGUAGA	NC_004718.3_cds_NP_828849.2_1	13703	-25.4	0.00181	13	2	orf1ab	orf1ab polyprotein (pp1ab)	0.68
SARS-related coronavirus	hsa-miR-7850-5p	GUUUGGACAUAGUGUGGCUGG	NC_004718.3_cds_NP_849177.1_12	98	-27.1	0.000188	17	1	sars8b	hypothetical protein sars8b	0.74
SARS-related coronavirus	hsa-miR-7974	AGGCUGUGAUGCUCUCCUGAGCCC	NC_004718.3_cds_NP_828849.2_1	14434	-28.5	0.000471	15	6	orf1ab	orf1ab polyprotein (pp1ab)	0.54
SARS-related coronavirus	hsa-miR-197-5p	CGGGUAGAGAGGGCAGUGGGAGG	NC_004718.3_cds_NP_828858.1_13	652	-28.2	0.000599	14	3	N	nucleocapsid protein	0.35
SARS-related coronavirus	hsa-miR-5571-5p	CAAUUCUCAAAGGAGCCUCCC	NC_004718.3_cds_NP_828850.1_2	9459	-26	0.000433	13	6	orf1ab	orf1a polyprotein (pp1a)	0.97
SARS-related coronavirus	hsa-miR-125b-1-3p	ACGGGUUAGGCUCUUGGGAGCU	NC_004718.3_cds_NP_828849.2_1	16623	-26	0.001151	16	4	orf1ab	orf1ab polyprotein (pp1ab)	0.95
SARS-related coronavirus	hsa-miR-6879-5p	CAGGGCAGGGAAGGUGGGAGAG	NC_004718.3_cds_NP_828849.2_1	7483	-25.1	0.00299	14	8	orf1ab	orf1ab polyprotein (pp1ab)	0.91
SARS-related coronavirus	hsa-miR-3136-5p	CUGACUGAAUAGGUAGGGUCAUU	NC_004718.3_cds_NP_828849.2_1	7623	-29.3	6.9e-05	17	3	orf1ab	orf1ab polyprotein (pp1ab)	0.9
SARS-related coronavirus	hsa-miR-6822-3p	AGGCUCUAACUGGCUUUCCCUGCA	NC_004718.3_cds_NP_828850.1_2	1538	-25.4	0.002536	12	9	orf1ab	orf1a polyprotein (pp1a)	0.67
SARS-related coronavirus	hsa-miR-4487	AGAGCUGGCUGAAGGGCAG	NC_004718.3_cds_NP_828850.1_2	56	-25	0.000707	15	5	orf1ab	orf1a polyprotein (pp1a)	0.6
SARS-related coronavirus	hsa-miR-4303	UUCUGAGCUGAGGACAG	NC_004718.3_cds_NP_828850.1_2	56	-26.5	5.6e-05	16	1	orf1ab	orf1a polyprotein (pp1a)	0.66
SARS-related coronavirus	hsa-miR-6799-5p	GGGGAGGUGUGCAGGGCUGG	NC_004718.3_cds_NP_828850.1_2	2328	-25.9	0.000941	14	1	orf1ab	orf1a polyprotein (pp1a)	0.33
SARS-related coronavirus	hsa-miR-760	CGGCUCUGGGUCUGUGGGGA	NC_004718.3_cds_NP_828855.1_7	618	-25.3	0.001399	12	1	M	matrix protein	0.97
SARS-related coronavirus	hsa-miR-6775-3p	AGGCCCUGUCCUCUGCCCCAG	NC_004718.3_cds_NP_828859.1_14	82	-27	0.000666	16	2	sars9b	hypothetical protein sars9b	0.6
SARS-related coronavirus	hsa-miR-4640-5p	UGGGCCAGGGAGCAGCUGGUGGG	NC_004718.3_cds_NP_828858.1_13	336	-27.4	0.001189	14	1	N	nucleocapsid protein	0.92
SARS-related coronavirus	hsa-miR-3150a-5p	CAACCUCGACGAUCUCCUCAGC	NC_004718.3_cds_NP_828849.2_1	2258	-26.5	0.000692	14	8	orf1ab	orf1ab polyprotein (pp1ab)	0.59
SARS-related coronavirus	hsa-miR-8075	UGCUGAUGGCAGAUGUCGGGUCUG	NC_004718.3_cds_NP_828849.2_1	11905	-29.3	0.000227	21	1	orf1ab	orf1ab polyprotein (pp1ab)	0.68
SARS-related coronavirus	hsa-miR-331-5p	CUAGGUAUGGUCCCAGGGAUCC	NC_004718.3_cds_NP_828858.1_13	857	-28.8	0.000157	17	2	N	nucleocapsid protein	0.94
SARS-related coronavirus	hsa-miR-6850-5p	GUGCGGAACGCUGGCCGGGGCG	NC_004718.3_cds_NP_828849.2_1	8442	-25.3	0.003694	15	1	orf1ab	orf1ab polyprotein (pp1ab)	0.63
SARS-related coronavirus	hsa-miR-3619-5p	UCAGCAGGCAGGCUGGUGCAGC	NC_004718.3_cds_NP_828849.2_1	17225	-28.9	0.000172	18	1	orf1ab	orf1ab polyprotein (pp1ab)	0.92
SARS-related coronavirus	hsa-miR-5698	UGGGGGAGUGCAGUGAUUGUGG	NC_004718.3_cds_NP_828850.1_2	497	-25.5	0.001534	16	1	orf1ab	orf1a polyprotein (pp1a)	0.41
SARS-related coronavirus	hsa-miR-17-3p	ACUGCAGUGAAGGCACUUGUAG	NC_004718.3_cds_NP_828858.1_13	926	-26.6	0.000389	16	3	N	nucleocapsid protein	0.79
SARS-related coronavirus	hsa-miR-6789-5p	GUAGGGGCGUCCCGGGCGCGCGGG	NC_004718.3_cds_NP_828849.2_1	2288	-31.6	0.000208	17	5	orf1ab	orf1ab polyprotein (pp1ab)	0.06
SARS-related coronavirus	hsa-miR-4763-3p	AGGCAGGGGCUGGUGCUGGGCGGG	NC_004718.3_cds_NP_828849.2_1	15582	-25.8	0.005837	14	2	orf1ab	orf1ab polyprotein (pp1ab)	0.77
SARS-related coronavirus	hsa-miR-4722-5p	GGCAGGAGGGCUGUGCCAGGUUG	NC_004718.3_cds_NP_828850.1_2	187	-30.2	0.000124	18	2	orf1ab	orf1a polyprotein (pp1a)	0.83
SARS-related coronavirus	hsa-miR-4488	AGGGGGCGGGCUCCGGCG	NC_004718.3_cds_NP_828850.1_2	5023	-26	0.00068	13	3	orf1ab	orf1a polyprotein (pp1a)	0.55
SARS-related coronavirus	hsa-miR-6895-5p	CAGGGCCAGGCACAGAGUAAG	NC_004718.3_cds_NP_828849.2_1	9203	-25.6	0.000953	15	3	orf1ab	orf1ab polyprotein (pp1ab)	0.82
SARS-related coronavirus	hsa-miR-519b-5p	CUCUAGAGGGAAGCGCUUUCUG	NC_004718.3_cds_NP_828851.1_3	916	-25.3	0.001196	15	1	S	E2 glycoprotein precursor	0.97
SARS-related coronavirus	hsa-miR-4787-5p	GCGGGGGUGGCGGCGGCAUCCC	NC_004718.3_cds_NP_828850.1_2	11792	-29.1	0.000381	14	6	orf1ab	orf1a polyprotein (pp1a)	0.63
SARS-related coronavirus	hsa-miR-890	UACUUGGAAAGGCAUCAGUUG	NC_004718.3_cds_NP_828851.1_3	489	-26.3	0.000221	16	5	S	E2 glycoprotein precursor	0.89
SARS-related coronavirus	hsa-miR-520d-3p	AAAGUGCUUCUCUUUGGUGGGU	NC_004718.3_cds_NP_828855.1_7	485	-27.5	0.000176	18	3	M	matrix protein	0.87
SARS-related coronavirus	hsa-miR-6857-5p	UUGGGGAUUGGGUCAGGCCAGU	NC_004718.3_cds_NP_828850.1_2	11952	-25.3	0.001962	15	1	orf1ab	orf1a polyprotein (pp1a)	0.64
SARS-related coronavirus	hsa-miR-656-5p	AGGUUGCCUGUGAGGUGUUCA	NC_004718.3_cds_NP_828849.2_1	15834	-27.5	0.000182	18	2	orf1ab	orf1ab polyprotein (pp1ab)	0.97
SARS-related coronavirus	hsa-miR-4323	CAGCCCCACAGCCUCAGA	NC_004718.3_cds_NP_828849.2_1	15898	-25	0.000566	15	2	orf1ab	orf1ab polyprotein (pp1ab)	0.5
SARS-related coronavirus	hsa-miR-4520-3p	UUGGACAGAAAACACGCAGGAA	NC_004718.3_cds_NP_828849.2_1	13386	-27.2	0.000209	16	2	orf1ab	orf1ab polyprotein (pp1ab)	0.67
SARS-related coronavirus	hsa-miR-6760-5p	CAGGGAGAAGGUGGAAGUGCAGA	NC_004718.3_cds_NP_828851.1_3	2192	-25.2	0.002421	17	1	S	E2 glycoprotein precursor	0.92
SARS-related coronavirus	hsa-miR-4462	UGACACGGAGGGUGGCUUGGGAA	NC_004718.3_cds_NP_828850.1_2	7819	-25.5	0.002611	16	1	orf1ab	orf1a polyprotein (pp1a)	0.57
SARS-related coronavirus	hsa-miR-29c-5p	UGACCGAUUUCUCCUGGUGUUC	NC_004718.3_cds_NP_828850.1_2	3574	-26.7	0.000408	17	1	orf1ab	orf1a polyprotein (pp1a)	0.97
SARS-related coronavirus	hsa-miR-1203	CCCGGAGCCAGGAUGCAGCUC	NC_004718.3_cds_NP_828849.2_1	4034	-25.7	0.001344	15	3	orf1ab	orf1ab polyprotein (pp1ab)	0.76
SARS-related coronavirus	hsa-miR-505-3p	CGUCAACACUUGCUGGUUUCCU	NC_004718.3_cds_NP_828849.2_1	12218	-35.5	1e-06	22	1	orf1ab	orf1ab polyprotein (pp1ab)	0.95
SARS-related coronavirus	hsa-miR-656-5p	AGGUUGCCUGUGAGGUGUUCA	NC_004718.3_cds_NP_828849.2_1	129	-29	6e-05	15	5	orf1ab	orf1ab polyprotein (pp1ab)	0.47
SARS-related coronavirus	hsa-miR-514b-3p	AUUGACACCUCUGUGAGUGGA	NC_004718.3_cds_NP_828850.1_2	8363	-27.8	0.000127	17	3	orf1ab	orf1a polyprotein (pp1a)	0.82
SARS-related coronavirus	hsa-miR-4765	UGAGUGAUUGAUAGCUAUGUUC	NC_004718.3_cds_NP_828849.2_1	2092	-26.1	0.000279	18	1	orf1ab	orf1ab polyprotein (pp1ab)	0.86
SARS-related coronavirus	hsa-miR-4257	CCAGAGGUGGGGACUGAG	NC_004718.3_cds_NP_828850.1_2	6058	-28	6e-05	14	2	orf1ab	orf1a polyprotein (pp1a)	0.97
SARS-related coronavirus	hsa-miR-6747-5p	AGGGGUGUGGAAAGAGGCAGAACA	NC_004718.3_cds_NP_828850.1_2	635	-25.3	0.003031	17	1	orf1ab	orf1a polyprotein (pp1a)	0.62
SARS-related coronavirus	hsa-miR-345-5p	GCUGACUCCUAGUCCAGGGCUC	NC_004718.3_cds_NP_828850.1_2	3915	-30.4	5.4e-05	15	1	orf1ab	orf1a polyprotein (pp1a)	0.72
SARS-related coronavirus	hsa-miR-632	GUGUCUGCUUCCUGUGGGA	NC_004718.3_cds_NP_828849.2_1	3943	-25.8	0.000324	15	1	orf1ab	orf1ab polyprotein (pp1ab)	0.61
SARS-related coronavirus	hsa-miR-4722-5p	GGCAGGAGGGCUGUGCCAGGUUG	NC_004718.3_cds_NP_828849.2_1	187	-30.2	0.000124	18	2	orf1ab	orf1ab polyprotein (pp1ab)	0.83
SARS-related coronavirus	hsa-miR-6751-5p	UUGGGGGUGAGGUUGGUGUCUGG	NC_004718.3_cds_NP_828849.2_1	13980	-27.7	0.000566	15	4	orf1ab	orf1ab polyprotein (pp1ab)	0.87
SARS-related coronavirus	hsa-miR-6833-5p	GUGUGGAAGAUGGGAGGAGAAA	NC_004718.3_cds_NP_828849.2_1	16132	-25.5	0.001	14	4	orf1ab	orf1ab polyprotein (pp1ab)	0.88
SARS-related coronavirus	hsa-miR-3689e	UGUGAUAUCAUGGUUCCUGGGA	NC_004718.3_cds_NP_828849.2_1	11810	-25.4	0.001005	14	8	orf1ab	orf1ab polyprotein (pp1ab)	0.54
SARS-related coronavirus	hsa-miR-15a-5p	UAGCAGCACAUAAUGGUUUGUG	NC_004718.3_cds_NP_828849.2_1	9151	-27.1	0.000148	19	1	orf1ab	orf1ab polyprotein (pp1ab)	0.97
SARS-related coronavirus	hsa-miR-511-5p	GUGUCUUUUGCUCUGCAGUCA	NC_004718.3_cds_NP_828858.1_13	1149	-26	0.000329	17	1	N	nucleocapsid protein	0.72
SARS-related coronavirus	hsa-miR-6500-5p	AGGAGCUAUCCACUCCAGGUGUCC	NC_004718.3_cds_NP_828850.1_2	3516	-30.4	0.00012	19	1	orf1ab	orf1a polyprotein (pp1a)	0.73
SARS-related coronavirus	hsa-miR-330-5p	UCUCUGGGCCUGUGUCUUAGGC	NC_004718.3_cds_NP_828849.2_1	1114	-27.5	0.000353	17	1	orf1ab	orf1ab polyprotein (pp1ab)	0.89
SARS-related coronavirus	hsa-miR-324-3p	ACUGCCCCAGGUGCUGCUGG	NC_004718.3_cds_NP_828850.1_2	12649	-25.4	0.001118	16	1	orf1ab	orf1a polyprotein (pp1a)	0.62
SARS-related coronavirus	hsa-miR-4448	GGCUCCUUGGUCUAGGGGUA	NC_004718.3_cds_NP_828850.1_2	3532	-27.4	0.000182	16	1	orf1ab	orf1a polyprotein (pp1a)	0.97
SARS-related coronavirus	hsa-miR-7112-3p	UGCAUCACAGCCUUUGGCCCUAG	NC_004718.3_cds_NP_828850.1_2	1210	-25.3	0.001954	19	2	orf1ab	orf1a polyprotein (pp1a)	0.61
SARS-related coronavirus	hsa-miR-2114-5p	UAGUCCCUUCCUUGAAGCGGUC	NC_004718.3_cds_NP_828849.2_1	2128	-27.7	0.000243	17	2	orf1ab	orf1ab polyprotein (pp1ab)	0.43
SARS-related coronavirus	hsa-miR-138-5p	AGCUGGUGUUGUGAAUCAGGCCG	NC_004718.3_cds_NP_828850.1_2	5767	-30.7	4.7e-05	17	1	orf1ab	orf1a polyprotein (pp1a)	0.94
SARS-related coronavirus	hsa-miR-4755-3p	AGCCAGGCUCUGAAGGGAAAGU	NC_004718.3_cds_NP_828855.1_7	73	-27	0.000437	16	3	M	matrix protein	0.86
SARS-related coronavirus	hsa-miR-16-5p	UAGCAGCACGUAAAUAUUGGCG	NC_004718.3_cds_NP_828850.1_2	11291	-25.8	0.000488	16	1	orf1ab	orf1a polyprotein (pp1a)	0.97
SARS-related coronavirus	hsa-miR-5010-5p	AGGGGGAUGGCAGAGCAAAAUU	NC_004718.3_cds_NP_828850.1_2	11679	-25.1	0.001308	13	5	orf1ab	orf1a polyprotein (pp1a)	0.67
SARS-related coronavirus	hsa-miR-4478	GAGGCUGAGCUGAGGAG	NC_004718.3_cds_NP_828849.2_1	17305	-25	0.000283	13	1	orf1ab	orf1ab polyprotein (pp1ab)	0.96
SARS-related coronavirus	hsa-miR-3655	GCUUGUCGCUGCGGUGUUGCU	NC_004718.3_cds_NP_828849.2_1	11248	-25	0.00129	14	7	orf1ab	orf1ab polyprotein (pp1ab)	0.92
SARS-related coronavirus	hsa-miR-3074-3p	GAUAUCAGCUCAGUAGGCACCG	NC_004718.3_cds_NP_828850.1_2	714	-26.3	0.000599	17	3	orf1ab	orf1a polyprotein (pp1a)	0.08
SARS-related coronavirus	hsa-miR-584-5p	UUAUGGUUUGCCUGGGACUGAG	NC_004718.3_cds_NP_828849.2_1	12842	-25.1	0.001251	17	1	orf1ab	orf1ab polyprotein (pp1ab)	0.49
SARS-related coronavirus	hsa-miR-933	UGUGCGCAGGGAGACCUCUCCC	NC_004718.3_cds_NP_828850.1_2	675	-27.2	0.000716	14	6	orf1ab	orf1a polyprotein (pp1a)	0.55
SARS-related coronavirus	hsa-miR-138-5p	AGCUGGUGUUGUGAAUCAGGCCG	NC_004718.3_cds_NP_828849.2_1	9209	-25	0.002539	17	1	orf1ab	orf1ab polyprotein (pp1ab)	0.79
SARS-related coronavirus	hsa-miR-29b-1-5p	GCUGGUUUCAUAUGGUGGUUUAGA	NC_004718.3_cds_NP_828849.2_1	15121	-25.4	0.001242	17	2	orf1ab	orf1ab polyprotein (pp1ab)	0.55
SARS-related coronavirus	hsa-miR-5572	GUUGGGGUGCAGGGGUCUGCU	NC_004718.3_cds_NP_828859.1_14	109	-29	0.000116	17	2	sars9b	hypothetical protein sars9b	0.5
SARS-related coronavirus	hsa-miR-7108-5p	GUGUGGCCGGCAGGCGGGUGG	NC_004718.3_cds_NP_828851.1_3	1511	-27.5	0.000575	14	2	S	E2 glycoprotein precursor	0.96
SARS-related coronavirus	hsa-miR-8072	GGCGGCGGGGAGGUAGGCAG	NC_004718.3_cds_NP_828849.2_1	1260	-25.8	0.001202	14	6	orf1ab	orf1ab polyprotein (pp1ab)	0.24
SARS-related coronavirus	hsa-miR-365b-5p	AGGGACUUUCAGGGGCAGCUGU	NC_004718.3_cds_NP_828849.2_1	8479	-26.3	0.000922	14	1	orf1ab	orf1ab polyprotein (pp1ab)	0.77
SARS-related coronavirus	hsa-miR-4523	GACCGAGAGGGCCUCGGCUGU	NC_004718.3_cds_NP_828850.1_2	11537	-26.5	0.000912	15	1	orf1ab	orf1a polyprotein (pp1a)	0.88
SARS-related coronavirus	hsa-miR-6871-3p	CAGCACCCUGUGGCUCCCACAG	NC_004718.3_cds_NP_828850.1_2	9041	-27.7	0.000454	17	3	orf1ab	orf1a polyprotein (pp1a)	0.96
SARS-related coronavirus	hsa-miR-589-3p	UCAGAACAAAUGCCGGUUCCCAGA	NC_004718.3_cds_NP_828851.1_3	1957	-31.1	4.2e-05	17	3	S	E2 glycoprotein precursor	0.64
SARS-related coronavirus	hsa-miR-4293	CAGCCUGACAGGAACAG	NC_004718.3_cds_NP_828849.2_1	9917	-26	9.7e-05	14	1	orf1ab	orf1ab polyprotein (pp1ab)	0.97
SARS-related coronavirus	hsa-miR-6877-3p	CAGCCUCUGCCCUUGGCCUCC	NC_004718.3_cds_NP_828850.1_2	11814	-26.6	0.000698	13	6	orf1ab	orf1a polyprotein (pp1a)	0.68
SARS-related coronavirus	hsa-miR-1226-5p	GUGAGGGCAUGCAGGCCUGGAUGGGG	NC_004718.3_cds_NP_828850.1_2	3616	-27.6	0.002252	15	9	orf1ab	orf1a polyprotein (pp1a)	0.89
SARS-related coronavirus	hsa-miR-6749-5p	UCGGGCCUGGGGUUGGGGGAGC	NC_004718.3_cds_NP_828849.2_1	335	-25	0.004769	15	2	orf1ab	orf1ab polyprotein (pp1ab)	0.42
SARS-related coronavirus	hsa-miR-6510-5p	CAGCAGGGGAGAGAGAGGAGUC	NC_004718.3_cds_NP_828851.1_3	1373	-28.8	0.000189	16	1	S	E2 glycoprotein precursor	0.78
SARS-related coronavirus	hsa-miR-222-5p	CUCAGUAGCCAGUGUAGAUCCU	NC_004718.3_cds_NP_828849.2_1	6209	-28.5	0.000119	15	4	orf1ab	orf1ab polyprotein (pp1ab)	0.78
SARS-related coronavirus	hsa-miR-296-3p	GAGGGUUGGGUGGAGGCUCUCC	NC_004718.3_cds_NP_828849.2_1	3	-29.5	0.000139	17	1	orf1ab	orf1ab polyprotein (pp1ab)	0.52
SARS-related coronavirus	hsa-miR-4526	GCUGACAGCAGGGCUGGCCGCU	NC_004718.3_cds_NP_828850.1_2	10339	-26.2	0.001436	16	3	orf1ab	orf1a polyprotein (pp1a)	0.54
SARS-related coronavirus	hsa-miR-1226-3p	UCACCAGCCCUGUGUUCCCUAG	NC_004718.3_cds_NP_828849.2_1	1613	-25.6	0.001461	13	2	orf1ab	orf1ab polyprotein (pp1ab)	0.49
SARS-related coronavirus	hsa-miR-6791-3p	UGCCUCCUUGGUCUCCGGCAG	NC_004718.3_cds_NP_828849.2_1	11802	-28.8	0.000139	14	2	orf1ab	orf1ab polyprotein (pp1ab)	0.29
SARS-related coronavirus	hsa-miR-370-3p	GCCUGCUGGGGUGGAACCUGGU	NC_004718.3_cds_NP_828849.2_1	20554	-25.3	0.002556	16	1	orf1ab	orf1ab polyprotein (pp1ab)	0.36
SARS-related coronavirus	hsa-miR-450b-3p	UUGGGAUCAUUUUGCAUCCAUA	NC_004718.3_cds_NP_828849.2_1	13875	-27.2	0.00013	17	2	orf1ab	orf1ab polyprotein (pp1ab)	0.75
SARS-related coronavirus	hsa-miR-1266-5p	CCUCAGGGCUGUAGAACAGGGCU	NC_004718.3_cds_NP_828849.2_1	184	-28.2	0.000376	14	5	orf1ab	orf1ab polyprotein (pp1ab)	0.71
SARS-related coronavirus	hsa-miR-7108-5p	GUGUGGCCGGCAGGCGGGUGG	NC_004718.3_cds_NP_828850.1_2	9225	-26.4	0.001221	17	1	orf1ab	orf1a polyprotein (pp1a)	0.93
SARS-related coronavirus	hsa-miR-5708	AUGAGCGACUGUGCCUGACC	NC_004718.3_cds_NP_828850.1_2	9747	-25.3	0.000784	13	6	orf1ab	orf1a polyprotein (pp1a)	0.7
SARS-related coronavirus	hsa-miR-135b-3p	AUGUAGGGCUAAAAGCCAUGGG	NC_004718.3_cds_NP_828849.2_1	8436	-25.4	0.00096	17	1	orf1ab	orf1ab polyprotein (pp1ab)	0.7
SARS-related coronavirus	hsa-miR-6779-5p	CUGGGAGGGGCUGGGUUUGGC	NC_004718.3_cds_NP_828858.1_13	310	-28.4	0.000203	12	7	N	nucleocapsid protein	0.87
SARS-related coronavirus	hsa-miR-187-3p	UCGUGUCUUGUGUUGCAGCCGG	NC_004718.3_cds_NP_828849.2_1	10296	-26.6	0.000616	15	3	orf1ab	orf1ab polyprotein (pp1ab)	0.87
SARS-related coronavirus	hsa-miR-571	UGAGUUGGCCAUCUGAGUGAG	NC_004718.3_cds_NP_828858.1_13	169	-27.8	0.000137	14	8	N	nucleocapsid protein	0.89
SARS-related coronavirus	hsa-miR-4675	GGGGCUGUGAUUGACCAGCAGG	NC_004718.3_cds_NP_828850.1_2	7453	-25.5	0.001618	14	1	orf1ab	orf1a polyprotein (pp1a)	0.66
SARS-related coronavirus	hsa-miR-6868-5p	ACUGGCAGAACACUGAAGCAGC	NC_004718.3_cds_NP_828850.1_2	7598	-25.3	0.00117	17	1	orf1ab	orf1a polyprotein (pp1a)	0.96
SARS-related coronavirus	hsa-miR-4755-3p	AGCCAGGCUCUGAAGGGAAAGU	NC_004718.3_cds_NP_828850.1_2	1605	-26.6	0.000582	18	2	orf1ab	orf1a polyprotein (pp1a)	0.78
SARS-related coronavirus	hsa-miR-518b	CAAAGCGCUCCCCUUUAGAGGU	NC_004718.3_cds_NP_828850.1_2	2442	-25.7	0.000958	14	5	orf1ab	orf1a polyprotein (pp1a)	0.53
SARS-related coronavirus	hsa-miR-4474-3p	UUGUGGCUGGUCAUGAGGCUAA	NC_004718.3_cds_NP_828859.1_14	227	-26.3	0.000546	17	3	sars9b	hypothetical protein sars9b	0.55
SARS-related coronavirus	hsa-miR-6738-5p	CGAGGGGUAGAAGAGCACAGGGG	NC_004718.3_cds_NP_828850.1_2	2571	-27.1	0.000969	17	1	orf1ab	orf1a polyprotein (pp1a)	0.79
SARS-related coronavirus	hsa-miR-6514-5p	UAUGGAGUGGACUUUCAGCUGGC	NC_004718.3_cds_NP_849177.1_12	151	-28.5	0.000169	15	5	sars8b	hypothetical protein sars8b	0.57
SARS-related coronavirus	hsa-miR-519e-3p	AAGUGCCUCCUUUUAGAGUGUU	NC_004718.3_cds_NP_828849.2_1	20543	-26.4	0.000311	17	3	orf1ab	orf1ab polyprotein (pp1ab)	0.19
SARS-related coronavirus	hsa-miR-4633-3p	AGGAGCUAGCCAGGCAUAUGCA	NC_004718.3_cds_NP_828850.1_2	10894	-26.8	0.000464	13	4	orf1ab	orf1a polyprotein (pp1a)	0.97
SARS-related coronavirus	hsa-miR-4304	CCGGCAUGUCCAGGGCA	NC_004718.3_cds_NP_828850.1_2	3915	-25.2	0.000345	13	3	orf1ab	orf1a polyprotein (pp1a)	0.72
SARS-related coronavirus	hsa-miR-3689d	GGGAGGUGUGAUCUCACACUCG	NC_004718.3_cds_NP_828849.2_1	2514	-25.6	0.001415	17	4	orf1ab	orf1ab polyprotein (pp1ab)	0.88
SARS-related coronavirus	hsa-miR-33b-3p	CAGUGCCUCGGCAGUGCAGCCC	NC_004718.3_cds_NP_828849.2_1	11797	-28.8	0.000228	18	2	orf1ab	orf1ab polyprotein (pp1ab)	0.29
SARS-related coronavirus	hsa-miR-4525	GGGGGGAUGUGCAUGCUGGUU	NC_004718.3_cds_NP_828849.2_1	16718	-25.6	0.001031	16	2	orf1ab	orf1ab polyprotein (pp1ab)	0.95
SARS-related coronavirus	hsa-miR-608	AGGGGUGGUGUUGGGACAGCUCCGU	NC_004718.3_cds_NP_828850.1_2	5477	-25.8	0.005089	14	9	orf1ab	orf1a polyprotein (pp1a)	0.95
SARS-related coronavirus	hsa-miR-4418	CACUGCAGGACUCAGCAG	NC_004718.3_cds_NP_828849.2_1	8871	-27.8	4.2e-05	14	3	orf1ab	orf1ab polyprotein (pp1ab)	0.89
SARS-related coronavirus	hsa-miR-6085	AAGGGGCUGGGGGAGCACA	NC_004718.3_cds_NP_828850.1_2	178	-27.4	0.000182	13	4	orf1ab	orf1a polyprotein (pp1a)	0.85
SARS-related coronavirus	hsa-miR-1233-5p	AGUGGGAGGCCAGGGCACGGCA	NC_004718.3_cds_NP_828849.2_1	2347	-30.4	0.000109	18	1	orf1ab	orf1ab polyprotein (pp1ab)	0.81
SARS-related coronavirus	hsa-miR-6500-5p	AGGAGCUAUCCACUCCAGGUGUCC	NC_004718.3_cds_NP_828849.2_1	8833	-26	0.002304	15	2	orf1ab	orf1ab polyprotein (pp1ab)	0.87
SARS-related coronavirus	hsa-miR-3940-5p	GUGGGUUGGGGCGGGCUCUG	NC_004718.3_cds_NP_828849.2_1	14976	-26.4	0.000637	15	5	orf1ab	orf1ab polyprotein (pp1ab)	0.9
SARS-related coronavirus	hsa-miR-5699-3p	UCCUGUCUUUCCUUGUUGGAGC	NC_004718.3_cds_NP_828857.1_9	341	-27	0.000297	19	3	sars7a	hypothetical protein sars7a	0.84
SARS-related coronavirus	hsa-miR-1258	AGUUAGGAUUAGGUCGUGGAA	NC_004718.3_cds_NP_828858.1_13	867	-25.2	0.000668	15	2	N	nucleocapsid protein	0.95
SARS-related coronavirus	hsa-miR-4518	GCUCAGGGAUGAUAACUGUGCUGAGA	NC_004718.3_cds_NP_828850.1_2	12141	-30	0.00018	18	3	orf1ab	orf1a polyprotein (pp1a)	0.76
SARS-related coronavirus	hsa-miR-7151-3p	CUACAGGCUGGAAUGGGCUCA	NC_004718.3_cds_NP_828850.1_2	5277	-26.2	0.000543	17	2	orf1ab	orf1a polyprotein (pp1a)	0.89
SARS-related coronavirus	hsa-miR-6784-5p	GCCGGGGCUUUGGGUGAGGG	NC_004718.3_cds_NP_828849.2_1	4539	-27.2	0.000355	15	1	orf1ab	orf1ab polyprotein (pp1ab)	0.19
SARS-related coronavirus	hsa-miR-1268b	CGGGCGUGGUGGUGGGGGUG	NC_004718.3_cds_NP_828858.1_13	1088	-31.5	2.5e-05	17	2	N	nucleocapsid protein	0.89
SARS-related coronavirus	hsa-miR-6867-5p	UGUGUGUGUAGAGGAAGAAGGGA	NC_004718.3_cds_NP_828849.2_1	7430	-25.6	0.001362	16	1	orf1ab	orf1ab polyprotein (pp1ab)	0.6
SARS-related coronavirus	hsa-miR-4673	UCCAGGCAGGAGCCGGACUGGA	NC_004718.3_cds_NP_828849.2_1	4329	-26.1	0.001722	13	5	orf1ab	orf1ab polyprotein (pp1ab)	0.43
SARS-related coronavirus	hsa-miR-1909-5p	UGAGUGCCGGUGCCUGCCCUG	NC_004718.3_cds_NP_828850.1_2	3148	-25.9	0.001259	13	1	orf1ab	orf1a polyprotein (pp1a)	0.47
SARS-related coronavirus	hsa-miR-1273c	GGCGACAAAACGAGACCCUGUC	NC_004718.3_cds_NP_828850.1_2	3234	-26.1	0.000822	15	1	orf1ab	orf1a polyprotein (pp1a)	0.72
SARS-related coronavirus	hsa-miR-3194-3p	AGCUCUGCUGCUCACUGGCAGU	NC_004718.3_cds_NP_828850.1_2	2163	-26.1	0.000951	15	2	orf1ab	orf1a polyprotein (pp1a)	0.97
SARS-related coronavirus	hsa-miR-141-5p	CAUCUUCCAGUACAGUGUUGGA	NC_004718.3_cds_NP_828849.2_1	16271	-29.9	3.1e-05	18	3	orf1ab	orf1ab polyprotein (pp1ab)	0.97
SARS-related coronavirus	hsa-miR-4632-5p	GAGGGCAGCGUGGGUGUGGCGGA	NC_004718.3_cds_NP_828849.2_1	14846	-25.9	0.003035	11	4	orf1ab	orf1ab polyprotein (pp1ab)	0.69
SARS-related coronavirus	hsa-miR-185-3p	AGGGGCUGGCUUUCCUCUGGUC	NC_004718.3_cds_NP_828850.1_2	1534	-27.7	0.000392	15	5	orf1ab	orf1a polyprotein (pp1a)	0.55
SARS-related coronavirus	hsa-miR-4715-3p	GUGCCACCUUAACUGCAGCCAAU	NC_004718.3_cds_NP_828849.2_1	3843	-25.8	0.001023	12	1	orf1ab	orf1ab polyprotein (pp1ab)	0.59
SARS-related coronavirus	hsa-miR-6893-5p	CAGGCAGGUGUAGGGUGGAGC	NC_004718.3_cds_NP_828851.1_3	1398	-28	0.000217	15	3	S	E2 glycoprotein precursor	0.93
SARS-related coronavirus	hsa-miR-4526	GCUGACAGCAGGGCUGGCCGCU	NC_004718.3_cds_NP_828850.1_2	3370	-26.9	0.000889	16	1	orf1ab	orf1a polyprotein (pp1a)	0.97
SARS-related coronavirus	hsa-miR-27a-5p	AGGGCUUAGCUGCUUGUGAGCA	NC_004718.3_cds_NP_828850.1_2	7777	-26.1	0.000709	16	4	orf1ab	orf1a polyprotein (pp1a)	0.76
SARS-related coronavirus	hsa-miR-888-3p	GACUGACACCUCUUUGGGUGAA	NC_004718.3_cds_NP_828849.2_1	670	-25.2	0.001203	14	5	orf1ab	orf1ab polyprotein (pp1ab)	0.68
SARS-related coronavirus	hsa-miR-615-5p	GGGGGUCCCCGGUGCUCGGAUC	NC_004718.3_cds_NP_828850.1_2	747	-30.3	0.000137	15	1	orf1ab	orf1a polyprotein (pp1a)	0.81
SARS-related coronavirus	hsa-miR-612	GCUGGGCAGGGCUUCUGAGCUCCUU	NC_004718.3_cds_NP_828851.1_3	1911	-25.9	0.003657	15	5	S	E2 glycoprotein precursor	0.24
SARS-related coronavirus	hsa-miR-519c-5p	CUCUAGAGGGAAGCGCUUUCUG	NC_004718.3_cds_NP_828851.1_3	916	-25.3	0.001196	15	1	S	E2 glycoprotein precursor	0.97
SARS-related coronavirus	hsa-miR-3657	UGUGUCCCAUUAUUGGUGAUU	NC_004718.3_cds_NP_828858.1_13	228	-25.2	0.000498	14	3	N	nucleocapsid protein	0.93
SARS-related coronavirus	hsa-miR-766-3p	ACUCCAGCCCCACAGCCUCAGC	NC_004718.3_cds_NP_828849.2_1	2932	-25.5	0.002161	12	3	orf1ab	orf1ab polyprotein (pp1ab)	0.12
SARS-related coronavirus	hsa-miR-522-5p	CUCUAGAGGGAAGCGCUUUCUG	NC_004718.3_cds_NP_828850.1_2	7429	-27.4	0.00026	13	4	orf1ab	orf1a polyprotein (pp1a)	0.87
SARS-related coronavirus	hsa-miR-6837-5p	ACCAGGGCCAGCAGGGAAUGU	NC_004718.3_cds_NP_828858.1_13	198	-26	0.000894	14	2	N	nucleocapsid protein	0.79
SARS-related coronavirus	hsa-miR-6762-5p	CGGGGCCAUGGAGCAGCCUGUGU	NC_004718.3_cds_NP_828849.2_1	13855	-30.5	0.00012	16	2	orf1ab	orf1ab polyprotein (pp1ab)	0.26
SARS-related coronavirus	hsa-miR-4633-3p	AGGAGCUAGCCAGGCAUAUGCA	NC_004718.3_cds_NP_828850.1_2	705	-28.7	0.000118	17	5	orf1ab	orf1a polyprotein (pp1a)	0.14
SARS-related coronavirus	hsa-miR-762	GGGGCUGGGGCCGGGGCCGAGC	NC_004718.3_cds_NP_828858.1_13	312	-26.8	0.002175	14	4	N	nucleocapsid protein	0.91
SARS-related coronavirus	hsa-miR-222-5p	CUCAGUAGCCAGUGUAGAUCCU	NC_004718.3_cds_NP_828849.2_1	14856	-28.9	8.9e-05	17	2	orf1ab	orf1ab polyprotein (pp1ab)	0.85
SARS-related coronavirus	hsa-miR-1238-3p	CUUCCUCGUCUGUCUGCCCC	NC_004718.3_cds_NP_828850.1_2	2806	-27.3	0.000222	14	1	orf1ab	orf1a polyprotein (pp1a)	0.97
SARS-related coronavirus	hsa-miR-378g	ACUGGGCUUGGAGUCAGAAG	NC_004718.3_cds_NP_828849.2_1	19891	-27.7	0.000108	14	2	orf1ab	orf1ab polyprotein (pp1ab)	0.97
SARS-related coronavirus	hsa-miR-222-5p	CUCAGUAGCCAGUGUAGAUCCU	NC_004718.3_cds_NP_828849.2_1	15681	-30.8	2.2e-05	17	2	orf1ab	orf1ab polyprotein (pp1ab)	0.9
SARS-related coronavirus	hsa-miR-3187-5p	CCUGGGCAGCGUGUGGCUGAAGG	NC_004718.3_cds_NP_828849.2_1	11798	-30.6	9.6e-05	16	1	orf1ab	orf1ab polyprotein (pp1ab)	0.29
SARS-related coronavirus	hsa-miR-6820-3p	UGUGACUUCUCCCCUGCCACAG	NC_004718.3_cds_NP_828858.1_13	963	-26.5	0.000766	15	1	N	nucleocapsid protein	0.43
SARS-related coronavirus	hsa-miR-219a-1-3p	AGAGUUGAGUCUGGACGUCCCG	NC_004718.3_cds_NP_828850.1_2	8776	-25.2	0.002082	13	2	orf1ab	orf1a polyprotein (pp1a)	0.96
SARS-related coronavirus	hsa-miR-3154	CAGAAGGGGAGUUGGGAGCAGA	NC_004718.3_cds_NP_828851.1_3	1371	-27.5	0.000383	15	1	S	E2 glycoprotein precursor	0.83
SARS-related coronavirus	hsa-miR-3155b	CCAGGCUCUGCAGUGGGA	NC_004718.3_cds_NP_828849.2_1	11804	-25.4	0.000416	14	3	orf1ab	orf1ab polyprotein (pp1ab)	0.29
SARS-related coronavirus	hsa-miR-6499-5p	UCGGGCGCAAGAGCACUGCAGU	NC_004718.3_cds_NP_828855.1_7	151	-25.9	0.001303	14	3	M	matrix protein	0.7
SARS-related coronavirus	hsa-miR-5095	UUACAGGCGUGAACCACCGCG	NC_004718.3_cds_NP_828849.2_1	8452	-27.4	0.000265	13	9	orf1ab	orf1ab polyprotein (pp1ab)	0.5
SARS-related coronavirus	hsa-miR-331-3p	GCCCCUGGGCCUAUCCUAGAA	NC_004718.3_cds_NP_828849.2_1	11397	-25.8	0.000943	13	1	orf1ab	orf1ab polyprotein (pp1ab)	0.75
SARS-related coronavirus	hsa-miR-6735-5p	CAGGGCAGAGGGCACAGGAAUCUGA	NC_004718.3_cds_NP_828858.1_13	927	-25.3	0.005116	13	5	N	nucleocapsid protein	0.74
SARS-related coronavirus	hsa-miR-8075	UGCUGAUGGCAGAUGUCGGGUCUG	NC_004718.3_cds_NP_828850.1_2	9378	-26	0.002105	16	2	orf1ab	orf1a polyprotein (pp1a)	0.93
SARS-related coronavirus	hsa-miR-1178-5p	CAGGGUCAGCUGAGCAUG	NC_004718.3_cds_NP_828849.2_1	7830	-25.7	0.000222	14	3	orf1ab	orf1ab polyprotein (pp1ab)	0.37
SARS-related coronavirus	hsa-miR-134-3p	CCUGUGGGCCACCUAGUCACCAA	NC_004718.3_cds_NP_828849.2_1	9097	-25.6	0.002274	16	6	orf1ab	orf1ab polyprotein (pp1ab)	0.28
SARS-related coronavirus	hsa-miR-1273d	GAACCCAUGAGGUUGAGGCUGCAGU	NC_004718.3_cds_NP_828851.1_3	3666	-32	4.5e-05	18	3	S	E2 glycoprotein precursor	0.26
SARS-related coronavirus	hsa-miR-138-1-3p	GCUACUUCACAACACCAGGGCC	NC_004718.3_cds_NP_828849.2_1	7840	-25.2	0.0015	14	7	orf1ab	orf1ab polyprotein (pp1ab)	0.26
SARS-related coronavirus	hsa-miR-449c-3p	UUGCUAGUUGCACUCCUCUCUGU	NC_004718.3_cds_NP_828849.2_1	929	-25	0.001834	14	2	orf1ab	orf1ab polyprotein (pp1ab)	0.52
SARS-related coronavirus	hsa-miR-6076	AGCAUGACAGAGGAGAGGUGG	NC_004718.3_cds_NP_828851.1_3	2530	-25.7	0.000876	15	3	S	E2 glycoprotein precursor	0.84
SARS-related coronavirus	hsa-miR-4758-5p	GUGAGUGGGAGCCGGUGGGGCUG	NC_004718.3_cds_NP_828851.1_3	1403	-30.9	0.000111	14	6	S	E2 glycoprotein precursor	0.9
SARS-related coronavirus	hsa-miR-1236-5p	UGAGUGACAGGGGAAAUGGGGA	NC_004718.3_cds_NP_828850.1_2	1103	-25	0.002073	15	5	orf1ab	orf1a polyprotein (pp1a)	0.61
SARS-related coronavirus	hsa-miR-1228-5p	GUGGGCGGGGGCAGGUGUGUG	NC_004718.3_cds_NP_828859.1_14	20	-25.5	0.001944	16	1	sars9b	hypothetical protein sars9b	0.93
SARS-related coronavirus	hsa-miR-519c-3p	AAAGUGCAUCUUUUUAGAGGAU	NC_004718.3_cds_NP_828849.2_1	3761	-28	5.1e-05	17	4	orf1ab	orf1ab polyprotein (pp1ab)	0.32
SARS-related coronavirus	hsa-miR-3691-5p	AGUGGAUGAUGGAGACUCGGUAC	NC_004718.3_cds_NP_828850.1_2	4598	-26	0.001235	17	1	orf1ab	orf1a polyprotein (pp1a)	0.81
SARS-related coronavirus	hsa-miR-210-5p	AGCCCCUGCCCACCGCACACUG	NC_004718.3_cds_NP_828850.1_2	12648	-27	0.000954	16	1	orf1ab	orf1a polyprotein (pp1a)	0.66
SARS-related coronavirus	hsa-miR-4422	AAAAGCAUCAGGAAGUACCCA	NC_004718.3_cds_NP_828851.1_3	116	-26.6	0.000203	19	1	S	E2 glycoprotein precursor	0.97
SARS-related coronavirus	hsa-miR-7112-3p	UGCAUCACAGCCUUUGGCCCUAG	NC_004718.3_cds_NP_828849.2_1	15895	-25.5	0.001698	15	2	orf1ab	orf1ab polyprotein (pp1ab)	0.47
SARS-related coronavirus	hsa-miR-127-5p	CUGAAGCUCAGAGGGCUCUGAU	NC_004718.3_cds_NP_828849.2_1	5031	-25.8	0.000986	13	6	orf1ab	orf1ab polyprotein (pp1ab)	0.6
SARS-related coronavirus	hsa-miR-3911	UGUGUGGAUCCUGGAGGAGGCA	NC_004718.3_cds_NP_828849.2_1	4873	-25.2	0.002192	16	1	orf1ab	orf1ab polyprotein (pp1ab)	0.57
SARS-related coronavirus	hsa-miR-4655-5p	CACCGGGGAUGGCAGAGGGUCG	NC_004718.3_cds_NP_828851.1_3	3143	-27.3	0.00083	14	3	S	E2 glycoprotein precursor	0.85
SARS-related coronavirus	hsa-miR-3120-5p	CCUGUCUGUGCCUGCUGUACA	NC_004718.3_cds_NP_828849.2_1	3380	-27.5	0.000204	16	1	orf1ab	orf1ab polyprotein (pp1ab)	0.94
SARS-related coronavirus	hsa-miR-548v	AGCUACAGUUACUUUUGCACCA	NC_004718.3_cds_NP_828850.1_2	11996	-28.7	4.9e-05	19	1	orf1ab	orf1a polyprotein (pp1a)	0.95
SARS-related coronavirus	hsa-miR-4539	GCUGAACUGGGCUGAGCUGGGC	NC_004718.3_cds_NP_828849.2_1	18753	-26.1	0.001145	16	1	orf1ab	orf1ab polyprotein (pp1ab)	0.39
SARS-related coronavirus	hsa-miR-432-5p	UCUUGGAGUAGGUCAUUGGGUGG	NC_004718.3_cds_NP_828849.2_1	16603	-34.1	4e-06	21	3	orf1ab	orf1ab polyprotein (pp1ab)	0.81
SARS-related coronavirus	hsa-miR-324-3p	ACUGCCCCAGGUGCUGCUGG	NC_004718.3_cds_NP_828849.2_1	12649	-25.4	0.001118	16	1	orf1ab	orf1ab polyprotein (pp1ab)	0.62
SARS-related coronavirus	hsa-miR-4741	CGGGCUGUCCGGAGGGGUCGGCU	NC_004718.3_cds_NP_828855.1_7	445	-26.2	0.003431	13	2	M	matrix protein	0.7
SARS-related coronavirus	hsa-miR-181a-5p	AACAUUCAACGCUGUCGGUGAGU	NC_004718.3_cds_NP_828850.1_2	7183	-28.3	0.000175	17	2	orf1ab	orf1a polyprotein (pp1a)	0.67
SARS-related coronavirus	hsa-miR-6780a-5p	UUGGGAGGGAAGACAGCUGGAGA	NC_004718.3_cds_NP_828849.2_1	16831	-27.8	0.000451	16	6	orf1ab	orf1ab polyprotein (pp1ab)	0.39
SARS-related coronavirus	hsa-miR-6865-5p	UAGGUGGCAGAGGAGGGACUUCA	NC_004718.3_cds_NP_828849.2_1	9613	-28.5	0.000285	19	1	orf1ab	orf1ab polyprotein (pp1ab)	0.52
SARS-related coronavirus	hsa-miR-302a-3p	UAAGUGCUUCCAUGUUUUGGUGA	NC_004718.3_cds_NP_828850.1_2	3519	-26.1	0.000485	13	4	orf1ab	orf1a polyprotein (pp1a)	0.73
SARS-related coronavirus	hsa-miR-6862-3p	CCUCACCCAGCUCUCUGGCCCUCU	NC_004718.3_cds_NP_828849.2_1	252	-27.4	0.001349	16	2	orf1ab	orf1ab polyprotein (pp1ab)	0.41
SARS-related coronavirus	hsa-miR-1538	CGGCCCGGGCUGCUGCUGUUCCU	NC_004718.3_cds_NP_828849.2_1	5653	-25.4	0.004063	15	2	orf1ab	orf1ab polyprotein (pp1ab)	0.96
SARS-related coronavirus	hsa-miR-1537-3p	AAAACCGUCUAGUUACAGUUGU	NC_004718.3_cds_NP_828849.2_1	16086	-26.7	0.000196	17	4	orf1ab	orf1ab polyprotein (pp1ab)	0.72
SARS-related coronavirus	hsa-miR-1238-5p	GUGAGUGGGAGCCCCAGUGUGUG	NC_004718.3_cds_NP_828849.2_1	18441	-26.6	0.001289	14	5	orf1ab	orf1ab polyprotein (pp1ab)	0.9
SARS-related coronavirus	hsa-miR-4660	UGCAGCUCUGGUGGAAAAUGGAG	NC_004718.3_cds_NP_828849.2_1	18098	-28.4	0.00018	17	1	orf1ab	orf1ab polyprotein (pp1ab)	0.97
SARS-related coronavirus	hsa-miR-4655-5p	CACCGGGGAUGGCAGAGGGUCG	NC_004718.3_cds_NP_828851.1_3	3360	-30.2	0.000117	15	4	S	E2 glycoprotein precursor	0.97
SARS-related coronavirus	hsa-miR-4646-5p	ACUGGGAAGAGGAGCUGAGGGA	NC_004718.3_cds_NP_828849.2_1	5797	-27.6	0.00042	16	2	orf1ab	orf1ab polyprotein (pp1ab)	0.87
SARS-related coronavirus	hsa-miR-639	AUCGCUGCGGUUGCGAGCGCUGU	NC_004718.3_cds_NP_828855.1_7	543	-27.7	0.000566	17	4	M	matrix protein	0.7
SARS-related coronavirus	hsa-miR-6848-5p	UGGGGGCUGGGAUGGGCCAUGGU	NC_004718.3_cds_NP_828850.1_2	3210	-26.4	0.002205	17	6	orf1ab	orf1a polyprotein (pp1a)	0.6
SARS-related coronavirus	hsa-miR-1292-5p	UGGGAACGGGUUCCGGCAGACGCUG	NC_004718.3_cds_NP_828850.1_2	7044	-26.1	0.004242	16	2	orf1ab	orf1a polyprotein (pp1a)	0.97
SARS-related coronavirus	hsa-miR-4709-3p	UUGAAGAGGAGGUGCUCUGUAGC	NC_004718.3_cds_NP_828849.2_1	12700	-32.7	9e-06	21	1	orf1ab	orf1ab polyprotein (pp1ab)	0.45
SARS-related coronavirus	hsa-miR-3619-5p	UCAGCAGGCAGGCUGGUGCAGC	NC_004718.3_cds_NP_828849.2_1	13849	-25.8	0.001489	16	1	orf1ab	orf1ab polyprotein (pp1ab)	0.45
SARS-related coronavirus	hsa-miR-8057	GUGGCUCUGUAGUAAGAUGGA	NC_004718.3_cds_NP_828849.2_1	5130	-27.6	0.000119	17	2	orf1ab	orf1ab polyprotein (pp1ab)	0.97
SARS-related coronavirus	hsa-miR-6807-5p	GUGAGCCAGUGGAAUGGAGAGG	NC_004718.3_cds_NP_828849.2_1	2407	-30.2	5e-05	17	1	orf1ab	orf1ab polyprotein (pp1ab)	0.87
SARS-related coronavirus	hsa-miR-6165	CAGCAGGAGGUGAGGGGAG	NC_004718.3_cds_NP_828849.2_1	1607	-31.4	8e-06	15	1	orf1ab	orf1ab polyprotein (pp1ab)	0.78
SARS-related coronavirus	hsa-miR-497-5p	CAGCAGCACACUGUGGUUUGU	NC_004718.3_cds_NP_828850.1_2	9154	-25	0.000928	15	2	orf1ab	orf1a polyprotein (pp1a)	0.97
SARS-related coronavirus	hsa-miR-106a-5p	AAAAGUGCUUACAGUGCAGGUAG	NC_004718.3_cds_NP_828853.1_5	391	-26.3	0.000467	15	5	sars3b	hypothetical protein sars3b	0.77
SARS-related coronavirus	hsa-miR-3619-5p	UCAGCAGGCAGGCUGGUGCAGC	NC_004718.3_cds_NP_828849.2_1	17108	-26.4	0.00098	15	4	orf1ab	orf1ab polyprotein (pp1ab)	0.97
SARS-related coronavirus	hsa-miR-7153-5p	UGAGAACUGACAAAUGUGGUAGG	NC_004718.3_cds_NP_828849.2_1	4342	-26.8	0.000388	19	1	orf1ab	orf1ab polyprotein (pp1ab)	0.5
SARS-related coronavirus	hsa-miR-3185	AGAAGAAGGCGGUCGGUCUGCGG	NC_004718.3_cds_NP_828855.1_7	381	-25.2	0.003461	14	8	M	matrix protein	0.91
SARS-related coronavirus	hsa-miR-107	AGCAGCAUUGUACAGGGCUAUCA	NC_004718.3_cds_NP_828849.2_1	13670	-25.1	0.001635	15	2	orf1ab	orf1ab polyprotein (pp1ab)	0.51
SARS-related coronavirus	hsa-miR-486-3p	CGGGGCAGCUCAGUACAGGAU	NC_004718.3_cds_NP_828850.1_2	716	-31	2.3e-05	17	1	orf1ab	orf1a polyprotein (pp1a)	0.08
SARS-related coronavirus	hsa-miR-6866-5p	UUAGAGGCUGGAAUAGAGAUUCU	NC_004718.3_cds_NP_828855.1_7	70	-25.4	0.000961	16	5	M	matrix protein	0.96
SARS-related coronavirus	hsa-miR-181c-5p	AACAUUCAACCUGUCGGUGAGU	NC_004718.3_cds_NP_828849.2_1	19177	-25.2	0.001075	16	3	orf1ab	orf1ab polyprotein (pp1ab)	0.68
SARS-related coronavirus	hsa-miR-2278	GAGAGCAGUGUGUGUUGCCUGG	NC_004718.3_cds_NP_828849.2_1	3947	-25.3	0.001442	16	1	orf1ab	orf1ab polyprotein (pp1ab)	0.72
SARS-related coronavirus	hsa-miR-6838-3p	AAGUCCUGCUUCUGUUGCAG	NC_004718.3_cds_NP_828858.1_13	520	-26.3	0.000205	15	3	N	nucleocapsid protein	0.36
SARS-related coronavirus	hsa-miR-6890-3p	CCACUGCCUAUGCCCCACAG	NC_004718.3_cds_NP_828849.2_1	18444	-26.2	0.000474	12	5	orf1ab	orf1ab polyprotein (pp1ab)	0.91
SARS-related coronavirus	hsa-miR-3180-3p	UGGGGCGGAGCUUCCGGAGGCC	NC_004718.3_cds_NP_828849.2_1	3943	-27.5	0.000851	17	2	orf1ab	orf1ab polyprotein (pp1ab)	0.6
SARS-related coronavirus	hsa-miR-4277	GCAGUUCUGAGCACAGUACAC	NC_004718.3_cds_NP_828849.2_1	8543	-31.3	7e-06	15	4	orf1ab	orf1ab polyprotein (pp1ab)	0.34
SARS-related coronavirus	hsa-miR-637	ACUGGGGGCUUUCGGGCUCUGCGU	NC_004718.3_cds_NP_828849.2_1	5031	-27.2	0.001462	15	1	orf1ab	orf1ab polyprotein (pp1ab)	0.65
SARS-related coronavirus	hsa-miR-4686	UAUCUGCUGGGCUUUCUGGUGUU	NC_004718.3_cds_NP_828850.1_2	1533	-27	0.000427	19	1	orf1ab	orf1a polyprotein (pp1a)	0.65
SARS-related coronavirus	hsa-miR-6817-5p	UCUGCCAUAGGAAGCUUGGAGUGG	NC_004718.3_cds_NP_828855.1_7	279	-29.8	0.000122	18	4	M	matrix protein	0.56
SARS-related coronavirus	hsa-miR-1229-5p	GUGGGUAGGGUUUGGGGGAGAGCG	NC_004718.3_cds_NP_828849.2_1	9992	-25.4	0.004404	18	2	orf1ab	orf1ab polyprotein (pp1ab)	0.92
SARS-related coronavirus	hsa-miR-4687-3p	UGGCUGUUGGAGGGGGCAGGC	NC_004718.3_cds_NP_828849.2_1	4975	-25.3	0.001876	13	2	orf1ab	orf1ab polyprotein (pp1ab)	0.89
SARS-related coronavirus	hsa-miR-5092	AAUCCACGCUGAGCUUGGCAUC	NC_004718.3_cds_NP_828850.1_2	8442	-26.3	0.000579	14	4	orf1ab	orf1a polyprotein (pp1a)	0.63
SARS-related coronavirus	hsa-let-7a-5p	UGAGGUAGUAGGUUGUAUAGUU	NC_004718.3_cds_NP_828855.1_7	577	-26.1	0.000352	17	4	M	matrix protein	0.96
SARS-related coronavirus	hsa-miR-339-5p	UCCCUGUCCUCCAGGAGCUCACG	NC_004718.3_cds_NP_828855.1_7	32	-25.1	0.00415	17	1	M	matrix protein	0.23
SARS-related coronavirus	hsa-miR-4763-5p	CGCCUGCCCAGCCCUCCUGCU	NC_004718.3_cds_NP_828850.1_2	3228	-25.3	0.002324	11	11	orf1ab	orf1a polyprotein (pp1a)	0.67
SARS-related coronavirus	hsa-miR-339-5p	UCCCUGUCCUCCAGGAGCUCACG	NC_004718.3_cds_NP_828849.2_1	523	-35.2	5e-06	19	4	orf1ab	orf1ab polyprotein (pp1ab)	0.09
SARS-related coronavirus	hsa-miR-3607-5p	GCAUGUGAUGAAGCAAAUCAGU	NC_004718.3_cds_NP_828851.1_3	2431	-25	0.000736	16	1	S	E2 glycoprotein precursor	0.84
SARS-related coronavirus	hsa-miR-7160-5p	UGCUGAGGUCCGGGCUGUGCC	NC_004718.3_cds_NP_828859.1_14	152	-29.4	0.000107	15	1	sars9b	hypothetical protein sars9b	0.71
SARS-related coronavirus	hsa-miR-637	ACUGGGGGCUUUCGGGCUCUGCGU	NC_004718.3_cds_NP_828849.2_1	14973	-25.8	0.003652	13	6	orf1ab	orf1ab polyprotein (pp1ab)	0.8
SARS-related coronavirus	hsa-miR-766-3p	ACUCCAGCCCCACAGCCUCAGC	NC_004718.3_cds_NP_828849.2_1	18435	-27.1	0.000719	16	1	orf1ab	orf1ab polyprotein (pp1ab)	0.86
SARS-related coronavirus	hsa-miR-3928-5p	UGAAGCUCUAAGGUUCCGCCUGC	NC_004718.3_cds_NP_828850.1_2	9584	-26.5	0.000814	13	7	orf1ab	orf1a polyprotein (pp1a)	0.51
SARS-related coronavirus	hsa-miR-658	GGCGGAGGGAAGUAGGUCCGUUGGU	NC_004718.3_cds_NP_828851.1_3	3201	-25.5	0.005537	17	2	S	E2 glycoprotein precursor	0.84
[truncated: 4,990 more rows]

## Sheet: Measles
virus	miRNA	miRNA_seq	target_position	position	energy	pvalue	matched_base	first_match	target_name	target_name_protein	site accessibility
[truncated: 9,494 more rows]
