# Supplementary material for: Identification of Novel SARS-CoV-2 Drug Targets by Host MicroRNAs and Transcription Factors Co-regulatory Interaction Network Analysis
Source: Front Genet. 2020 Oct 14;11:571274. doi: 10.3389/fgene.2020.571274 (PMC7591747; doi:10.3389/fgene.2020.571274)
Supplement: TABLE S8 — miRNA–TF interaction analysis in respiratory viruses. [file Table_8.xls]

## Sheet: Description of sheets
Sheet1	miRNA-TF interaction in Influenza
Sheet2	miRNA-TF interaction in SARS-related
Sheet3	miRNA-TF interaction in SARS-CoV-2
Sheet3	miRNA-TF interaction in Measels

## Sheet: Influenza
ID	Accession	Target	TargetID	Experiment	Literature	Tissue
hsa-mir-133b	MI0000822	APEX1	328	+	25728837	Unspecified
hsa-mir-133b	MI0000822	AR	367	+	23451058	Unspecified
hsa-mir-133b	MI0000822	AR	367	+	25728837	Unspecified
hsa-mir-429	MI0001641	ASCL2	430	-	25371200	Unspecified
hsa-mir-375	MI0000783	ASH1L	55870	+	21856745	Unspecified
hsa-mir-198	MI0000240	CEBPB	1051	+	24080728	Unspecified
hsa-mir-320a	MI0000542	CREB1	1385	+	26472185	Unspecified
hsa-mir-630	MI0003644	CREB1	1385	+	26263387	Unspecified
hsa-mir-375	MI0000783	CTCF	10664	-	20978187	Unspecified
hsa-mir-375	MI0000783	CTCF	10664	Regulation	23056006	Unspecified
hsa-mir-184	MI0000481	DNMT1	1786	-	27470638	Unspecified
hsa-mir-429	MI0001641	DNMT1	1786	-	25595591	Unspecified
hsa-mir-217	MI0000293	DNMT3B	1789	-	25703328	Unspecified
hsa-mir-184	MI0000481	E2F1	1869	+	27470638	Unspecified
hsa-mir-449a	MI0001648	E2F1	1869	auto-regulatory feedback circuit	20046097	Unspecified
hsa-mir-449a	MI0001648	E2F1	1869	+	21857159	Unspecified
hsa-mir-429	MI0001641	EED	8726	-	25264103	Unspecified
hsa-mir-596	MI0003608	EGR1	1958	Regulation	20811575	Unspecified
hsa-mir-320a	MI0000542	ETS1	2113	-	25159093	Unspecified
hsa-mir-217	MI0000293	EZH2	2146	Regulation	25703328	Unspecified
hsa-mir-429	MI0001641	EZH2	2146	-	25264103	Unspecified
hsa-mir-429	MI0001641	EZH2	2146	-	25542019	Unspecified
hsa-mir-429	MI0001641	EZH2	2146	-	25595591	Unspecified
hsa-mir-622	MI0003636	EZH2	2146	-	26404566	Unspecified
hsa-mir-496	MI0003136	FOXD3	27022	+	28509407	Unspecified
hsa-mir-429	MI0001641	FOXF2	2295	-	25798833	Unspecified
hsa-mir-449a	MI0001648	FOXJ1	2302	+	21088493	Unspecified
hsa-mir-429	MI0001641	FOXM1	2305	-	24918286	Unspecified
hsa-mir-622	MI0003636	FOXO3	2309	+	26528854	Unspecified
hsa-mir-429	MI0001641	GRHL2	79977	+	26887977	Unspecified
hsa-mir-429	MI0001641	GRHL2	79977	+	26933170	Unspecified
hsa-mir-429	MI0001641	HDAC1	3065	-	25279705	Unspecified
hsa-mir-429	MI0001641	HDAC2	3066	-	23975430	Unspecified
hsa-mir-429	MI0001641	HDAC4	9759	-	24830600	Unspecified
hsa-mir-107	MI0000114	HIF1A	3091	+	23426184	Unspecified
hsa-mir-1275	MI0006415	HIF1A	3091	+	25129238	Unspecified
hsa-mir-429	MI0001641	HIF1A	3091	+	25550463	Unspecified
hsa-mir-602	MI0003615	HIF1A	3091	+	27783707	Unspecified
hsa-mir-496	MI0003136	HNF4A	3172	+	23775631	Unspecified
hsa-mir-543	MI0005565	HNF4A	3172	+	23775631	Unspecified
hsa-mir-184	MI0000481	JUN	3725	-	24157866	Unspecified
hsa-mir-184	MI0000481	JUN	3725	-	24976536	Unspecified
hsa-mir-3188	MI0014232	JUN	3725	-	27095304	Unspecified
hsa-mir-429	MI0001641	JUN	3725	-	27550813	Unspecified
hsa-mir-630	MI0003644	JUN	3725	-	26993767	Unspecified
hsa-mir-429	MI0001641	KDM5B	10765	-	23759590	Unspecified
hsa-mir-429	MI0001641	KLF4	9314	+	26341629	Unspecified
hsa-mir-429	MI0001641	KLF5	688	+	24126055	Unspecified
hsa-mir-107	MI0000114	LIN28A	79727	-	19703396	Unspecified
hsa-mir-184	MI0000481	MECP2	4204	-	18203756	Unspecified
hsa-mir-429	MI0001641	MYB	4602	+	24067373	Unspecified
hsa-mir-184	MI0000481	MYC	4609	-	27431728	Unspecified
hsa-mir-1268a	MI0006405	MYCN	4613	-	27167114	Unspecified
hsa-mir-1268b	MI0016748	MYCN	4613	-	27167114	Unspecified
hsa-mir-2110	MI0010629	MYCN	4613	+	27167114	Unspecified
hsa-mir-320a	MI0000542	MYCN	4613	+	27167114	Unspecified
hsa-mir-421	MI0003685	MYCN	4613	Regulation	20080624	Unspecified
hsa-mir-760	MI0005567	MYCN	4613	+	27167114	Unspecified
hsa-mir-133b	MI0000822	MYOG	4656	+	22195016	Unspecified
hsa-mir-217	MI0000293	NF1	4763	+	25703328	Unspecified
hsa-mir-592	MI0003604	NFE2L2	4780	Regulation	22581777	Unspecified
hsa-mir-617	MI0003631	NFE2L2	4780	Regulation	22581777	Unspecified
hsa-mir-1276	MI0006416	NFKB1	4790	-	24418602	Unspecified
hsa-mir-1286	MI0006348	NFKB1	4790	+	24418602	Unspecified
hsa-mir-2909	MI0013083	NFKB1	4790	+	23562784	Unspecified
hsa-mir-429	MI0001641	NFKB1	4790	+	23565224	Unspecified
hsa-mir-4454	MI0016800	NFKB1	4790	+	24418602	Unspecified
hsa-mir-448	MI0001637	NFKB1	4790	-	20798686	Unspecified
hsa-mir-133b	MI0000822	OGG1	4968	+	25728837	Unspecified
hsa-mir-648	MI0003663	PAX5	5079	+	25403488	Unspecified
hsa-mir-429	MI0001641	PELP1	27043	-	23975430	Unspecified
hsa-mir-198	MI0000240	POU2F2	5452	-	23989979	Unspecified
hsa-mir-107	MI0000114	PPARA	5465	Regulation	25522185	Unspecified
hsa-mir-613	MI0003626	PPARG	5468	-	24751522	Unspecified
hsa-mir-302f	MI0006418	PTEN	5728	+	20388916	Unspecified
hsa-mir-302f	MI0006418	PTEN	5728	+	20388916	Unspecified
hsa-mir-449a	MI0001648	RB1	5925	auto-regulatory feedback circuit	20046097	Unspecified
hsa-mir-484	MI0002468	RUNX1	861	+	25936528	Unspecified
hsa-mir-2861	MI0013006	RUNX2	860	+	21324897	Unspecified
hsa-mir-2861	MI0013006	RUNX2	860	+	26221600	Unspecified
hsa-mir-3960	MI0016964	RUNX2	860	+	21324897	Unspecified
hsa-mir-3960	MI0016964	RUNX2	860	+	26221600	Unspecified
hsa-mir-375	MI0000783	SNAI1	6615	-	25055044	Unspecified
hsa-mir-429	MI0001641	SNAI1	6615	-	25178837	Unspecified
hsa-mir-429	MI0001641	SNAI2	6591	-	23447531	Unspecified
hsa-mir-1269a	MI0006406	SOX4	6659	+	25872451	Unspecified
hsa-mir-320a	MI0000542	SP1	6667	+	25728840	Unspecified
hsa-mir-429	MI0001641	SP1	6667	+	24627491	Unspecified
hsa-mir-429	MI0001641	SP1	6667	-	27550813	Unspecified
hsa-mir-630	MI0003644	SP1	6667	-	26993767	Unspecified
hsa-mir-107	MI0000114	SREBF1	6720	Regulation	25522185	Unspecified
hsa-mir-613	MI0003626	SREBF1	6720	+	21310851	Unspecified
hsa-mir-184	MI0000481	STAT3	6774	+	23696368	Unspecified
hsa-mir-217	MI0000293	SUZ12	23512	Regulation	25703328	Unspecified
hsa-mir-320a	MI0000542	TCF3	6929	+	24454819	Unspecified
hsa-mir-638	MI0003653	TFAP2A	7020	-	25650662	Unspecified
hsa-mir-217	MI0000293	TGFB1	7040	+	19543271	Unspecified
hsa-mir-421	MI0003685	TGFB1	7040	+	20705240	Unspecified
hsa-mir-429	MI0001641	TGFB1	7040	-	18698484	Unspecified
hsa-mir-133b	MI0000822	TNFSF12	8742	-	20098732	Unspecified
hsa-mir-107	MI0000114	TP53	7157	+	20308559	Unspecified
hsa-mir-107	MI0000114	TP53	7157	Regulation(feedback)	20833636	Unspecified
hsa-mir-1204	MI0006337	TP53	7157	+	24256616	Unspecified
hsa-mir-1204	MI0006337	TP53	7157	+	27216701	Unspecified
hsa-mir-1275	MI0006415	TP53	7157	-	26886852	Unspecified
hsa-mir-1323	MI0003786	TP53	7157	+	26886852	Unspecified
hsa-mir-184	MI0000481	TP53	7157	+	26886852	Unspecified
hsa-mir-198	MI0000240	TP53	7157	+	24256616	Unspecified
hsa-mir-300	MI0005525	TP53	7157	+	26320179	Unspecified
hsa-mir-3661	MI0016062	TP53	7157	+	26886852	Unspecified
hsa-mir-429	MI0001641	TP53	7157	+	21518799	Unspecified
hsa-mir-4521	MI0016887	TP53	7157	-	26886852	Unspecified
hsa-mir-1204	MI0006337	TP63	8626	+	24256616	Unspecified
hsa-mir-133b	MI0000822	TP63	8626	+	24594999	Unspecified
hsa-mir-429	MI0001641	TP63	8626	+	21917857	Unspecified
hsa-mir-630	MI0003644	TP63	8626	Regulation	22356768	Unspecified
hsa-mir-1204	MI0006337	TP73	7161	+	24256616	Unspecified
hsa-mir-429	MI0001641	TP73	7161	+	21917857	Unspecified
hsa-mir-429	MI0001641	TP73	7161	+	25972084	Unspecified
hsa-mir-429	MI0001641	TWIST1	7291	-	20473948	Unspecified
hsa-mir-346	MI0000826	XBP1	7494	+	22002058	Unspecified
hsa-mir-107	MI0000114	ZEB1	6935	-	22908280	Unspecified
hsa-mir-375	MI0000783	ZEB1	6935	-	27270433	Unspecified
hsa-mir-429	MI0001641	ZEB1	6935	-	18829540	Unspecified
hsa-mir-429	MI0001641	ZEB1	6935	-	25178837	Unspecified
hsa-mir-107	MI0000114	ZEB2	9839	-	22908280	Unspecified
hsa-mir-429	MI0001641	ZEB2	9839	-	18829540	Unspecified

## Sheet: SARS-related
ID	Accession	Target	TargetID	Experiment	Literature
hsa-mir-133b	MI0000822	APEX1	328	+	25728837
hsa-mir-133b	MI0000822	AR	367	+	23451058
hsa-mir-133b	MI0000822	AR	367	+	25728837
hsa-mir-375	MI0000783	ASH1L	55870	+	21856745
hsa-mir-198	MI0000240	CEBPB	1051	+	24080728
hsa-mir-320a	MI0000542	CREB1	1385	+	26472185
hsa-mir-375	MI0000783	CTCF	10664	-	20978187
hsa-mir-375	MI0000783	CTCF	10664	Regulation	23056006
hsa-mir-217	MI0000293	DNMT3B	1789	-	25703328
hsa-mir-4496	MI0016858	E2F1	1869	+	26122663
hsa-mir-596	MI0003608	EGR1	1958	Regulation	20811575
hsa-mir-320a	MI0000542	ETS1	2113	-	25159093
hsa-mir-217	MI0000293	EZH2	2146	Regulation	25703328
hsa-mir-622	MI0003636	EZH2	2146	-	26404566
hsa-mir-622	MI0003636	FOXO3	2309	+	26528854
hsa-mir-107	MI0000114	HIF1A	3091	+	23426184
hsa-mir-1275	MI0006415	HIF1A	3091	+	25129238
hsa-mir-602	MI0003615	HIF1A	3091	+	27783707
hsa-mir-1193	MI0014205	HNF4A	3172	+	23775631
hsa-mir-3188	MI0014232	JUN	3725	-	27095304
hsa-mir-107	MI0000114	LIN28A	79727	-	19703396
hsa-mir-1268a	MI0006405	MYCN	4613	-	27167114
hsa-mir-1268b	MI0016748	MYCN	4613	-	27167114
hsa-mir-320a	MI0000542	MYCN	4613	+	27167114
hsa-mir-421	MI0003685	MYCN	4613	Regulation	20080624
hsa-mir-760	MI0005567	MYCN	4613	+	27167114
hsa-mir-133b	MI0000822	MYOG	4656	+	22195016
hsa-mir-217	MI0000293	NF1	4763	+	25703328
hsa-mir-617	MI0003631	NFE2L2	4780	Regulation	22581777
hsa-mir-1276	MI0006416	NFKB1	4790	-	24418602
hsa-mir-1286	MI0006348	NFKB1	4790	+	24418602
hsa-mir-2909	MI0013083	NFKB1	4790	+	23562784
hsa-mir-448	MI0001637	NFKB1	4790	-	20798686
hsa-mir-133b	MI0000822	OGG1	4968	+	25728837
hsa-mir-648	MI0003663	PAX5	5079	+	25403488
hsa-mir-198	MI0000240	POU2F2	5452	-	23989979
hsa-mir-107	MI0000114	PPARA	5465	Regulation	25522185
hsa-mir-3960	MI0016964	RUNX2	860	+	21324897
hsa-mir-3960	MI0016964	RUNX2	860	+	26221600
hsa-mir-375	MI0000783	SNAI1	6615	-	25055044
hsa-mir-1269a	MI0006406	SOX4	6659	+	25872451
hsa-mir-320a	MI0000542	SP1	6667	+	25728840
hsa-mir-107	MI0000114	SREBF1	6720	Regulation	25522185
hsa-mir-217	MI0000293	SUZ12	23512	Regulation	25703328
hsa-mir-320a	MI0000542	TCF3	6929	+	24454819
hsa-mir-638	MI0003653	TFAP2A	7020	-	25650662
hsa-mir-217	MI0000293	TGFB1	7040	+	19543271
hsa-mir-421	MI0003685	TGFB1	7040	+	20705240
hsa-mir-133b	MI0000822	TNFSF12	8742	-	20098732
hsa-mir-107	MI0000114	TP53	7157	+	20308559
hsa-mir-107	MI0000114	TP53	7157	Regulation(feedback)	20833636
hsa-mir-1204	MI0006337	TP53	7157	+	24256616
hsa-mir-1204	MI0006337	TP53	7157	+	27216701
hsa-mir-1275	MI0006415	TP53	7157	-	26886852
hsa-mir-1323	MI0003786	TP53	7157	+	26886852
hsa-mir-198	MI0000240	TP53	7157	+	24256616
hsa-mir-3661	MI0016062	TP53	7157	+	26886852
hsa-mir-1204	MI0006337	TP63	8626	+	24256616
hsa-mir-133b	MI0000822	TP63	8626	+	24594999
hsa-mir-1204	MI0006337	TP73	7161	+	24256616
hsa-mir-346	MI0000826	XBP1	7494	+	22002058
hsa-mir-107	MI0000114	ZEB1	6935	-	22908280
hsa-mir-375	MI0000783	ZEB1	6935	-	27270433
hsa-mir-107	MI0000114	ZEB2	9839	-	22908280

## Sheet: SARS-CoV-2
ID	Accession	Target	TargetID	Experiment	Literature
hsa-mir-198	MI0000240	CEBPB	1051	+	24080728
hsa-mir-630	MI0003644	CREB1	1385	+	26263387
hsa-mir-4496	MI0016858	E2F1	1869	+	26122663
hsa-mir-449a	MI0001648	E2F1	1869	auto-regulatory feedback circuit	20046097
hsa-mir-449a	MI0001648	E2F1	1869	+	21857159
hsa-mir-622	MI0003636	EZH2	2146	-	26404566
hsa-mir-449a	MI0001648	FOXJ1	2302	+	21088493
hsa-mir-622	MI0003636	FOXO3	2309	+	26528854
hsa-mir-107	MI0000114	HIF1A	3091	+	23426184
hsa-mir-602	MI0003615	HIF1A	3091	+	27783707
hsa-mir-1193	MI0014205	HNF4A	3172	+	23775631
hsa-mir-1197	MI0006656	HNF4A	3172	+	23775631
hsa-mir-3188	MI0014232	JUN	3725	-	27095304
hsa-mir-630	MI0003644	JUN	3725	-	26993767
hsa-mir-206	MI0000490	KLF4	9314	+	25202123
hsa-mir-107	MI0000114	LIN28A	79727	-	19703396
hsa-mir-421	MI0003685	MYCN	4613	Regulation	20080624
hsa-mir-760	MI0005567	MYCN	4613	+	27167114
hsa-mir-206	MI0000490	MYF5	4617	+	18619954
hsa-mir-206	MI0000490	MYOCD	93649	+	28342807
hsa-mir-206	MI0000490	MYOD1	4654	+	18619954
hsa-mir-206	MI0000490	MYOD1	4654	+	20956382
hsa-mir-206	MI0000490	MYOD1	4654	+	26272918
hsa-mir-206	MI0000490	MYOG	4656	+	18619954
hsa-mir-206	MI0000490	NFE2L2	4780	-	23921124
hsa-mir-592	MI0003604	NFE2L2	4780	Regulation	22581777
hsa-mir-617	MI0003631	NFE2L2	4780	Regulation	22581777
hsa-mir-1276	MI0006416	NFKB1	4790	-	24418602
hsa-mir-2909	MI0013083	NFKB1	4790	+	23562784
hsa-mir-206	MI0000490	NR1H3	10062	-	24603323
hsa-mir-198	MI0000240	POU2F2	5452	-	23989979
hsa-mir-1246	MI0006381	POU5F1	5460	+	27639189
hsa-mir-1246	MI0006381	POU5F1	5460	+	27639189
hsa-mir-1246	MI0006381	POU5F1	5460	+	27639189
hsa-mir-1246	MI0006381	POU5F1	5460	+	27639189
hsa-mir-1246	MI0006381	POU5F1	5460	+	27639189
hsa-mir-1246	MI0006381	POU5F1	5460	+	27639189
hsa-mir-1246	MI0006381	POU5F1	5460	+	27639189
hsa-mir-107	MI0000114	PPARA	5465	Regulation	25522185
hsa-mir-449a	MI0001648	RB1	5925	auto-regulatory feedback circuit	20046097
hsa-mir-484	MI0002468	RUNX1	861	+	25936528
hsa-mir-630	MI0003644	SP1	6667	-	26993767
hsa-mir-107	MI0000114	SREBF1	6720	Regulation	25522185
hsa-mir-206	MI0000490	SRF	6722	+	28342807
hsa-mir-421	MI0003685	TGFB1	7040	+	20705240
hsa-mir-206	MI0000490	TNFSF12	8742	-	20098732
hsa-mir-107	MI0000114	TP53	7157	+	20308559
hsa-mir-107	MI0000114	TP53	7157	Regulation(feedback)	20833636
hsa-mir-1204	MI0006337	TP53	7157	+	24256616
hsa-mir-1204	MI0006337	TP53	7157	+	27216701
hsa-mir-1246	MI0006381	TP53	7157	+	22751441
hsa-mir-1246	MI0006381	TP53	7157	+	27216701
hsa-mir-198	MI0000240	TP53	7157	+	24256616
hsa-mir-4521	MI0016887	TP53	7157	-	26886852
hsa-mir-1204	MI0006337	TP63	8626	+	24256616
hsa-mir-1246	MI0006381	TP63	8626	+	22751441
hsa-mir-630	MI0003644	TP63	8626	Regulation	22356768
hsa-mir-1204	MI0006337	TP73	7161	+	24256616
hsa-mir-1246	MI0006381	TP73	7161	+	22751441
hsa-mir-107	MI0000114	ZEB1	6935	-	22908280
hsa-mir-107	MI0000114	ZEB2	9839	-	22908280

## Sheet: Measles
ID	Accession	Target	TargetID	Experiment	Literature
hsa-mir-133b	MI0000822	APEX1	328	+	25728837
hsa-mir-133b	MI0000822	AR	367	+	23451058
hsa-mir-133b	MI0000822	AR	367	+	25728837
hsa-mir-198	MI0000240	CEBPB	1051	+	24080728
hsa-mir-320a	MI0000542	CREB1	1385	+	26472185
hsa-mir-630	MI0003644	CREB1	1385	+	26263387
hsa-mir-184	MI0000481	DNMT1	1786	-	27470638
hsa-mir-217	MI0000293	DNMT3B	1789	-	25703328
hsa-mir-184	MI0000481	E2F1	1869	+	27470638
hsa-mir-596	MI0003608	EGR1	1958	Regulation	20811575
hsa-mir-320a	MI0000542	ETS1	2113	-	25159093
hsa-mir-217	MI0000293	EZH2	2146	Regulation	25703328
hsa-mir-622	MI0003636	EZH2	2146	-	26404566
hsa-mir-622	MI0003636	FOXO3	2309	+	26528854
hsa-mir-1275	MI0006415	HIF1A	3091	+	25129238
hsa-mir-602	MI0003615	HIF1A	3091	+	27783707
hsa-mir-1193	MI0014205	HNF4A	3172	+	23775631
hsa-mir-543	MI0005565	HNF4A	3172	+	23775631
hsa-mir-184	MI0000481	JUN	3725	-	24157866
hsa-mir-184	MI0000481	JUN	3725	-	24976536
hsa-mir-3188	MI0014232	JUN	3725	-	27095304
hsa-mir-630	MI0003644	JUN	3725	-	26993767
hsa-mir-206	MI0000490	KLF4	9314	+	25202123
hsa-mir-184	MI0000481	MECP2	4204	-	18203756
hsa-mir-184	MI0000481	MYC	4609	-	27431728
hsa-mir-1268b	MI0016748	MYCN	4613	-	27167114
hsa-mir-2110	MI0010629	MYCN	4613	+	27167114
hsa-mir-320a	MI0000542	MYCN	4613	+	27167114
hsa-mir-760	MI0005567	MYCN	4613	+	27167114
hsa-mir-206	MI0000490	MYF5	4617	+	18619954
hsa-mir-206	MI0000490	MYOCD	93649	+	28342807
hsa-mir-206	MI0000490	MYOD1	4654	+	18619954
hsa-mir-206	MI0000490	MYOD1	4654	+	20956382
hsa-mir-206	MI0000490	MYOD1	4654	+	26272918
hsa-mir-133b	MI0000822	MYOG	4656	+	22195016
hsa-mir-206	MI0000490	MYOG	4656	+	18619954
hsa-mir-217	MI0000293	NF1	4763	+	25703328
hsa-mir-206	MI0000490	NFE2L2	4780	-	23921124
hsa-mir-617	MI0003631	NFE2L2	4780	Regulation	22581777
hsa-mir-1276	MI0006416	NFKB1	4790	-	24418602
hsa-mir-2909	MI0013083	NFKB1	4790	+	23562784
hsa-mir-4454	MI0016800	NFKB1	4790	+	24418602
hsa-mir-206	MI0000490	NR1H3	10062	-	24603323
hsa-mir-133b	MI0000822	OGG1	4968	+	25728837
hsa-mir-648	MI0003663	PAX5	5079	+	25403488
hsa-mir-198	MI0000240	POU2F2	5452	-	23989979
hsa-mir-1246	MI0006381	POU5F1	5460	+	27639189
hsa-mir-1246	MI0006381	POU5F1	5460	+	27639189
hsa-mir-1246	MI0006381	POU5F1	5460	+	27639189
hsa-mir-1246	MI0006381	POU5F1	5460	+	27639189
hsa-mir-1246	MI0006381	POU5F1	5460	+	27639189
hsa-mir-1246	MI0006381	POU5F1	5460	+	27639189
hsa-mir-1246	MI0006381	POU5F1	5460	+	27639189
hsa-mir-484	MI0002468	RUNX1	861	+	25936528
hsa-mir-2861	MI0013006	RUNX2	860	+	21324897
hsa-mir-2861	MI0013006	RUNX2	860	+	26221600
hsa-mir-3960	MI0016964	RUNX2	860	+	21324897
hsa-mir-3960	MI0016964	RUNX2	860	+	26221600
hsa-mir-1269a	MI0006406	SOX4	6659	+	25872451
hsa-mir-320a	MI0000542	SP1	6667	+	25728840
hsa-mir-630	MI0003644	SP1	6667	-	26993767
hsa-mir-206	MI0000490	SRF	6722	+	28342807
hsa-mir-184	MI0000481	STAT3	6774	+	23696368
hsa-mir-217	MI0000293	SUZ12	23512	Regulation	25703328
hsa-mir-320a	MI0000542	TCF3	6929	+	24454819
hsa-mir-638	MI0003653	TFAP2A	7020	-	25650662
hsa-mir-217	MI0000293	TGFB1	7040	+	19543271
hsa-mir-133b	MI0000822	TNFSF12	8742	-	20098732
hsa-mir-206	MI0000490	TNFSF12	8742	-	20098732
hsa-mir-1204	MI0006337	TP53	7157	+	24256616
hsa-mir-1204	MI0006337	TP53	7157	+	27216701
hsa-mir-1246	MI0006381	TP53	7157	+	22751441
hsa-mir-1246	MI0006381	TP53	7157	+	27216701
hsa-mir-1275	MI0006415	TP53	7157	-	26886852
hsa-mir-184	MI0000481	TP53	7157	+	26886852
hsa-mir-198	MI0000240	TP53	7157	+	24256616
hsa-mir-3661	MI0016062	TP53	7157	+	26886852
hsa-mir-3662	MI0016063	TP53	7157	-	26886852
hsa-mir-4521	MI0016887	TP53	7157	-	26886852
hsa-mir-1204	MI0006337	TP63	8626	+	24256616
hsa-mir-1246	MI0006381	TP63	8626	+	22751441
hsa-mir-133b	MI0000822	TP63	8626	+	24594999
hsa-mir-630	MI0003644	TP63	8626	Regulation	22356768
hsa-mir-1204	MI0006337	TP73	7161	+	24256616
hsa-mir-1246	MI0006381	TP73	7161	+	22751441
hsa-mir-346	MI0000826	XBP1	7494	+	22002058
